# Supplementary material for: CSF1R signaling is a regulator of pathogenesis in progressive MS
Source: Cell Death Dis. 2020 Oct 23;11(10):904. doi: 10.1038/s41419-020-03084-7 (PMC7584629; doi:10.1038/s41419-020-03084-7)
Supplement: Supplementary file 11 — Nanostring data set [file 41419_2020_3084_MOESM11_ESM.xlsx]

## Sheet: All samples
Gene Name	Accession #	Probe Name	Class Name	naïve	naïve	naïve	naïve	Vehicle - 2wks	Vehicle - 2wks	Vehicle - 2wks	Vehicle - 2wks	Vehicle - 2wks	Vehicle - 2wks	Vehicle - 2wks	Vehicle - 2wks	Vehicle - 2wks	Vehicle - 2wks	cFMS inhib - 2wks	cFMS inhib - 2wks	cFMS inhib - 2wks	cFMS inhib - 2wks	cFMS inhib - 2wks	cFMS inhib - 2wks	cFMS inhib - 2wks	cFMS inhib - 2wks	MAX	FC	TTEST
Fizz1	NM_020509.3		Endogenous	28.6	36.54	29.44	15.55	7.11	3.17	32.16	6.64	3.47	2.66	2.39	2.47	4.19	16.67	24.73	53.67	44.56	11.54	42.35	20.53	112.37	48.61	112.37	5.53503	0.00263058
Tim4	NM_178759.4		Endogenous	1.79	3.48	2.98	2.7	1	1	3.25	1	1	1	1	1	1	2.47	2.22	1	19.1	1.14	22.02	1.08	7.75	3.74	22.02	5.28881	0.0442952
NRG1	NM_178591.2		Endogenous	12.51	36.54	11.55	39.88	1	1	9.03	5.32	1	5.71	1	1.06	3.32	21.61	20.28	28.83	62.75	6.98	22.02	11.89	34.87	21.69	62.75	5.22752	0.00233888
C5	NM_010406.1		Endogenous	12.51	3.48	2.98	7.44	1	1	2.89	1	1	2.06	1	1	1	2.47	2.22	3.55	3.64	3.56	6.78	4.32	7.75	27.67	27.67	5.1569	0.0374564
Nos2	NM_010927.3		Endogenous	25.03	43.5	53.29	58.81	18.13	5.95	58.18	14.62	13.66	13.63	4.88	6.71	12.02	21.61	33.62	92.71	88.22	29.78	143.98	30.26	213.12	63.57	213.12	5.13062	0.00416251
Tspan18	NM_183180.2		Endogenous	8.94	3.48	2.98	18.25	5.37	1	1	1.99	1	1	1	1	2.01	2.47	11.39	3.99	11.82	1	15.25	1.08	7.75	18.7	18.7	4.97337	0.00401333
IL34	NM_001135100.1		Endogenous	1.79	3.48	2.98	12.84	4.79	1	3.25	1	1	3.27	1	1	1	6.79	9.17	18.19	15.46	1.28	6.78	5.4	3.87	24.68	24.68	4.3999	0.00673374
DKK1	NM_010051.3		Endogenous	1.79	22.62	2.98	12.84	1.89	1	1	1	1	1	1	1	1	2.47	4.72	3.55	4.55	1.14	6.78	1.08	7.75	12.71	22.62	4.27589	0.00416304
Rptor	NM_028898.2		Endogenous	8.94	29.58	26.46	10.14	8.27	12.21	9.03	11.96	3.47	2.66	15.61	7.65	15.93	1.85	4.72	50.13	40.93	17.24	55.9	15.13	73.62	36.65	73.62	4.1505	0.00190615
Stabilin2	NM_138673.2		Endogenous	1.79	3.48	2.98	10.14	3.05	1	2.89	3.32	1.62	1	1	4.83	1	2.47	1	11.09	19.1	4.7	6.78	4.32	3.87	21.69	21.69	4.08871	0.0122258
IL6	NM_031168.1		Endogenous	5.36	19.14	2.98	2.7	1.31	1.09	2.89	1	1	3.27	1	1.06	1	2.47	4.72	14.64	8.19	1.14	6.78	1.08	11.62	2.99	19.14	3.97452	0.00779265
Vegf	NM_001025250.3		Endogenous	5.36	19.14	26.46	18.25	7.11	1.78	17.71	6.64	1	3.88	2.39	4.36	1	21.61	4.72	43.03	30.01	10.4	1.69	14.05	73.62	30.66	73.62	3.85633	0.0274826
Epn2	NM_010148.2		Endogenous	10.73	1.74	2.98	7.44	4.79	2.48	3.25	3.32	2.55	1	6.22	1	2.88	9.26	15.84	3.99	22.74	8.12	15.25	2.16	7.75	12.71	22.74	3.01224	0.00584961
Jam2	NM_023844.4		Endogenous	16.09	3.48	2.98	18.25	3.05	1	3.25	1	1	1	1	1	2.45	2.47	6.95	11.09	1	2.42	6.78	1.08	7.75	2.99	18.25	2.90796	0.0144318
Frmd4a	NM_001177843.1		Endogenous	58.99	64.38	50.31	66.93	36.11	19.86	26.38	22.59	25.7	27.02	30.35	24.14	35.94	24.08	31.39	74.97	59.11	40.05	110.1	43.23	174.37	72.54	174.37	2.78208	0.00493263
BMP4	NM_007554.2		Endogenous	1.79	22.62	2.98	2.03	1	1	2.89	1.33	1	1.45	1	1	1	2.47	2.22	3.55	3.64	1.14	6.78	3.24	7.75	2.99	22.62	2.76786	0.00397522
Adamts16	NM_172053.2		Endogenous	3.58	5.22	17.52	4.73	1	1	2.89	1	1	1	1	1	1	2.47	1	3.55	3.64	1.14	6.78	1.08	7.75	2.99	17.52	2.61321	0.0220408
Gpr165	NM_029536.3		Endogenous	16.09	22.62	17.52	34.48	1	1	2.89	1	1	2.06	1	1	1	2.47	2.22	3.55	3.64	1.14	6.78	1.08	7.75	2.99	34.48	2.52687	0.0154211
ll7r	NM_008372.3		Endogenous	23.24	5.22	32.42	50.7	12.33	1	2.89	5.32	11.81	12.41	6.99	1	15.06	2.47	13.61	21.74	11.82	16.1	42.35	10.81	7.75	18.7	50.7	2.50561	0.0142308
Gas7	NM_001109657.2		Endogenous	1.79	3.48	8.57	2.7	5.95	15.69	9.03	5.98	9.95	11.19	4.88	11.89	6.8	6.79	22.5	21.74	11.82	10.4	49.12	33.5	7.75	12.71	49.12	2.40414	0.0157592
Vta1	NM_025418.3		Endogenous	3.58	1.74	2.98	2.7	3.63	6.65	2.89	1.33	9.03	5.71	5.65	4.83	2.88	1.85	15.84	3.55	3.64	3.56	15.25	2.16	11.62	24.68	24.68	2.25816	0.0543251
Il1a	NM_010554.4		Endogenous	184.12	88.74	80.12	96.67	84.25	58.44	35.05	50.5	62.74	48.94	81.67	22.25	75.09	48.78	104.74	202.72	55.48	171.16	137.21	90.78	127.87	114.43	202.72	2.21149	0.000583402
Gpr84	NM_030720.1		Endogenous	41.11	81.78	74.16	85.85	39.01	44.54	26.38	28.57	43.29	30.07	70.75	39.68	59.86	53.72	84.74	167.23	84.58	83.37	96.55	48.63	112.37	90.49	167.23	2.20238	0.000406345
Ccnd1	NM_007631.1		Endogenous	21.45	26.1	20.5	18.25	12.33	11.51	2.89	5.98	8.1	8.14	12.35	7.65	17.24	14.2	13.61	25.28	3.64	22.94	35.57	10.81	7.75	45.62	45.62	2.05723	0.0418803
Rgs1	NM_015811.1		Endogenous	148.37	60.9	130.81	175.09	145.73	168.98	32.16	75.75	93.3	136.63	38.78	35.44	108.58	169.8	453.68	227.56	135.51	109.59	232.07	87.53	251.87	123.4	453.68	2.01613	0.0273898
Grap	NM_027817.3		Endogenous	7.15	5.22	17.52	2.03	4.21	5.61	2.89	3.99	1.62	4.49	5.27	4.36	2.88	2.47	9.17	1	15.46	3.56	6.78	12.97	7.75	2.99	17.52	1.97407	0.0384464
Sall3	NM_178280.3		Endogenous	21.45	8.7	20.5	20.96	13.49	15.34	11.92	15.28	13.66	4.49	17.52	13.31	18.98	4.32	4.72	21.74	37.29	32.07	22.02	19.45	58.12	6.73	58.12	1.96925	0.0443253
Abi3	NM_001163464.1		Endogenous	89.38	85.26	196.39	153.45	70.33	44.54	43.72	54.49	56.26	57.47	92.2	54.75	108.58	103.12	93.63	202.72	66.39	119.85	150.76	104.82	127.87	168.27	202.72	1.88616	0.00169172
Rab6b	NM_173781.4		Endogenous	28.6	26.1	5.59	23.66	1.31	4.91	2.89	3.99	4.4	1	3.93	1.06	4.62	2.47	4.72	11.09	3.64	2.42	6.78	5.4	7.75	2.99	28.6	1.83085	0.028053
Tagap	NM_145968.2		Endogenous	171.61	189.66	315.65	372.48	319.73	421.69	159.35	167.44	314.62	162.82	171.48	100.44	248.65	411.85	284.77	539.85	259.19	407.16	672.48	352.3	561.87	506.32	672.48	1.80783	0.0046686
FcgrIIIa (CD16a)	NM_144559.1		Endogenous	19.66	36.54	8.57	7.44	37.85	44.19	46.61	45.18	34.96	44.68	112.88	22.73	50.73	38.9	73.62	99.81	62.75	95.91	150.76	60.52	34.87	111.43	150.76	1.80086	0.0157594
Tmem119	NM_146162.2		Endogenous	656.04	704.69	941.73	1132.32	718.78	561.78	549.61	389.37	592.43	489.83	458.71	316.16	721.47	811.96	629.26	1661.24	779.39	822.15	1377.15	643	1181.87	987.95	1661.24	1.80077	0.00301226
Adora3	NM_001174169.1		Endogenous	114.4	137.46	92.05	175.09	117.89	74.08	46.61	57.81	137.75	78.17	84.73	63.23	113.8	113	124.74	270.15	153.7	139.23	198.19	95.1	120.12	168.27	270.15	1.78889	0.00333374
P2ry12	NM_027571.3		Endogenous	1885.89	1223.19	1505.2	1632.56	866.68	461.67	257.64	292.36	619.29	760.2	408.73	294.96	708.86	834.19	1107.12	1306.37	681.17	606.67	1519.44	474.41	1282.62	841.37	1885.89	1.77561	0.00978638
Pak1	NM_011035.2		Endogenous	69.72	50.46	53.29	56.11	59.31	32.72	32.16	25.25	44.22	27.63	44.52	21.31	55.51	46.31	55.84	82.06	30.01	60.57	76.23	51.87	96.87	96.48	96.87	1.7674	0.00330103
Slc2a5	NM_019741.3		Endogenous	64.35	67.86	103.97	153.45	54.09	29.24	32.16	21.26	41.44	44.07	56.39	31.2	67.69	56.19	38.06	99.81	40.93	73.11	69.45	60.52	143.37	84.51	153.45	1.75731	0.0142316
F11r	NM_172647.2		Endogenous	57.2	88.74	169.56	150.75	74.39	38.63	49.5	43.85	61.81	34.94	53.71	26.02	71.17	93.24	64.73	142.39	66.39	76.53	184.64	67	73.62	93.49	184.64	1.756	0.0176592
Atp8a2	NM_015803.2		Endogenous	135.86	147.9	175.53	161.57	98.75	58.79	17.71	59.8	94.22	45.29	49.12	31.2	126.42	95.71	69.18	174.33	95.49	126.69	164.31	85.37	120.12	114.43	175.53	1.75389	0.00784575
ENSMUSG00000079376	NM_001205306.1		Endogenous	286.01	280.13	318.63	215.65	126.01	51.84	23.49	47.84	89.59	56.86	40.88	43.45	89.01	93.24	140.3	114	40.93	79.95	232.07	64.84	158.87	93.49	318.63	1.74501	0.0407889
Cxxc5	NM_133687.2		Endogenous	130.49	120.06	136.77	145.34	69.17	67.48	43.72	42.53	72	53.82	50.46	34.03	91.62	120.41	102.52	184.98	102.77	79.95	137.21	57.28	158.87	75.54	184.98	1.74183	0.0111203
Asph	NM_001177849.1		Endogenous	264.56	234.9	250.06	283.25	193.87	147.08	87.08	113.62	165.53	122.02	115.94	113.16	200.36	209.32	246.98	387.25	193.71	195.1	293.05	129.68	329.37	252.04	387.25	1.72616	0.00269162
Tmem195	NM_178767.5		Endogenous	50.05	19.14	71.18	42.59	33.79	23.68	2.89	17.94	41.44	20.93	10.44	12.83	33.33	31.49	20.28	64.32	30.01	40.05	42.35	16.21	42.62	54.6	71.18	1.69632	0.0302238
Rgmb	NM_178615.3		Endogenous	41.11	43.5	80.12	69.63	60.47	55.31	49.5	49.17	58.11	34.94	52.56	37.33	70.3	68.54	44.73	153.04	51.84	85.65	49.12	68.08	143.37	129.38	153.04	1.69053	0.0224228
Hprt1	NM_013556.2		Endogenous	14.3	46.98	17.52	15.55	12.91	7.69	14.82	7.97	6.25	10.58	7.37	5.3	7.67	2.47	15.84	21.74	19.1	13.82	6.78	7.56	19.37	6.73	46.98	1.67018	0.02894
P2ry13	NM_028808.3		Endogenous	212.72	273.17	288.82	288.66	157.91	131.79	69.74	58.47	121.08	125.67	119.2	75.48	140.77	179.68	206.98	284.34	99.13	189.4	279.5	112.39	158.87	243.06	288.82	1.66732	0.00836376
Gtf2h2	NM_022011.4		Endogenous	227.02	179.22	232.17	210.24	143.99	97.37	61.07	61.79	109.97	94.01	113.07	70.3	149.91	172.27	171.42	192.07	91.85	168.88	232.07	98.34	290.62	183.23	290.62	1.66296	0.0105533
Socs3	NM_007707.2		Endogenous	75.08	67.86	100.99	126.41	52.35	57.4	55.29	28.57	42.37	34.94	72.86	25.08	73.78	83.36	51.4	82.06	84.58	93.63	103.33	70.24	135.62	75.54	135.62	1.65494	0.00498073
Spata13	XM_901902.2		Endogenous	26.81	40.02	53.29	64.22	47.13	59.14	23.49	30.56	12.73	28.24	40.5	30.73	59.86	75.95	42.51	71.42	55.48	42.33	137.21	43.23	89.12	57.59	137.21	1.64968	0.0474856
Atf3	NM_007498.3		Endogenous	441.53	318.41	518.38	583.4	342.93	265.62	69.74	201.33	304.43	118.37	212.45	144.71	402.63	495.82	291.43	500.81	168.25	490.38	611.5	285.3	600.62	407.6	611.5	1.63988	0.0306321
Olfml3	NM_133859.2		Endogenous	259.2	231.42	288.82	364.37	265.21	147.08	222.95	146.84	251.65	201.79	224.9	180.51	292.58	310.58	298.1	610.82	230.09	334.19	536.97	198.84	445.62	284.94	610.82	1.6374	0.0123343
Ckb	NM_021273.4		Endogenous	91.17	106.14	133.79	180.49	66.85	44.54	55.29	46.51	73.85	72.69	69.41	66.06	111.19	73.48	93.63	216.92	77.3	90.21	96.55	73.49	104.62	132.38	216.92	1.62733	0.017248
D18Ertd653e	NM_172631.3		Endogenous	92.95	123.54	148.69	145.34	77.87	64.7	49.5	39.87	60.89	33.72	71.33	53.34	96.84	100.65	42.51	82.06	66.39	107.31	184.64	75.65	158.87	120.41	184.64	1.61443	0.0330515
Rapgef5	NM_175930.5		Endogenous	169.82	154.86	169.56	164.27	113.25	114.41	55.29	73.75	104.41	52.6	96.8	57.58	125.11	130.28	86.96	160.14	95.49	180.28	293.05	118.87	143.37	99.47	293.05	1.59401	0.0344413
Bin1	NM_001083334.1		Endogenous	126.92	102.66	157.64	169.68	112.67	96.68	89.98	88.37	117.38	76.96	120.16	93.85	134.68	135.22	111.41	163.68	77.3	132.39	306.6	124.28	275.12	168.27	306.6	1.59371	0.0282649
Chst7	NM_021715.1		Endogenous	23.24	46.98	71.18	37.18	20.45	8.39	20.6	13.29	19.22	13.63	11.39	4.83	17.67	14.2	11.39	39.48	33.65	22.94	15.25	17.29	27.12	15.71	71.18	1.59071	0.0321418
Tlr1	NM_030682.1		Endogenous	23.24	8.7	23.48	37.18	33.79	46.97	20.6	25.25	22.92	25.8	47.58	18.96	45.51	78.42	86.96	82.06	19.1	45.75	76.23	38.9	42.62	72.54	86.96	1.58611	0.0502279
Junb	NM_008416.3		Endogenous	511.25	548.09	670.43	699.67	716.46	744.28	344.37	445.18	624.84	495.92	455.45	295.43	676.67	955.21	1120.45	1345.41	786.67	605.53	1221.31	567.35	926.12	727.69	1345.41	1.58602	0.0105393
Cx3cr1	NM_009987.3		Endogenous	1708.92	1581.63	2083.58	1924.6	1303.43	1021.67	977.45	789.37	1236.03	846.07	872.51	773.02	1225.62	1881.41	1171.57	2456.15	1339.61	1473.14	2617.1	1176.85	1887.11	1670.02	2617.1	1.57775	0.00895909
Arhgap5	NM_009706.2		Endogenous	339.64	241.85	291.8	256.21	146.31	99.46	58.18	81.06	153.49	75.13	78.61	85.37	169.91	204.38	182.53	192.07	106.41	138.09	306.6	121.03	213.12	189.21	339.64	1.57247	0.0241625
Tlr4	NM_021297.2		Endogenous	42.9	19.14	20.5	42.59	27.99	24.72	11.92	23.26	27.55	36.77	30.35	20.84	45.08	63.6	55.84	60.77	33.65	35.49	55.9	39.98	50.37	60.58	63.6	1.57243	0.0110515
Gbgt1	NM_139197.2		Endogenous	19.66	33.06	26.46	4.73	41.91	50.45	58.18	33.22	50.7	33.11	48.54	33.56	55.51	75.95	35.84	64.32	59.11	38.91	96.55	59.44	112.37	129.38	129.38	1.54823	0.0399982
Gpr34	NM_011823.4		Endogenous	943.84	687.29	795.64	905.18	514.03	304.55	194.04	209.3	412.78	503.23	142.56	210.65	350	661.3	702.61	781.16	379.24	278.33	794.45	247.47	654.87	497.34	943.84	1.5473	0.0539822
Nr3c1	NM_008173.3		Endogenous	73.29	71.34	71.18	58.81	67.43	52.53	37.94	35.88	47.92	28.85	40.31	26.96	55.08	93.24	58.06	92.71	62.75	66.27	116.88	43.23	89.12	72.54	116.88	1.54678	0.0191385
Csf3r	NM_007782.2		Endogenous	212.72	140.94	184.47	180.49	130.07	100.16	52.4	86.38	113.67	44.07	79.56	68.41	159.91	140.16	89.18	195.62	84.58	130.11	286.27	118.87	143.37	156.31	286.27	1.54432	0.0471699
Pdgfb	NM_011057.3		Endogenous	80.44	123.54	98.01	99.37	87.73	44.19	49.5	45.18	89.59	54.43	64.82	58.05	109.45	88.3	62.51	138.84	88.22	92.49	137.21	71.32	158.87	102.46	158.87	1.54056	0.0142906
Capn3	NM_001109761.1		Endogenous	200.21	109.62	205.34	150.75	151.53	97.03	35.05	86.38	132.19	78.78	145.24	54.28	172.09	221.67	149.19	263.05	120.96	175.72	293.05	127.52	182.12	126.39	293.05	1.53078	0.0466387
Entpd1	NM_009848.3		Endogenous	159.09	109.62	145.71	245.39	160.23	145	159.35	77.74	173.86	114.71	125.33	96.67	158.17	177.21	151.41	326.93	139.15	190.54	387.91	159.94	174.37	168.27	387.91	1.52935	0.0323149
Rnf180	NM_027934.2		Endogenous	78.65	53.94	68.2	102.08	55.25	51.14	49.5	41.86	65.52	27.63	58.69	31.2	75.52	90.77	58.06	110.45	70.03	63.99	123.66	62.68	73.62	105.45	123.66	1.52615	0.0149006
Il10ra	NM_008348.2		Endogenous	212.72	238.38	270.93	353.55	284.93	251.02	176.7	176.08	299.8	159.17	187.56	141.42	267.79	367.39	273.65	593.08	270.11	285.17	421.78	248.55	344.87	383.66	593.08	1.52522	0.0149531
Sema4d	NM_013660.3		Endogenous	103.68	102.66	109.94	104.78	88.89	98.42	81.3	87.71	91.45	65.39	74.2	90.55	109.89	117.94	120.3	160.14	135.51	102.75	232.07	99.42	143.37	111.43	232.07	1.52498	0.00511895
Siglec3 (CD33)	NM_001111058.1		Endogenous	87.59	88.74	157.64	131.82	99.33	90.42	32.16	56.48	90.52	59.91	43.18	64.17	84.22	100.65	64.73	128.2	62.75	68.55	184.64	84.29	158.87	123.4	184.64	1.51765	0.0425143
Ccr5	NM_009917.5		Endogenous	171.61	127.02	172.54	210.24	90.63	44.19	35.05	49.17	82.19	84.87	142.94	44.39	125.11	105.59	104.74	138.84	55.48	146.07	164.31	88.61	143.37	132.38	210.24	1.51375	0.0298976
Fcgr1	NM_010186.5		Endogenous	28.6	22.62	44.35	48	77.87	72	92.87	54.49	74.78	109.23	137.58	57.11	103.8	125.34	109.18	195.62	77.3	103.89	245.62	87.53	120.12	156.31	245.62	1.5131	0.0405887
Tgfbr2	NM_009371.2		Endogenous	182.33	144.42	205.34	242.69	186.33	231.2	179.59	168.11	168.31	125.06	176.07	153.66	239.51	322.93	195.86	355.32	200.99	242.98	509.87	222.62	290.62	278.96	509.87	1.472	0.0288548
Cst3	NM_009976.3		Endogenous	3687.76	3697.42	4978.44	5607.5	3680.89	2790.31	2044.15	1823.93	3327.95	4149.04	2473.33	2127.6	4424.48	4842.76	4987.72	7537.91	3213.07	3364.56	5700.02	2843.23	5638.09	3877.77	7537.91	1.46611	0.033098
Cd34	NM_001111059.1		Endogenous	300.31	259.25	276.89	375.19	200.25	134.22	124.67	91.03	189.61	148.81	119.2	102.79	218.2	201.91	238.09	337.57	186.44	227.02	293.05	108.07	174.37	189.21	375.19	1.43221	0.0302991
Pla2g15	NM_133792.2		Endogenous	173.39	193.14	261.98	234.58	198.51	152.99	127.56	118.27	222.02	146.38	144.48	157.43	212.98	266.13	211.42	326.93	237.37	224.74	333.7	152.37	228.62	249.04	333.7	1.4056	0.0128681
Plxdc2	NM_026162.5		Endogenous	466.56	377.57	509.43	507.68	268.11	216.95	121.77	200.67	241.46	153.69	185.84	174.39	282.14	359.98	238.09	405	164.61	285.17	435.34	191.28	406.87	317.85	509.43	1.38561	0.0540656
Rab3il1	NM_144538.2		Endogenous	94.74	120.06	112.92	93.97	117.31	69.91	95.76	69.77	65.52	101.31	111.35	64.64	134.68	142.63	135.85	121.1	91.85	136.95	171.09	81.05	158.87	159.3	171.09	1.35687	0.0295359
Map2k1	NM_008927.3		Endogenous	51.84	36.54	35.4	69.63	43.07	33.76	43.72	23.26	24.77	29.46	33.22	23.67	49.42	16.67	53.62	46.58	48.2	42.33	42.35	39.98	34.87	39.64	69.63	1.35338	0.0154413
Icam1	NM_010493.2		Endogenous	33.96	33.06	38.38	39.88	49.45	58.79	43.72	44.52	41.44	35.55	61.37	33.09	69.43	83.36	66.95	96.26	59.11	51.45	76.23	69.16	50.37	90.49	96.26	1.34434	0.0348089
Basp1	NM_027395.2		Endogenous	187.7	113.1	184.47	199.42	120.21	92.51	118.88	71.76	134.97	111.06	111.16	72.65	145.99	154.98	124.74	209.82	150.06	136.95	218.51	71.32	174.37	129.38	218.51	1.33925	0.0500399
Atg8	NM_026160.4		Endogenous	17.88	15.66	17.52	2.7	22.77	26.46	23.49	17.94	9.95	25.2	12.35	24.61	28.55	21.61	11.39	3.55	3.64	10.4	15.25	18.37	7.75	9.72	28.55	0.470049	0.000715186
Scamp5	NM_020270.2		Endogenous	1.79	15.66	5.59	12.84	16.97	8.39	20.6	9.97	9.95	11.8	13.12	14.25	12.45	19.14	9.17	14.64	1	10.4	6.78	1.08	3.87	1	20.6	0.438561	0.00270271
Fabp5	NM_010634.2		Endogenous	1.79	3.48	2.98	2.7	13.49	11.51	26.38	11.3	18.29	22.76	10.63	17.54	11.58	6.79	9.17	3.55	3.64	10.4	6.78	4.32	7.75	2.99	26.38	0.404272	0.0014969
Spp1	NM_009263.3		Endogenous	5.36	1.74	2.98	2.03	52.93	43.49	32.16	68.44	103.48	205.45	57.54	205	154.69	48.78	58.06	89.16	37.29	54.87	6.78	19.45	11.62	1	205.45	0.357821	0.0275098
Lilrb4	NM_013532.2		Endogenous	3.58	8.7	2.98	2.7	37.27	207.91	115.99	75.08	27.55	69.04	35.71	27.91	42.03	159.92	53.62	21.74	19.1	21.8	22.02	35.66	27.12	12.71	207.91	0.334681	0.0312761
Apoc1	NM_007469.4		Endogenous	1.79	3.48	2.98	2.7	5.37	51.49	17.71	27.24	21.07	17.28	4.69	24.61	8.1	16.67	2.22	3.55	11.82	1.14	6.78	4.32	7.75	2.99	51.49	0.261095	0.0108361
Gpnmb	NM_053110.4		Endogenous	1.79	1.74	2.98	2.7	12.33	50.45	52.4	17.28	12.73	36.16	9.67	44.39	9.41	6.79	2.5	3.55	8.19	9.26	6.78	3.24	7.75	6.73	52.4	0.238464	0.010646

## Sheet: All expressed genes
Gene Name	EAE vs. Naïve	p-value	sCSF1Rinh vs. Veh	p-value
Serpinf1	0.0572848	1.5979e-08	2.21697	0.0672081
Lag3	7.6041	5.18663e-08	0.985591	0.894604
ENSMUSG00000079376	0.240712	3.09626e-07	1.74501	0.0407889
Frmd4a	0.452467	7.31917e-07	2.78208	0.00493263
Fscn1	0.273228	1.20425e-06	1.31463	0.280459
Gpr165	0.0635873	2.0207e-06	2.52687	0.0154211
Adamts1	0.242815	7.92875e-06	1.52985	0.219792
Cxcl16	4.67685	9.47078e-06	1.21963	0.246525
LOC100038847	0.293589	1.51817e-05	1.42298	0.191813
P2ry12	0.352471	1.55898e-05	1.77561	0.00978638
Clec7a	5.50206	2.18244e-05	0.79013	0.306368
P2ry13	0.443793	2.96696e-05	1.66732	0.00836376
Fcrls	0.263604	4.29787e-05	1.33156	0.430216
Plxdc2	0.473878	5.39205e-05	1.38561	0.0540656
Mef2c	0.443415	5.43678e-05	1.65274	0.0799693
Arhgap5	0.407933	7.3061e-05	1.57247	0.0241625
Ptprm	0.254974	8.02673e-05	0.924281	0.760588
Rab6b	0.145706	0.00011295	1.83085	0.028053
B930046C15Rik	0.319538	0.000114757	1.37333	0.26443
IL6ST	0.509054	0.000159324	1.56958	0.0749282
Cd34	0.505328	0.000168396	1.43221	0.0302991
D830030K20Rik	0.295736	0.000211743	1.52735	0.214604
Csf1	12.8875	0.000233362	0.841183	0.3748
Gpr34	0.420467	0.000236716	1.5473	0.0539822
Gtf2h2	0.506098	0.000303072	1.66296	0.0105533
Cxxc5	0.484542	0.000305514	1.74183	0.0111203
Tubgcp5	0.445707	0.000326385	1.28982	0.153154
Asph	0.56856	0.000389245	1.72616	0.00269162
Ccnd1	0.465307	0.000409388	2.05723	0.0418803
Bhlhe41	0.538419	0.000434302	1.5349	0.075839
Tgfbr1	0.521551	0.000441914	1.38645	0.0812429
Ifi202b	16.3588	0.000454832	1.06964	0.678869
Atp8a2	0.436176	0.000466156	1.75389	0.00784575
Csmd3	0.253891	0.000470154	1.03905	0.901619
Rapgef5	0.560951	0.000552871	1.59401	0.0344413
Chst7	0.321805	0.000587718	1.59071	0.0321418
D18Ertd653e	0.508274	0.000645068	1.61443	0.0330515
Casp1	4.14113	0.000888614	1.5148	0.121756
C1qc	2.26842	0.000948851	1.21502	0.0832607
Rap1gds1	0.598533	0.00109119	0.867039	0.511537
Bco2	0.486883	0.00117896	1.00843	0.969349
C1qb	2.42828	0.00121404	1.20753	0.156201
Ccr5	0.472039	0.00125107	1.51375	0.0298976
C1qa	2.33033	0.00134595	1.2076	0.13016
Axl	7.84443	0.00136447	0.809637	0.316025
Npl	4.10009	0.00145227	0.875107	0.438334
Cd83	2.2038	0.00151462	1.12525	0.424629
MPO (myeloperoxidase)	0.244571	0.00158597	3.32806	0.154938
Golm1	0.55018	0.00170203	0.992651	0.967192
Tjp1	0.443481	0.00171181	1.04522	0.860782
Ckb	0.531574	0.00181505	1.62733	0.017248
Cx3cr1	0.598821	0.00191897	1.57775	0.00895909
Siglech	0.388722	0.00192081	1.25022	0.549008
Fabp5	5.48932	0.00198971	0.404272	0.0014969
Mef2a	0.466123	0.00212663	1.16726	0.585755
Csf3r	0.54259	0.00242586	1.54432	0.0471699
Ccl2	3.59648	0.00249444	1.44526	0.112992
Plxna4	0.28241	0.00253174	3.80475	0.0886813
C5	0.218402	0.00254984	5.1569	0.0374564
Crybb1	6.35212	0.00275743	0.793707	0.370711
Slc2a5	0.445274	0.00282162	1.75731	0.0142316
Fcgr1	2.52161	0.00317714	1.5131	0.0405887
NRG1	0.199244	0.0036023	5.22752	0.00233888
Pmepa1	0.485102	0.00376128	1.4912	0.0551091
C4a	61.0791	0.00390595	0.85691	0.565404
Fizz1	0.293944	0.00414765	5.53503	0.00263058
Gab1	0.387128	0.00426561	1.03436	0.891654
Ctsl	2.95722	0.00431036	0.889816	0.547501
Gbgt1	2.29355	0.00452945	1.54823	0.0399982
Cttnbp2nl	0.607359	0.0045307	1.37191	0.104339
Jam2	0.168824	0.00466237	2.90796	0.0144318
Itgax	3.29592	0.00474177	0.926559	0.721055
Nlgn3	0.33754	0.00549442	6.73716	0.115047
Fth1	3.23244	0.00576559	0.98739	0.93928
ll7r	0.25553	0.00600893	2.50561	0.0142308
Apoe	28.3893	0.00628326	0.573096	0.0615387
F11r	0.469499	0.00641951	1.756	0.0176592
Adamts16	0.17211	0.00678671	2.61321	0.0220408
Hvcn1	1.81024	0.0068973	1.23685	0.18609
Mr1	4.41323	0.00803048	0.574965	0.0924145
Il1a	0.505024	0.0080852	2.21149	0.000583402
CYBA	2.37983	0.00851904	1.0887	0.591652
Fcgrt	3.26769	0.00863598	0.732613	0.142157
Nos2	0.375109	0.00887247	5.13062	0.00416251
Abi3	0.522773	0.00890738	1.88616	0.00169172
Basp1	0.662589	0.00895469	1.33925	0.0500399
Socs3	0.568127	0.0092614	1.65494	0.00498073
Sec22b	2.1476	0.00933969	0.918295	0.717569
Hprt1	0.352008	0.00981271	1.67018	0.02894
DKK1	0.122893	0.0100434	4.27589	0.00416304
Tspan18	0.212065	0.0111828	4.97337	0.00401333
Adcyap1r1	0.179621	0.0118513	2.86939	0.0985302
CEBPB	2.88776	0.0119492	0.827441	0.362335
Timp2	3.3725	0.0121363	0.736243	0.172526
Tim4	0.501187	0.0121569	5.28881	0.0442952
Aif1	0.473128	0.0128239	4.38957	0.0793632
Slco1a4	0.319161	0.0129363	2.81584	0.10353
St3gal6	0.527381	0.0129568	1.37851	0.171294
Flot1	3.4578	0.013585	1.20191	0.508652
Ctss	1.91253	0.013701	1.14347	0.405387
Vps11	1.84915	0.0137368	0.937915	0.730817
Tmem119	0.653329	0.0138229	1.80077	0.00301226
Slco4a1	0.587043	0.0141743	1.34452	0.12382
Gpr84	0.616288	0.0143495	2.20238	0.000406345
C5aR	1.97484	0.0147644	0.726892	0.210497
Flt1	0.49078	0.015956	3.7789	0.073944
Gas6	2.47482	0.0163131	0.686291	0.106164
Tanc2	0.453684	0.0165466	1.46921	0.157659
Siglec3 (CD33)	0.619197	0.0170242	1.51765	0.0425143
Atf3	0.549606	0.0175116	1.63988	0.0306321
Spp1	32.1044	0.0179469	0.357821	0.0275098
Beclin	2.70779	0.0180833	0.771371	0.311978
Ctsd	1.77522	0.0183886	0.98572	0.928046
Serpine2	0.718274	0.0185903	1.09487	0.705879
Dap12	1.62445	0.0202306	1.21599	0.161121
CD300f	10.0038	0.0213682	0.83927	0.536573
Myc	0.612727	0.0216423	1.95339	0.0798122
Nuak1	0.667738	0.0219695	1.42248	0.0718167
Pak1	0.677655	0.0231007	1.7674	0.00330103
Tmem195	0.500131	0.0245596	1.69632	0.0302238
Sall1	0.619824	0.0247835	1.32155	0.177215
Cd86	1.70975	0.0252552	1.12732	0.555417
Ptgfrn	2.9451	0.0256841	0.962699	0.89572
Gpr56	0.498358	0.026346	1.56343	0.268979
IL6	0.213254	0.0270983	3.97452	0.00779265
Ang	0.503069	0.0284946	1.07058	0.820625
Tlr2	2.21966	0.0286608	1.06972	0.707769
Trem2	0.569798	0.0299647	1.33777	0.317081
Cysltr1	0.548611	0.0308215	1.68131	0.0710049
Pdgfb	0.688898	0.0314696	1.54056	0.0142906
Gpnmb	10.9277	0.032815	0.238464	0.010646
Rptor	0.471991	0.0331021	4.1505	0.00190615
Gas7	2.1318	0.0340102	2.40414	0.0157592
Il10rb	1.57649	0.0343952	1.15071	0.401465
Apoc1	7.09516	0.0344611	0.261095	0.0108361
Manba	2.10983	0.0347583	0.770953	0.282001
Bin1	0.765631	0.0347984	1.59371	0.0282649
FcgrIIa (CD32a)	1.44177	0.0350434	1.14742	0.344624
Lilrb4	17.782	0.0359484	0.334681	0.0312761
Ebf3	0.551252	0.0364862	1.33927	0.336422
Ccl6	0.619987	0.0371441	0.991915	0.96599
Gusb	1.61782	0.0371502	1.03704	0.827947
Vegf	0.390001	0.0371699	3.85633	0.0274826
Slco2b1	0.691049	0.0390515	1.36152	0.0914109
Syngr1	1.70906	0.039863	0.852342	0.207617
FcgrIIIa (CD16a)	2.65177	0.0406446	1.80086	0.0157594
Tfeb	0.456583	0.0407491	1.15527	0.578597
Chn2	0.49761	0.0411111	0.840273	0.508383
Tgfb1	0.699673	0.0422805	1.30996	0.164408
Pde3b	0.689387	0.0431164	1.34228	0.114956
Map2k1	0.663916	0.0435526	1.35338	0.0154413
Slc24a3	0.352254	0.0463599	1.05337	0.864029
Acp2	1.39838	0.0473187	1.23647	0.15246
Spry1	0.425621	0.0479087	1.59931	0.302136
MARCO	0.604525	0.0479661	5.29285	0.073674
Adora3	0.683676	0.0483957	1.78889	0.00333374
Abca1	1.92105	0.0504663	0.856988	0.469858
Arhgap22	0.667402	0.0518701	1.01984	0.913819
Olfr110	2.89192	0.0519409	0.726542	0.317029
Slc1a3	1.67948	0.0520126	0.996998	0.983371
C3ar1	1.55356	0.0525222	1.1995	0.159805
Cst3	0.70523	0.0539062	1.46611	0.033098
Etv5	0.731832	0.054451	1.2006	0.319032
Gapdh	2.02015	0.0583259	0.748865	0.22369
Tmcc3	4.07876	0.0597388	1.19033	0.589902
Atg8	1.5843	0.0597443	0.470049	0.000715186
Cst7	2.14376	0.0627184	2.02137	0.147847
Smad3	0.703578	0.0629632	1.28233	0.14156
Dagla	0.665705	0.0666057	1.1957	0.350084
Grap	0.473559	0.0671203	1.97407	0.0384464
ADAM17	1.53002	0.067823	0.910357	0.632637
Ccl3	1.74475	0.0678654	1.27074	0.222009
Ophn1	0.637591	0.0684122	1.21313	0.264495
Eya4	2.53163	0.0700388	0.604772	0.12871
Slc46a1	1.5177	0.0728702	1.35511	0.0749695
BMP4	0.19225	0.0739559	2.76786	0.00397522
Slc7a8	0.645699	0.0747501	1.20305	0.292005
Ccl5	7.46923	0.0755904	0.667394	0.355115
Cmklr1	2.59114	0.076666	0.875479	0.613493
LAMP2a	1.33669	0.0778291	1.09423	0.494904
Nr3c1	0.708091	0.0790881	1.54678	0.0191385
Icam1	1.4337	0.0799219	1.34434	0.0348089
Rilpl1	0.691971	0.0811961	1.12717	0.536474
Cybb	7.43963	0.0821135	0.679196	0.384821
9030625A04Rik	2.63675	0.0823561	1.17891	0.550688
Klrb1d	1.77753	0.0851323	1.474	0.307694
Zfp691	1.97087	0.0876847	1.25807	0.295628
Grn	1.84114	0.0888243	0.893655	0.579417
SRA1	2.71912	0.0888765	0.955196	0.887101
Kctd12	0.728353	0.089005	1.14058	0.562353
SCARF1	0.453509	0.0913758	3.06554	0.0899243
Ppp1r15a	1.65813	0.0919687	1.40361	0.0589116
Olfml3	0.784777	0.0921401	1.6374	0.0123343
Stabilin2	0.482436	0.0922753	4.08871	0.0122258
Sema4d	0.860438	0.0925475	1.52498	0.00511895
Rnf180	0.722528	0.0945111	1.52615	0.0149006
Ldhb	1.65544	0.0952794	0.916632	0.72231
Fads1	1.37766	0.0957299	1.16241	0.270001
Rasgrp3	0.659536	0.0986359	1.16602	0.523781
Tspan3	2.06738	0.0990901	1.05898	0.875076
Napg	0.516654	0.1009	1.3728	0.414241
Myd88	2.0416	0.114199	0.866552	0.607464
Ltc4s	1.78336	0.116955	0.696814	0.157708
Gm10790	0.702151	0.117234	1.66843	0.0761743
Polr2b	0.68654	0.118891	1.26964	0.206026
Mras	2.02155	0.120817	1.14926	0.781847
Rhob	0.716816	0.121679	1.30124	0.150105
Scamp5	1.5233	0.12183	0.438561	0.00270271
Sall3	0.716716	0.12787	1.96925	0.0443253
Mapk14	0.676021	0.13002	1.21231	0.446821
Spire1	2.03492	0.130098	0.849561	0.7064
Cltc	0.782257	0.130375	1.21236	0.21488
Cln3	1.5489	0.131233	0.954494	0.803848
Smad7	0.731845	0.133644	1.49097	0.0725324
Aplp1	0.456178	0.136591	1.99837	0.173252
Qdpr	1.66885	0.137937	1.75319	0.088314
Snx24	2.10537	0.139531	0.671192	0.229962
Ppp1r9a	0.570705	0.141165	1.30421	0.317421
Lair1	0.776847	0.14259	1.41584	0.0562017
IL34	0.457089	0.145759	4.3999	0.00673374
Tmem86a	1.41621	0.151109	1.1581	0.391604
1810011O10Rik	0.570178	0.151617	0.873961	0.687537
Capn3	0.705334	0.154798	1.53078	0.0466387
Ccrl2	1.6763	0.155627	0.959742	0.851088
Pla2g15	0.809533	0.156334	1.4056	0.0128681
Eps15l1	0.702254	0.160043	1.1387	0.579274
Cables1	0.629909	0.163034	1.19279	0.571329
Snn	0.550342	0.165217	1.35302	0.59225
Cpne2	0.336072	0.167062	1.34232	0.623422
C3	5.48888	0.168065	0.631553	0.380113
Ppap2a	1.76915	0.173442	0.80017	0.463081
Nfkb1	0.773499	0.183587	1.27625	0.174647
Tspo	2.15837	0.185177	1.20437	0.551824
Kcnd1	0.643919	0.18621	1.26294	0.475166
Cryl1	0.631901	0.187159	1.78943	0.124172
Tmem100	1.62339	0.187171	1.12377	0.735081
CXCL10	4.54008	0.187431	2.05423	0.101411
Csf1r	0.798806	0.188476	1.2666	0.183938
Eng	0.73845	0.193727	1.52144	0.0575021
Vta1	1.61636	0.197104	2.25816	0.0543251
Ptms	1.31144	0.198946	1.37327	0.101573
Scarb2	1.21237	0.200735	1.25893	0.160001
Gnaq	0.733653	0.202759	0.822203	0.437404
Nrip1	0.74409	0.204915	1.08102	0.677145
Tlr1	1.58013	0.206653	1.58611	0.0502279
Scoc	0.796128	0.2082	1.13989	0.582944
Slc12a2	0.619796	0.208639	1.36351	0.189241
Sgce	0.760668	0.221002	1.1696	0.426058
Slc4a2	0.705296	0.224978	1.00539	0.978833
Mecp2	0.498159	0.22601	1.01728	0.957821
Inpp5d	0.785025	0.229171	1.09947	0.605831
Pros1	0.813456	0.232579	1.28792	0.193611
Hmox1	1.283	0.233777	0.975413	0.917075
Rasgef1b	1.47371	0.237422	0.678917	0.115075
ATG12	1.62961	0.237953	1.13066	0.696484
Lmo2	1.23972	0.241082	1.24965	0.281907
Havcr2	1.78793	0.245977	0.674358	0.23528
Large	0.683023	0.247325	0.9625	0.935113
Il21r	0.810913	0.248656	1.59148	0.0567761
Il1rl2	0.768084	0.255778	1.63875	0.0555472
Pdgfa	1.3462	0.25611	1.65725	0.199653
Kcnk13	1.28361	0.258715	1.11801	0.675508
Cbr3	0.518819	0.259925	1.98124	0.259127
Agpat3	1.31561	0.2655	0.877813	0.715179
Gpx3	6.08511	0.26597	0.315614	0.192524
Epn2	0.642202	0.271662	3.01224	0.00584961
Cxcr4	1.70524	0.271902	0.655366	0.212842
Mertk	0.782068	0.272764	1.056	0.828804
SREBP1	1.52225	0.277544	0.831014	0.437305
Lrrc8a	1.39987	0.277562	1.0304	0.880171
Jun	0.754155	0.277889	1.39431	0.152489
Trim47	0.714965	0.279323	1.64931	0.0998664
TPP2	1.26906	0.281365	1.14264	0.497897
Hpgds	0.8155	0.287524	1.3028	0.169369
Extl3	0.807838	0.290069	1.24329	0.196256
Limk1	0.700123	0.295843	0.947835	0.844003
Entpd1	0.841618	0.302958	1.52935	0.0323149
IRP2	0.775642	0.303505	0.99697	0.988101
CD36	2.68299	0.305184	0.408561	0.167687
Acvr1	0.716731	0.30725	1.05295	0.85478
Itgb5	0.862129	0.308251	1.39902	0.0603393
Fam46c	1.25055	0.308295	1.03727	0.838663
Chi3l1	3.65297	0.310475	0.364375	0.205964
Pik3r4	1.33341	0.315857	0.980324	0.934908
Ccl4	1.54662	0.316368	1.10677	0.744173
Npnt	1.42392	0.328447	1.00097	0.996441
Blnk	0.813313	0.330323	1.10854	0.576915
Adrb1	0.665181	0.334219	0.885911	0.713103
Tlr7	1.34858	0.338395	0.76817	0.244456
Stab1	1.38263	0.343543	0.849748	0.58549
Tspan4	1.38675	0.349764	1.3301	0.28295
Chi3l3	3.7158	0.366561	1.35101	0.663629
Tmem206	0.830012	0.377007	1.22182	0.367663
Tppp	1.49849	0.380787	0.782209	0.460119
Rgs1	0.780441	0.382947	2.01613	0.0273898
Il10ra	0.859763	0.386216	1.52522	0.0149531
Hmgn1	0.854531	0.386705	1.29486	0.158971
Nlrp3	0.733397	0.38769	1.29614	0.421357
C5ar2	1.25158	0.395418	0.946213	0.814218
Ly96	0.806162	0.396354	0.919491	0.75224
Ak1	0.872646	0.399053	1.01107	0.951422
Bhlhb2	1.28511	0.406527	1.60674	0.327624
Pitpnm1	0.76326	0.419293	2.12625	0.10462
Apbb2	1.52181	0.419502	0.574328	0.110969
Tubb5	0.80361	0.433553	0.995932	0.981703
Tgfa	1.4782	0.434656	0.555382	0.13533
Mef2d	0.755998	0.436452	1.3505	0.386041
Epb4.1l2	0.863792	0.446821	1.19139	0.377212
Cfb	2.5158	0.447743	0.534159	0.404439
Slc2a3	0.782696	0.457931	2.09032	0.195011
Gnas	1.10944	0.463321	0.772874	0.142034
Inpp4b	0.861045	0.474006	1.24771	0.311223
Abcc3	1.18889	0.474664	0.957908	0.79166
Abi1	0.887281	0.476196	1.05321	0.710805
Usp2	0.871231	0.487811	1.2149	0.260837
Tmem64	0.861103	0.488312	1.13375	0.565562
Adap2	1.22411	0.510064	1.08845	0.727716
TARDBP	0.880248	0.515391	1.21585	0.216089
Gmfb	1.25676	0.515694	0.676922	0.215952
Fgd2	0.884067	0.517117	1.6819	0.0551387
Itga6	0.857263	0.520041	1.14519	0.538551
Ppfia4	1.23077	0.52147	1.08086	0.761602
NCF2 (p67)	1.13036	0.523861	1.16161	0.246765
Tfe3	1.22585	0.52448	0.704255	0.10763
Hspa1a	1.55026	0.528966	1.4136	0.318978
Rock2	0.797367	0.536503	0.786803	0.432758
Tnfrsf11a	0.827528	0.542541	0.666156	0.196035
Mafb	1.16071	0.55818	1.06035	0.756564
Rgmb	0.915224	0.559008	1.69053	0.0224228
Spsb1	0.820666	0.559256	1.18726	0.525688
P2rx7	0.887773	0.564498	1.45913	0.0559367
Leprel1	0.845735	0.586524	0.919647	0.784761
Smad	0.842307	0.588481	0.935885	0.826919
P4ha1	0.873039	0.594134	1.24955	0.40568
Ptgs1	0.918551	0.598209	1.34329	0.0692623
Rab3il1	0.922839	0.607801	1.35687	0.0295359
Ctsf	1.1028	0.619935	1.21676	0.127771
Hps4	1.13388	0.627343	1.05646	0.805457
Dnajb4	0.857493	0.628695	0.974727	0.931244
Tspan7	1.1776	0.634892	0.916622	0.738183
Pmp22	1.13291	0.640639	0.917012	0.699349
Spata13	0.886037	0.64427	1.64968	0.0474856
B4galt4	1.10503	0.652779	1.62313	0.0962704
X99384	1.1261	0.654547	1.12531	0.608838
Map3k7	1.11018	0.656166	1.27858	0.325626
Errfi1	1.18011	0.656835	1.81794	0.130451
Sesn1	0.902004	0.658083	0.844455	0.362086
Pgrmc1	0.869922	0.660259	1.03018	0.928631
Fos	1.11245	0.660873	1.42708	0.0580307
Ahcyl1	0.905149	0.664839	0.647337	0.0987924
RHOA	1.06545	0.673102	0.973896	0.824588
SRB1	1.21819	0.673944	0.820428	0.458342
CD206	0.853333	0.677832	4.79185	0.0602096
ADAM10	0.937204	0.678452	0.929975	0.724975
Arhgap12	0.903124	0.68954	0.84044	0.468692
Mlph	1.15244	0.690836	0.639033	0.149077
LRP1	0.919179	0.702813	1.15759	0.445365
NCF1 (p47)	1.07643	0.705337	1.36543	0.114922
Pon3	0.916158	0.709025	1.12278	0.625765
Tm9sf4	1.04423	0.709536	0.944596	0.768352
Synj1	0.899556	0.722374	0.804156	0.443535
Dst	1.11312	0.722699	0.923812	0.781154
Cux1	0.927785	0.724747	1.24851	0.203131
P2ry6	0.950216	0.748367	1.19614	0.194706
Fosb	1.14997	0.749502	1.3282	0.336608
Junb	0.947348	0.772251	1.58602	0.0105393
Nav2	1.09991	0.785866	0.802832	0.627145
Grm1	0.800349	0.786482	1.38128	0.563205
Lgmn	0.950033	0.789073	1.22581	0.17667
Ppm1l	0.905548	0.79197	1.06502	0.863933
Egr1	0.934863	0.798346	1.38216	0.151008
A430107D22Rik	0.947255	0.802176	1.26013	0.185194
Pycard	0.904224	0.808509	1.21844	0.460548
Ecscr	1.08991	0.810771	1.10718	0.741119
Fpn1	0.890055	0.819108	0.913973	0.816214
Bach1	0.938247	0.820905	0.90531	0.699562
Tagap	0.944566	0.826408	1.80783	0.0046686
Abhd12	0.979282	0.841446	1.09046	0.551292
Tlr6	0.933021	0.850027	0.795179	0.447052
Lrrc3	1.03724	0.852914	1.20456	0.24793
Ap3d1	1.04193	0.85611	1.15407	0.358678
ATG5	0.913567	0.86316	1.44126	0.276074
Liph	1.05465	0.879298	1.63163	0.0830936
Sbf2	0.958843	0.87962	1.00386	0.988612
Frmd4b	1.03355	0.883838	1.39645	0.104742
Ripk2	1.0763	0.888734	0.866024	0.707867
Gal3st4	0.929508	0.88956	1.42	0.383804
Cadm1	1.044	0.890134	0.830663	0.509026
Golga3	1.04448	0.89374	1.32873	0.382667
Sparc	1.01955	0.910571	1.0337	0.817084
Lrp12	0.957399	0.923347	1.46074	0.195275
Ttc28	0.97585	0.924467	1.17449	0.421485
Cd14	0.979013	0.936259	1.29139	0.249771
HIST1H2AB	0.961372	0.94269	1.22104	0.654949
Il1b	1.03831	0.944519	1.47797	0.380568
Hexb	0.989485	0.950305	1.24843	0.148661
Tgfbr2	1.00713	0.965441	1.472	0.0288548
TNF	1.01261	0.973938	1.07136	0.809499
Bach2	0.99609	0.988392	1.45437	0.1278
SREBP2	0.995876	0.990501	1.55458	0.0634675
Tlr4	0.997618	0.993054	1.57243	0.0110515
Not detected
Rtn1
MR
Magi3
Tmem144
EFNB1
Tmc7
Tnfrsf17
Zfpm1
Clstn1
Cxcl2
Nedd1
Nfia
BAI1
Exoc1
Il18
Tlr3
Vat1l
Olfr920
Cbr1
Igfbp5
D3Bwg0562e
Sox4
Jmy
Rbbp9
CD200R
Jarid2
Bend6
Dfna5
ATG7
Spnb4
Mcoln1
Erf
Garnl3
NOX1
Pparg
Slc30a4
Tmem204
Cfd
Gas2l3
Klhl38
Sult1a1
Ctnna2
Rtn4rl1
Tmeff1
Vegfr
Camk2n1
Ch25h
Igf1
Myo1b
TREM1
cathepsin
Rgl1
Alcam
Itga9
Ptgds
Olfml2b
Msr1
Ganc
Klf12
Pgk1
Ptprz1
Siglec1
Tlr5
WNT7A
Gp9
Sv2a
Egr2
Carhsp1
Fabp4
IDO
Ryk
IRP1
Clu
Hist1h2ac
4933406P04Rik
5430435G22Rik
Abcb5
Abhd6
Apod
Arg1
BMP1
BMP6
BMP7
CD163
Cd200r4
Cfh
Cfp
Chl1
Cnn3
Cntn1
Cntn3
Cntn6
Cox2
CyclinD1 and Cyclin D2
Dab2
ERBB2
Enpp2
Etl4
FGF2
Fabp3
Fer1l3
Fgfr1
Gpm6a
Gpm6b
Gpr120
Gpr37l1
Gpr40
H2-Oa
Igf2
Kcnma1
Khdrbs3
Kitl
Kl
Lgals3
MAPT
Mmp12
Mmp2
Mrgpra4
Mycl1
Ncam1
Nefl
Nrcam
Omg
Plxna1
Prrt2
Prune2
Psd
Ptprg
SEMA3C
SFRP
SFRP2
SOCS2
Sez6l
Slc6a1
Slfn14
Sncaip
Spint1
Sytl1
Tgm1
Tmem47
Ttr
Unc13a
Upk1b
WIF1
WNT2
WNT5A
Zmynd8
Fcnb
IL10

## Sheet: EAE vs. Naive_All
Gene Name	EAE vs. Naïve	p-value	sCSF1Rinh vs. Veh	p-value
Serpinf1	0.0572848	1.5979e-08	2.21697	0.0672081
Gpr165	0.0635873	2.0207e-06	2.52687	0.0154211
DKK1	0.122893	0.0100434	4.27589	0.00416304
Rab6b	0.145706	0.00011295	1.83085	0.028053
Jam2	0.168824	0.00466237	2.90796	0.0144318
Adamts16	0.17211	0.00678671	2.61321	0.0220408
Adcyap1r1	0.179621	0.0118513	2.86939	0.0985302
NRG1	0.199244	0.0036023	5.22752	0.00233888
Tspan18	0.212065	0.0111828	4.97337	0.00401333
IL6	0.213254	0.0270983	3.97452	0.00779265
C5	0.218402	0.00254984	5.1569	0.0374564
ENSMUSG00000079376	0.240712	3.09626e-07	1.74501	0.0407889
Adamts1	0.242815	7.92875e-06	1.52985	0.219792
MPO (myeloperoxidase)	0.244571	0.00158597	3.32806	0.154938
Csmd3	0.253891	0.000470154	1.03905	0.901619
Ptprm	0.254974	8.02673e-05	0.924281	0.760588
ll7r	0.25553	0.00600893	2.50561	0.0142308
Fcrls	0.263604	4.29787e-05	1.33156	0.430216
Fscn1	0.273228	1.20425e-06	1.31463	0.280459
Plxna4	0.28241	0.00253174	3.80475	0.0886813
LOC100038847	0.293589	1.51817e-05	1.42298	0.191813
Fizz1	0.293944	0.00414765	5.53503	0.00263058
D830030K20Rik	0.295736	0.000211743	1.52735	0.214604
Slco1a4	0.319161	0.0129363	2.81584	0.10353
B930046C15Rik	0.319538	0.000114757	1.37333	0.26443
Chst7	0.321805	0.000587718	1.59071	0.0321418
Nlgn3	0.33754	0.00549442	6.73716	0.115047
Hprt1	0.352008	0.00981271	1.67018	0.02894
Slc24a3	0.352254	0.0463599	1.05337	0.864029
P2ry12	0.352471	1.55898e-05	1.77561	0.00978638
Nos2	0.375109	0.00887247	5.13062	0.00416251
Gab1	0.387128	0.00426561	1.03436	0.891654
Siglech	0.388722	0.00192081	1.25022	0.549008
Vegf	0.390001	0.0371699	3.85633	0.0274826
Arhgap5	0.407933	7.3061e-05	1.57247	0.0241625
Gpr34	0.420467	0.000236716	1.5473	0.0539822
Spry1	0.425621	0.0479087	1.59931	0.302136
Atp8a2	0.436176	0.000466156	1.75389	0.00784575
Mef2c	0.443415	5.43678e-05	1.65274	0.0799693
Tjp1	0.443481	0.00171181	1.04522	0.860782
P2ry13	0.443793	2.96696e-05	1.66732	0.00836376
Slc2a5	0.445274	0.00282162	1.75731	0.0142316
Tubgcp5	0.445707	0.000326385	1.28982	0.153154
Frmd4a	0.452467	7.31917e-07	2.78208	0.00493263
Tanc2	0.453684	0.0165466	1.46921	0.157659
Tfeb	0.456583	0.0407491	1.15527	0.578597
Ccnd1	0.465307	0.000409388	2.05723	0.0418803
Mef2a	0.466123	0.00212663	1.16726	0.585755
F11r	0.469499	0.00641951	1.756	0.0176592
Rptor	0.471991	0.0331021	4.1505	0.00190615
Ccr5	0.472039	0.00125107	1.51375	0.0298976
Aif1	0.473128	0.0128239	4.38957	0.0793632
Plxdc2	0.473878	5.39205e-05	1.38561	0.0540656
Cxxc5	0.484542	0.000305514	1.74183	0.0111203
Pmepa1	0.485102	0.00376128	1.4912	0.0551091
Bco2	0.486883	0.00117896	1.00843	0.969349
Flt1	0.49078	0.015956	3.7789	0.073944
Chn2	0.49761	0.0411111	0.840273	0.508383
Gpr56	0.498358	0.026346	1.56343	0.268979
Tmem195	0.500131	0.0245596	1.69632	0.0302238
Tim4	0.501187	0.0121569	5.28881	0.0442952
Ang	0.503069	0.0284946	1.07058	0.820625
Il1a	0.505024	0.0080852	2.21149	0.000583402
Cd34	0.505328	0.000168396	1.43221	0.0302991
Gtf2h2	0.506098	0.000303072	1.66296	0.0105533
D18Ertd653e	0.508274	0.000645068	1.61443	0.0330515
IL6ST	0.509054	0.000159324	1.56958	0.0749282
Tgfbr1	0.521551	0.000441914	1.38645	0.0812429
Abi3	0.522773	0.00890738	1.88616	0.00169172
St3gal6	0.527381	0.0129568	1.37851	0.171294
Ckb	0.531574	0.00181505	1.62733	0.017248
Bhlhe41	0.538419	0.000434302	1.5349	0.075839
Csf3r	0.54259	0.00242586	1.54432	0.0471699
Cysltr1	0.548611	0.0308215	1.68131	0.0710049
Atf3	0.549606	0.0175116	1.63988	0.0306321
Golm1	0.55018	0.00170203	0.992651	0.967192
Ebf3	0.551252	0.0364862	1.33927	0.336422
Rapgef5	0.560951	0.000552871	1.59401	0.0344413
Socs3	0.568127	0.0092614	1.65494	0.00498073
Asph	0.56856	0.000389245	1.72616	0.00269162
Trem2	0.569798	0.0299647	1.33777	0.317081
Slco4a1	0.587043	0.0141743	1.34452	0.12382
Rap1gds1	0.598533	0.00109119	0.867039	0.511537
Cx3cr1	0.598821	0.00191897	1.57775	0.00895909
MARCO	0.604525	0.0479661	5.29285	0.073674
Cttnbp2nl	0.607359	0.0045307	1.37191	0.104339
Myc	0.612727	0.0216423	1.95339	0.0798122
Gpr84	0.616288	0.0143495	2.20238	0.000406345
Siglec3 (CD33)	0.619197	0.0170242	1.51765	0.0425143
Sall1	0.619824	0.0247835	1.32155	0.177215
Ccl6	0.619987	0.0371441	0.991915	0.96599
Tmem119	0.653329	0.0138229	1.80077	0.00301226
Basp1	0.662589	0.00895469	1.33925	0.0500399
Map2k1	0.663916	0.0435526	1.35338	0.0154413
Nuak1	0.667738	0.0219695	1.42248	0.0718167
Pak1	0.677655	0.0231007	1.7674	0.00330103
Adora3	0.683676	0.0483957	1.78889	0.00333374
Pdgfb	0.688898	0.0314696	1.54056	0.0142906
Pde3b	0.689387	0.0431164	1.34228	0.114956
Slco2b1	0.691049	0.0390515	1.36152	0.0914109
Tgfb1	0.699673	0.0422805	1.30996	0.164408
Serpine2	0.718274	0.0185903	1.09487	0.705879
Bin1	0.765631	0.0347984	1.59371	0.0282649
Acp2	1.39838	0.0473187	1.23647	0.15246
FcgrIIa (CD32a)	1.44177	0.0350434	1.14742	0.344624
Il10rb	1.57649	0.0343952	1.15071	0.401465
Gusb	1.61782	0.0371502	1.03704	0.827947
Dap12	1.62445	0.0202306	1.21599	0.161121
Syngr1	1.70906	0.039863	0.852342	0.207617
Cd86	1.70975	0.0252552	1.12732	0.555417
Ctsd	1.77522	0.0183886	0.98572	0.928046
Hvcn1	1.81024	0.0068973	1.23685	0.18609
Vps11	1.84915	0.0137368	0.937915	0.730817
Ctss	1.91253	0.013701	1.14347	0.405387
C5aR	1.97484	0.0147644	0.726892	0.210497
Manba	2.10983	0.0347583	0.770953	0.282001
Gas7	2.1318	0.0340102	2.40414	0.0157592
Sec22b	2.1476	0.00933969	0.918295	0.717569
Cd83	2.2038	0.00151462	1.12525	0.424629
Tlr2	2.21966	0.0286608	1.06972	0.707769
C1qc	2.26842	0.000948851	1.21502	0.0832607
Gbgt1	2.29355	0.00452945	1.54823	0.0399982
C1qa	2.33033	0.00134595	1.2076	0.13016
CYBA	2.37983	0.00851904	1.0887	0.591652
C1qb	2.42828	0.00121404	1.20753	0.156201
Gas6	2.47482	0.0163131	0.686291	0.106164
Fcgr1	2.52161	0.00317714	1.5131	0.0405887
FcgrIIIa (CD16a)	2.65177	0.0406446	1.80086	0.0157594
Beclin	2.70779	0.0180833	0.771371	0.311978
CEBPB	2.88776	0.0119492	0.827441	0.362335
Ptgfrn	2.9451	0.0256841	0.962699	0.89572
Ctsl	2.95722	0.00431036	0.889816	0.547501
Fth1	3.23244	0.00576559	0.98739	0.93928
Fcgrt	3.26769	0.00863598	0.732613	0.142157
Itgax	3.29592	0.00474177	0.926559	0.721055
Timp2	3.3725	0.0121363	0.736243	0.172526
Flot1	3.4578	0.013585	1.20191	0.508652
Ccl2	3.59648	0.00249444	1.44526	0.112992
Npl	4.10009	0.00145227	0.875107	0.438334
Casp1	4.14113	0.000888614	1.5148	0.121756
Mr1	4.41323	0.00803048	0.574965	0.0924145
Cxcl16	4.67685	9.47078e-06	1.21963	0.246525
Fabp5	5.48932	0.00198971	0.404272	0.0014969
Clec7a	5.50206	2.18244e-05	0.79013	0.306368
Crybb1	6.35212	0.00275743	0.793707	0.370711
Apoc1	7.09516	0.0344611	0.261095	0.0108361
Lag3	7.6041	5.18663e-08	0.985591	0.894604
Axl	7.84443	0.00136447	0.809637	0.316025
CD300f	10.0038	0.0213682	0.83927	0.536573
Gpnmb	10.9277	0.032815	0.238464	0.010646
Csf1	12.8875	0.000233362	0.841183	0.3748
Ifi202b	16.3588	0.000454832	1.06964	0.678869
Lilrb4	17.782	0.0359484	0.334681	0.0312761
Apoe	28.3893	0.00628326	0.573096	0.0615387
Spp1	32.1044	0.0179469	0.357821	0.0275098
C4a	61.0791	0.00390595	0.85691	0.565404

## Sheet: EAE vs. Naive up
Gene Name	EAE vs. Naïve	p-value	sCSF1Rinh vs. Veh	p-value
Lag3	7.6041	5.18663e-08	0.985591	0.894604
Cxcl16	4.67685	9.47078e-06	1.21963	0.246525
Clec7a	5.50206	2.18244e-05	0.79013	0.306368
Csf1	12.8875	0.000233362	0.841183	0.3748
Ifi202b	16.3588	0.000454832	1.06964	0.678869
Casp1	4.14113	0.000888614	1.5148	0.121756
C1qc	2.26842	0.000948851	1.21502	0.0832607
C1qb	2.42828	0.00121404	1.20753	0.156201
C1qa	2.33033	0.00134595	1.2076	0.13016
Axl	7.84443	0.00136447	0.809637	0.316025
Npl	4.10009	0.00145227	0.875107	0.438334
Cd83	2.2038	0.00151462	1.12525	0.424629
Fabp5	5.48932	0.00198971	0.404272	0.0014969
Ccl2	3.59648	0.00249444	1.44526	0.112992
Crybb1	6.35212	0.00275743	0.793707	0.370711
Fcgr1	2.52161	0.00317714	1.5131	0.0405887
C4a	61.0791	0.00390595	0.85691	0.565404
Ctsl	2.95722	0.00431036	0.889816	0.547501
Gbgt1	2.29355	0.00452945	1.54823	0.0399982
Itgax	3.29592	0.00474177	0.926559	0.721055
Fth1	3.23244	0.00576559	0.98739	0.93928
Apoe	28.3893	0.00628326	0.573096	0.0615387
Hvcn1	1.81024	0.0068973	1.23685	0.18609
Mr1	4.41323	0.00803048	0.574965	0.0924145
CYBA	2.37983	0.00851904	1.0887	0.591652
Fcgrt	3.26769	0.00863598	0.732613	0.142157
Sec22b	2.1476	0.00933969	0.918295	0.717569
CEBPB	2.88776	0.0119492	0.827441	0.362335
Timp2	3.3725	0.0121363	0.736243	0.172526
Flot1	3.4578	0.013585	1.20191	0.508652
Ctss	1.91253	0.013701	1.14347	0.405387
Vps11	1.84915	0.0137368	0.937915	0.730817
C5aR	1.97484	0.0147644	0.726892	0.210497
Gas6	2.47482	0.0163131	0.686291	0.106164
Spp1	32.1044	0.0179469	0.357821	0.0275098
Beclin	2.70779	0.0180833	0.771371	0.311978
Ctsd	1.77522	0.0183886	0.98572	0.928046
Dap12	1.62445	0.0202306	1.21599	0.161121
CD300f	10.0038	0.0213682	0.83927	0.536573
Cd86	1.70975	0.0252552	1.12732	0.555417
Ptgfrn	2.9451	0.0256841	0.962699	0.89572
Tlr2	2.21966	0.0286608	1.06972	0.707769
Gpnmb	10.9277	0.032815	0.238464	0.010646
Gas7	2.1318	0.0340102	2.40414	0.0157592
Il10rb	1.57649	0.0343952	1.15071	0.401465
Apoc1	7.09516	0.0344611	0.261095	0.0108361
Manba	2.10983	0.0347583	0.770953	0.282001
FcgrIIa (CD32a)	1.44177	0.0350434	1.14742	0.344624
Lilrb4	17.782	0.0359484	0.334681	0.0312761
Gusb	1.61782	0.0371502	1.03704	0.827947
Syngr1	1.70906	0.039863	0.852342	0.207617
FcgrIIIa (CD16a)	2.65177	0.0406446	1.80086	0.0157594
Acp2	1.39838	0.0473187	1.23647	0.15246

## Sheet: EAE vs. Naive down
Gene Name	EAE vs. Naïve	p-value	sCSF1Rinh vs. Veh	p-value		Gene Name	EAE vs. Naïve	p-value
Serpinf1	0.0572848	1.5979e-08	2.21697	0.0672081		Serpinf1	0.0572848	1.5979e-08
ENSMUSG00000079376	0.240712	3.09626e-07	1.74501	0.0407889		ENSMUSG00000079376	0.240712	3.09626e-07
Frmd4a	0.452467	7.31917e-07	2.78208	0.00493263		Frmd4a	0.452467	7.31917e-07
Fscn1	0.273228	1.20425e-06	1.31463	0.280459		Fscn1	0.273228	1.20425e-06
Gpr165	0.0635873	2.0207e-06	2.52687	0.0154211		Gpr165	0.0635873	2.0207e-06
Adamts1	0.242815	7.92875e-06	1.52985	0.219792		Adamts1	0.242815	7.92875e-06
LOC100038847	0.293589	1.51817e-05	1.42298	0.191813		LOC100038847	0.293589	1.51817e-05
P2ry12	0.352471	1.55898e-05	1.77561	0.00978638		P2ry12	0.352471	1.55898e-05
P2ry13	0.443793	2.96696e-05	1.66732	0.00836376		P2ry13	0.443793	2.96696e-05
Fcrls	0.263604	4.29787e-05	1.33156	0.430216		Fcrls	0.263604	4.29787e-05
Plxdc2	0.473878	5.39205e-05	1.38561	0.0540656		Plxdc2	0.473878	5.39205e-05
Mef2c	0.443415	5.43678e-05	1.65274	0.0799693		Mef2c	0.443415	5.43678e-05
Arhgap5	0.407933	7.3061e-05	1.57247	0.0241625		Arhgap5	0.407933	7.3061e-05
Ptprm	0.254974	8.02673e-05	0.924281	0.760588		Ptprm	0.254974	8.02673e-05
Rab6b	0.145706	0.00011295	1.83085	0.028053		Rab6b	0.145706	0.00011295
B930046C15Rik	0.319538	0.000114757	1.37333	0.26443		B930046C15Rik	0.319538	0.000114757
D830030K20Rik	0.295736	0.000211743	1.52735	0.214604		D830030K20Rik	0.295736	0.000211743
Gpr34	0.420467	0.000236716	1.5473	0.0539822		Gpr34	0.420467	0.000236716
Cxxc5	0.484542	0.000305514	1.74183	0.0111203		Cxxc5	0.484542	0.000305514
Tubgcp5	0.445707	0.000326385	1.28982	0.153154		Tubgcp5	0.445707	0.000326385
Ccnd1	0.465307	0.000409388	2.05723	0.0418803		Ccnd1	0.465307	0.000409388
Atp8a2	0.436176	0.000466156	1.75389	0.00784575		Atp8a2	0.436176	0.000466156
Csmd3	0.253891	0.000470154	1.03905	0.901619		Csmd3	0.253891	0.000470154
Chst7	0.321805	0.000587718	1.59071	0.0321418		Chst7	0.321805	0.000587718
Bco2	0.486883	0.00117896	1.00843	0.969349		Bco2	0.486883	0.00117896
Ccr5	0.472039	0.00125107	1.51375	0.0298976		Ccr5	0.472039	0.00125107
MPO (myeloperoxidase)	0.244571	0.00158597	3.32806	0.154938		MPO (myeloperoxidase)	0.244571	0.00158597
Tjp1	0.443481	0.00171181	1.04522	0.860782		Tjp1	0.443481	0.00171181
Siglech	0.388722	0.00192081	1.25022	0.549008		Siglech	0.388722	0.00192081
Mef2a	0.466123	0.00212663	1.16726	0.585755		Mef2a	0.466123	0.00212663
Plxna4	0.28241	0.00253174	3.80475	0.0886813		Plxna4	0.28241	0.00253174
C5	0.218402	0.00254984	5.1569	0.0374564		C5	0.218402	0.00254984
Slc2a5	0.445274	0.00282162	1.75731	0.0142316		Slc2a5	0.445274	0.00282162
NRG1	0.199244	0.0036023	5.22752	0.00233888		NRG1	0.199244	0.0036023
Pmepa1	0.485102	0.00376128	1.4912	0.0551091		Pmepa1	0.485102	0.00376128
Fizz1	0.293944	0.00414765	5.53503	0.00263058		Fizz1	0.293944	0.00414765
Gab1	0.387128	0.00426561	1.03436	0.891654		Gab1	0.387128	0.00426561
Jam2	0.168824	0.00466237	2.90796	0.0144318		Jam2	0.168824	0.00466237
Nlgn3	0.33754	0.00549442	6.73716	0.115047		Nlgn3	0.33754	0.00549442
ll7r	0.25553	0.00600893	2.50561	0.0142308		ll7r	0.25553	0.00600893
F11r	0.469499	0.00641951	1.756	0.0176592		F11r	0.469499	0.00641951
Adamts16	0.17211	0.00678671	2.61321	0.0220408		Adamts16	0.17211	0.00678671
Nos2	0.375109	0.00887247	5.13062	0.00416251		Nos2	0.375109	0.00887247
Hprt1	0.352008	0.00981271	1.67018	0.02894		Hprt1	0.352008	0.00981271
DKK1	0.122893	0.0100434	4.27589	0.00416304		DKK1	0.122893	0.0100434
Tspan18	0.212065	0.0111828	4.97337	0.00401333		Tspan18	0.212065	0.0111828
Adcyap1r1	0.179621	0.0118513	2.86939	0.0985302		Adcyap1r1	0.179621	0.0118513
Aif1	0.473128	0.0128239	4.38957	0.0793632		Aif1	0.473128	0.0128239
Slco1a4	0.319161	0.0129363	2.81584	0.10353		Slco1a4	0.319161	0.0129363
Flt1	0.49078	0.015956	3.7789	0.073944		Flt1	0.49078	0.015956
Tanc2	0.453684	0.0165466	1.46921	0.157659		Tanc2	0.453684	0.0165466
Gpr56	0.498358	0.026346	1.56343	0.268979		Gpr56	0.498358	0.026346
IL6	0.213254	0.0270983	3.97452	0.00779265		IL6	0.213254	0.0270983
Rptor	0.471991	0.0331021	4.1505	0.00190615		Rptor	0.471991	0.0331021
Vegf	0.390001	0.0371699	3.85633	0.0274826		Vegf	0.390001	0.0371699
Tfeb	0.456583	0.0407491	1.15527	0.578597		Tfeb	0.456583	0.0407491
Chn2	0.49761	0.0411111	0.840273	0.508383		Chn2	0.49761	0.0411111
Slc24a3	0.352254	0.0463599	1.05337	0.864029		Slc24a3	0.352254	0.0463599
Spry1	0.425621	0.0479087	1.59931	0.302136		Spry1	0.425621	0.0479087
Tmem195	0.500131	0.0245596	1.69632	0.0302238
Tim4	0.501187	0.0121569	5.28881	0.0442952
Ang	0.503069	0.0284946	1.07058	0.820625
Il1a	0.505024	0.0080852	2.21149	0.000583402
Cd34	0.505328	0.000168396	1.43221	0.0302991
Gtf2h2	0.506098	0.000303072	1.66296	0.0105533
D18Ertd653e	0.508274	0.000645068	1.61443	0.0330515
IL6ST	0.509054	0.000159324	1.56958	0.0749282
Tgfbr1	0.521551	0.000441914	1.38645	0.0812429
Abi3	0.522773	0.00890738	1.88616	0.00169172
St3gal6	0.527381	0.0129568	1.37851	0.171294
Ckb	0.531574	0.00181505	1.62733	0.017248
Bhlhe41	0.538419	0.000434302	1.5349	0.075839
Csf3r	0.54259	0.00242586	1.54432	0.0471699
Cysltr1	0.548611	0.0308215	1.68131	0.0710049
Atf3	0.549606	0.0175116	1.63988	0.0306321
Golm1	0.55018	0.00170203	0.992651	0.967192
Ebf3	0.551252	0.0364862	1.33927	0.336422
Rapgef5	0.560951	0.000552871	1.59401	0.0344413
Socs3	0.568127	0.0092614	1.65494	0.00498073
Asph	0.56856	0.000389245	1.72616	0.00269162
Trem2	0.569798	0.0299647	1.33777	0.317081
Slco4a1	0.587043	0.0141743	1.34452	0.12382
Rap1gds1	0.598533	0.00109119	0.867039	0.511537
Cx3cr1	0.598821	0.00191897	1.57775	0.00895909
MARCO	0.604525	0.0479661	5.29285	0.073674
Cttnbp2nl	0.607359	0.0045307	1.37191	0.104339
Myc	0.612727	0.0216423	1.95339	0.0798122
Gpr84	0.616288	0.0143495	2.20238	0.000406345
Siglec3 (CD33)	0.619197	0.0170242	1.51765	0.0425143
Sall1	0.619824	0.0247835	1.32155	0.177215
Ccl6	0.619987	0.0371441	0.991915	0.96599
Tmem119	0.653329	0.0138229	1.80077	0.00301226
Basp1	0.662589	0.00895469	1.33925	0.0500399
Map2k1	0.663916	0.0435526	1.35338	0.0154413
Nuak1	0.667738	0.0219695	1.42248	0.0718167
Pak1	0.677655	0.0231007	1.7674	0.00330103
Adora3	0.683676	0.0483957	1.78889	0.00333374
Pdgfb	0.688898	0.0314696	1.54056	0.0142906
Pde3b	0.689387	0.0431164	1.34228	0.114956
Slco2b1	0.691049	0.0390515	1.36152	0.0914109
Tgfb1	0.699673	0.0422805	1.30996	0.164408
Serpine2	0.718274	0.0185903	1.09487	0.705879
Bin1	0.765631	0.0347984	1.59371	0.0282649

## Sheet: CSF1R vs. veh_both
Gene Name	sCSF1Rinh vs. Veh	p-value	EAE vs. Naïve	p-value
Fizz1	5.53503	0.00263058	0.293944	0.00414765
Tim4	5.28881	0.0442952	0.501187	0.0121569
NRG1	5.22752	0.00233888	0.199244	0.0036023
C5	5.1569	0.0374564	0.218402	0.00254984
Nos2	5.13062	0.00416251	0.375109	0.00887247
Tspan18	4.97337	0.00401333	0.212065	0.0111828
DKK1	4.27589	0.00416304	0.122893	0.0100434
Rptor	4.1505	0.00190615	0.471991	0.0331021
IL6	3.97452	0.00779265	0.213254	0.0270983
Vegf	3.85633	0.0274826	0.390001	0.0371699
Jam2	2.90796	0.0144318	0.168824	0.00466237
Frmd4a	2.78208	0.00493263	0.452467	7.31917e-07
Adamts16	2.61321	0.0220408	0.17211	0.00678671
Gpr165	2.52687	0.0154211	0.0635873	2.0207e-06
ll7r	2.50561	0.0142308	0.25553	0.00600893
Gas7	2.40414	0.0157592	2.1318	0.0340102
Il1a	2.21149	0.000583402	0.505024	0.0080852
Gpr84	2.20238	0.000406345	0.616288	0.0143495
Ccnd1	2.05723	0.0418803	0.465307	0.000409388
Abi3	1.88616	0.00169172	0.522773	0.00890738
Rab6b	1.83085	0.028053	0.145706	0.00011295
FcgrIIIa (CD16a)	1.80086	0.0157594	2.65177	0.0406446
Tmem119	1.80077	0.00301226	0.653329	0.0138229
Adora3	1.78889	0.00333374	0.683676	0.0483957
P2ry12	1.77561	0.00978638	0.352471	1.55898e-05
Pak1	1.7674	0.00330103	0.677655	0.0231007
Slc2a5	1.75731	0.0142316	0.445274	0.00282162
F11r	1.756	0.0176592	0.469499	0.00641951
Atp8a2	1.75389	0.00784575	0.436176	0.000466156
ENSMUSG00000079376	1.74501	0.0407889	0.240712	3.09626e-07
Cxxc5	1.74183	0.0111203	0.484542	0.000305514
Asph	1.72616	0.00269162	0.56856	0.000389245
Tmem195	1.69632	0.0302238	0.500131	0.0245596
Hprt1	1.67018	0.02894	0.352008	0.00981271
P2ry13	1.66732	0.00836376	0.443793	2.96696e-05
Gtf2h2	1.66296	0.0105533	0.506098	0.000303072
Socs3	1.65494	0.00498073	0.568127	0.0092614
Atf3	1.63988	0.0306321	0.549606	0.0175116
Ckb	1.62733	0.017248	0.531574	0.00181505
D18Ertd653e	1.61443	0.0330515	0.508274	0.000645068
Rapgef5	1.59401	0.0344413	0.560951	0.000552871
Bin1	1.59371	0.0282649	0.765631	0.0347984
Chst7	1.59071	0.0321418	0.321805	0.000587718
Cx3cr1	1.57775	0.00895909	0.598821	0.00191897
Arhgap5	1.57247	0.0241625	0.407933	7.3061e-05
Gbgt1	1.54823	0.0399982	2.29355	0.00452945
Csf3r	1.54432	0.0471699	0.54259	0.00242586
Pdgfb	1.54056	0.0142906	0.688898	0.0314696
Siglec3 (CD33)	1.51765	0.0425143	0.619197	0.0170242
Ccr5	1.51375	0.0298976	0.472039	0.00125107
Fcgr1	1.5131	0.0405887	2.52161	0.00317714
Cd34	1.43221	0.0302991	0.505328	0.000168396
Map2k1	1.35338	0.0154413	0.663916	0.0435526
Fabp5	0.404272	0.0014969	5.48932	0.00198971
Spp1	0.357821	0.0275098	32.1044	0.0179469
Lilrb4	0.334681	0.0312761	17.782	0.0359484
Apoc1	0.261095	0.0108361	7.09516	0.0344611
Gpnmb	0.238464	0.010646	10.9277	0.032815
