# Supplementary material for: CSF1R signaling is a regulator of pathogenesis in progressive MS
Source: Cell Death Dis. 2020 Oct 23;11(10):904. doi: 10.1038/s41419-020-03084-7 (PMC7584629; doi:10.1038/s41419-020-03084-7)
Supplement: Supplementary file 12 — NOD EAE sequencing file [file 41419_2020_3084_MOESM12_ESM.xlsx]

## Sheet: Sheet1
			naïve								EAE (Day 6)								EAE (Day 22-27; score 1-1.5)						EAE (Day 22-27; score 2.5-4; Peak )						EAE (Day 37-65; 3-3.5)						Average expression						Fold change over Naïve						ttest (peak disease vs. Naïve)
geneid	GeneName	GeneDescription	1_S7_001.filtered	3_S8_001.filtered	4_S1_001.filtered	2_S5_001.filtered	5_S8_001.filtered	6_S6_001.filtered	8_S8_001.filtered	7_S8_001.filtered	14_S5_001.filtered	13_S1_001.filtered	16_S2_001.filtered	15_S10_001.filtered	10_S2_001.filtered	9_S9_001.filtered	12_S1_001.filtered	11_S3_001.filtered	37_S7_001.filtered	38_S6_001.filtered	36_S6_001.filtered	40_S8_001.filtered	46_S7_001.filtered	33_S4_001.filtered	42_S3_001.filtered	31_S1_001.filtered	43_S8_001.filtered	44_S6_001.filtered	45_S4_001.filtered	41_S5_001.filtered	47_S3_001.filtered	45_S4_001.filtered	48_S5_001.filtered	53_S1_001.filtered	51_S9_001.filtered		naïve	EAE 6	EAE 22-27 score 1-1.5	EAE 22-27 score 2.5-4	EAE 37-65 3-3.5		EAE 6	EAE 22-27 score 1-1.5	EAE 22-27 score 2.5-4	EAE 37-65 3-3.5			ttest
ENSMUSG00000024610.14	Cd74	CD74 antigen (invariant polypeptide of major histocompatibility complex, class II antigen-associated)	1.5743	1.2462	1.4896	1.2775	2.1426	2.1155	2.7588	2.1141	1.7153	0.7148	2.04	1.6033	1.0828	1.0344	1.2481	1.0888	7.0568	9.6168	8.6501	8.7346	9.5813	8.6242	9.1793	8.3757	9.4139	9.6535	9.1619	9.13	9.6168	9.1619	9.273	8.0403	8.2353		1.83983	1.31594	8.71063	9.15238	8.86546		0.715251	4.73449	4.97459	4.81864			3.06477e-12
ENSMUSG00000030124.2	Lag3	lymphocyte-activation gene 3	1.7299	1.6231	1.2738	1.4013	1.7441	2.0711	1.8755	1.5776	1.5199	1.3489	1.6519	1.579	1.557	1.4576	1.7138	1.7218	4.6266	5.4926	5.6474	5.3359	4.8884	5.2528	4.8631	5.0258	4.8838	4.6386	4.5999	4.9693	4.4616	4.5999	4.6462	3.215	3.9633		1.66205	1.56874	5.20728	4.83008	4.1772		0.943857	3.13305	2.9061	2.51328			5.92424e-12
ENSMUSG00000023078.6	Cxcl13	chemokine (C-X-C motif) ligand 13	0.0976	0.0665	0.1986	0.0323	0.4521	0.2783	0.297	0.353	0.4787	0.3253	0.0062	0.4464	0.2905	0.1517	0.0785	0.0513	5.2588	6.347	7.0411	5.8812	6.9413	5.2859	5.2674	5.7054	6.4148	6.9176	6.7402	5.5529	6.3084	6.7402	6.4314	2.6842	4.2209		0.221925	0.228575	6.12588	6.09972	5.27702		1.02997	27.6034	27.4855	23.7784			1.69598e-11
ENSMUSG00000036594.14	H2-Aa	histocompatibility 2, class II antigen A, alpha	0.1549	0.1386	0.2431	0.0946	0.3643	0.3519	0.8992	0.6893	0.3516	0.2244	0.5468	0.3836	0.216	0.1732	0.1899	0.1461	3.7991	6.727	5.8005	6.0041	6.8527	5.3791	6.2334	5.3838	6.8144	7.3588	6.5045	6.3265	7.2495	6.5045	6.514	5.0711	4.5897		0.366988	0.27895	5.76042	6.4369	5.98576		0.760108	15.6965	17.5398	16.3105			2.05633e-11
ENSMUSG00000060586.10	H2-Eb1	histocompatibility 2, class II antigen E beta	0.314	0.4791	0.3862	0.2064	0.658	0.5824	1.1644	0.6238	0.4658	0.3177	0.4727	0.5749	0.3361	0.299	0.4132	0.3424	4.5398	7.2558	6.4023	6.2216	7.4408	6.0095	6.7055	5.8474	7.2989	7.9631	6.855	6.7524	7.6693	6.855	6.9205	5.3868	5.2539		0.551787	0.402725	6.31163	6.90372	6.4171		0.729855	11.4385	12.5115	11.6297			2.33992e-11
ENSMUSG00000073411.11	H2-D1	histocompatibility 2, D region locus 1	5.2953	5.1894	5.1155	5.0393	5.3478	5.412	5.7462	5.2788	5.2595	5.2277	5.3822	5.4316	5.2372	5.2622	5.1849	5.1436	8.1119	8.7653	8.6856	8.3595	8.6046	8.4187	9.196	8.2744	9.273	9.2943	9.2943	8.904	9.4139	9.2943	8.9853	7.4255	7.6655		5.30304	5.26611	8.49093	9.03933	8.5569		0.993037	1.60115	1.70456	1.61358			3.63405e-11
ENSMUSG00000026822.14	Lcn2	lipocalin 2	1.1422	0.3402	0.5455	0.513	0.356	0.4822	0.3265	1.2994	1.2462	1.7195	2.8778	2.4974	1.3561	0.9478	0.7795	0.9426	6.1146	8.148	8.877	7.3194	8.667	6.797	9.5204	7.4038	9.5813	9.69	9.439	7.9469	9.5204	9.439	9.5204	4.7894	5.5107		0.625625	1.54586	7.65383	8.93023	7.75598		2.47091	12.2339	14.2741	12.3972			4.78972e-11
ENSMUSG00000073421.5	H2-Ab1	histocompatibility 2, class II antigen A, beta 1	0.0914	0.0607	0.1118	0.0623	0.3067	0.0822	0.5255	0.1873	0.1761	0.1786	0.0513	0.2502	0.1353	0.0914	0.2108	0.0199	3.3098	6.0672	5.0503	5.3491	6.2573	4.4756	5.2207	4.7604	6.0376	6.797	5.5828	5.4361	6.5652	5.5828	5.5648	3.968	4.2746		0.178488	0.1392	5.08488	5.6391	5.19108		0.779887	28.4887	31.5938	29.0837			6.29198e-11
ENSMUSG00000035042.2	Ccl5	chemokine (C-C motif) ligand 5	0.3002	0.0008	0.1745	0.3097	0.4625	0.267	0.923	0.004	0.1928	0.004	0.4358	0.698	0.2567	0.2408	0.4176	0.2791	4.8487	6.5874	5.9631	5.4058	6.6942	5.1436	6.5949	5.7799	6.5332	7.9517	6.7902	5.9118	6.9714	6.7902	6.1274	1.8179	2.9964		0.305212	0.3156	5.7738	6.59362	4.94066		1.03403	18.9173	21.6034	16.1876			7.08104e-11
ENSMUSG00000060802.8	B2m	beta-2 microglobulin	6.2456	6.3323	6.2678	6.3197	6.786	6.9665	6.9874	6.3098	6.6482	6.5546	6.3816	7.0004	6.5854	6.397	6.3113	6.2334	9.5491	10.1518	10.0716	9.7411	9.9071	9.69	9.9071	9.6535	10.0716	10.4892	10.1518	9.9071	10.3274	10.1518	9.8485	8.6161	9.2373		6.52689	6.51399	9.85178	10.0301	9.63622		0.998024	1.50942	1.53673	1.47639			7.92961e-11
ENSMUSG00000036887.5	C1qa	complement component 1, q subcomponent, alpha polypeptide	5.1601	5.0985	5.2576	5.1278	5.4368	5.5138	5.7425	5.1789	4.8783	4.821	5.0727	5.1588	5.0825	4.9762	5.1252	5.082	7.5082	8.4187	8.4118	8.305	8.7346	8.0336	8.8125	7.9178	8.9299	8.7055	8.8262	8.745	9.0333	8.8262	8.7346	8.5954	7.8707		5.3145	5.02459	8.23532	8.65615	8.61204		0.945449	1.54959	1.62878	1.62048			8.19308e-11
ENSMUSG00000054675.5	Tmem119	transmembrane protein 119	3.3323	3.2901	3.169	3.1855	3.2773	3.3244	3.6157	3.2507	3.2749	3.0564	3.3115	3.2917	3.2532	3.2321	3.297	3.4439	4.3967	4.7835	4.5916	4.7569	4.8482	4.4443	4.7375	4.5354	4.4828	4.5439	4.5475	4.5719	4.6844	4.5475	4.5066	3.6498	3.8615		3.30563	3.27009	4.63687	4.56983	4.24996		0.989249	1.40272	1.38244	1.28568			1.84201e-10
ENSMUSG00000036905.8	C1qb	complement component 1, q subcomponent, beta polypeptide	4.4144	4.3796	4.4629	4.4394	4.9583	4.7694	5.2506	4.4921	4.2675	4.3613	4.5536	4.6702	4.3963	4.2433	4.4495	4.3484	6.9874	7.8033	7.7181	7.6909	8.0017	7.3411	8.1551	7.3335	8.1795	8.1339	8.1271	8.0205	8.3971	8.1271	7.9469	7.5525	7.2707		4.64584	4.41126	7.59042	7.9916	7.85886		0.949509	1.63381	1.72016	1.69159			2.12286e-10
ENSMUSG00000036896.5	C1qc	complement component 1, q subcomponent, C chain	4.0514	4.048	4.1172	4.0768	4.5009	4.5455	4.8411	4.1095	3.9228	3.8164	4.0656	4.3992	4.1375	4.1353	4.0295	4.1902	6.7447	7.6391	7.7656	7.3662	7.9517	7.3123	8.0272	7.0802	8.1737	8.047	8.1208	7.9877	8.2667	8.1208	7.9953	7.0624	6.9148		4.2863	4.08706	7.46327	7.9061	7.672		0.953518	1.74119	1.8445	1.78989			2.3861e-10
ENSMUSG00000052142.15	Rasal3	RAS protein activator like 3	1.4523	1.3142	1.2412	1.245	1.4118	1.4767	1.4816	1.4101	1.118	1.2834	1.5298	1.0657	1.2598	1.2056	1.218	1.4065	2.7634	3.4349	3.5141	3.307	3.4181	3.1051	3.8167	2.9928	3.7582	3.7748	3.6648	3.4598	3.7897	3.6648	3.5023	2.6752	2.4537		1.37911	1.26085	3.2571	3.57785	3.21714		0.914247	2.36174	2.59431	2.33276			2.81041e-10
ENSMUSG00000097585.2	E230029C05Rik		1.6235	1.4882	1.753	1.7586	1.6907	1.5455	1.6788	1.5013	1.7156	1.5133	1.5267	2.034	1.8349	1.3688	1.7713	1.6363	2.4589	2.8975	2.8477	2.9075	2.8123	2.8415	2.5498	2.7741	2.6401	2.7768	2.6682	2.5598	2.6832	2.6682	2.838	2.2329	2.3963		1.62995	1.67511	2.79423	2.66147	2.56372		1.02771	1.71431	1.63285	1.57288			3.95268e-10
ENSMUSG00000027656.7	Wisp2	WNT1 inducible signaling pathway protein 2	0.608	0.5384	0.8775	0.5039	0.8325	0.9043	0.736	0.0281	0.3767	0.5212	0.6577	1.1745	0.4571	0.5468	0.4577	0.5005	3.2344	4.4941	4.3032	3.8337	5.354	3.9271	5.1966	4.1151	5.2953	5.6915	5.2674	4.3569	5.1918	5.2674	5.3359	4.2346	3.4043		0.628587	0.586525	4.19108	4.98713	4.6868		0.933084	6.66746	7.93387	7.45608			5.16446e-10
ENSMUSG00000111971.1	AC158232.1		0.5644	0.614	0.7145	0.5278	0.6129	0.5125	0.5268	0.4175	0.7725	0.8555	0.4816	0.71	0.6885	0.6085	0.5411	0.6878	1.1595	1.5402	1.6181	1.2661	0.8398	1.4797	1.5257	1.391	1.3535	1.3605	1.5828	1.4068	1.4915	1.5828	1.4054	0.5871	0.8853		0.5613	0.668188	1.31723	1.43672	1.19042		1.19043	2.34675	2.55962	2.12083			5.33584e-10
ENSMUSG00000076609.2	Igkc	immunoglobulin kappa constant	0.3004	0.2456	0.145	0.1494	0.2331	0.4358	0.8196	0.1313	0.1933	0.4027	0.436	0.6192	0.6614	0.1089	0.2727	0.2793	3.4445	6.8414	5.8463	4.0477	7.7809	3.9028	7.2398	5.3345	8.5849	7.4611	7.5989	8.0017	7.7615	7.5989	7.0223	4.1787	5.0866		0.307525	0.371688	5.3106	7.37015	6.3296		1.20864	17.2688	23.966	20.5824			5.36092e-10
ENSMUSG00000073412.6	Lst1	leukocyte specific transcript 1	1.4137	1.4966	1.3261	1.6359	1.2123	1.8232	1.7937	1.4484	1.5417	0.9709	1.2237	1.8868	1.5088	1.183	1.5069	1.6308	3.3341	4.3638	4.0348	3.9773	4.3238	3.2122	3.8495	3.743	4.2254	4.4884	4.511	3.8942	4.4322	4.511	3.6251	2.3901	3.034		1.51874	1.43158	3.87433	4.11858	3.59848		0.942609	2.55102	2.71185	2.36939			6.07973e-10
ENSMUSG00000027848.12	Olfml3	olfactomedin-like 3	2.3251	2.2336	2.2172	2.1782	2.399	2.4684	2.5154	2.1426	1.9869	1.9682	2.08	2.4465	2.1051	2.089	2.1047	2.0655	3.4257	3.9349	4.1322	3.8138	4.1385	3.6263	4.2112	3.6621	4.2991	4.0048	4.1787	3.9231	4.2938	4.1787	4.129	3.6185	3.3341		2.30994	2.10574	3.84523	4.0465	3.91082		0.911599	1.66465	1.75178	1.69304			6.90523e-10
ENSMUSG00000022148.15	Fyb	FYN binding protein	1.0776	1.2808	1.2654	1.1573	1.3463	1.2481	1.5289	1.0935	1.0574	1.0773	1.5206	0.9591	1.1538	1.191	1.1111	1.1605	3.0856	3.9683	3.8164	3.5387	3.6591	3.3241	4.3264	3.3656	4.4649	4.305	4.2735	3.7185	4.5797	4.2735	4.191	3.4132	3.0052		1.24974	1.15385	3.56537	4.07565	3.89252		0.923274	2.85289	3.2612	3.11467			7.18322e-10
ENSMUSG00000039853.18	Trim14	tripartite motif-containing 14	0.3914	0.315	0.3641	0.2557	0.3761	0.3683	0.5035	0.3467	0.5437	0.3056	0.2654	0.3508	0.5039	0.4123	0.2924	0.258	1.2481	1.465	1.4071	1.341	1.1403	1.2447	1.6742	1.2778	1.8198	1.689	1.6308	1.4977	2.1482	1.6308	1.5321	1.0335	0.8071		0.3651	0.366513	1.3077	1.59822	1.43034		1.00387	3.58176	4.37748	3.91767			8.11101e-10
ENSMUSG00000090061.9	Nwd2		1.2742	1.3453	1.4193	1.4661	1.3578	1.3294	1.3356	1.4219	1.5037	1.426	1.4118	1.1631	1.5189	1.4595	1.3478	1.426	1.3435	0.9097	1.0179	1.1127	0.9268	1.151	0.9215	0.9215	0.8517	0.8436	0.8923	0.8986	0.7774	0.8923	0.9674	0.9557	1.1342		1.3687	1.4071	1.07693	0.8882	0.9454		1.02806	0.786829	0.648937	0.690728			9.07056e-10
ENSMUSG00000028859.14	Csf3r	colony stimulating factor 3 receptor (granulocyte)	2.2128	2.0907	2.054	2.1413	2.5034	2.4657	2.5943	2.0105	1.977	1.9372	2.2769	1.9155	2.0555	1.9801	2.104	2.1906	4.2062	4.7708	4.7787	4.4964	4.6941	4.3584	4.9084	4.2246	5.0455	5.1761	5.0181	4.647	4.9699	5.0181	4.5345	3.6856	3.7499		2.25909	2.0546	4.55077	4.83662	4.3916		0.909482	2.01443	2.14096	1.94397			1.06927e-09
ENSMUSG00000029343.17	Crybb1	crystallin, beta B1	1.6669	1.7134	1.4713	1.4054	1.4352	1.4954	1.6458	1.5377	1.4587	1.7484	1.5182	2.0101	1.5813	1.6887	1.5763	1.9106	2.187	2.8877	3.1678	2.5248	3.6448	2.6703	3.2914	3.006	3.4364	3.74	3.0421	3.3174	3.3854	3.0421	3.0547	1.737	1.8948		1.54639	1.68654	2.84707	3.30555	2.6228		1.09063	1.84111	2.13759	1.69608			1.15601e-09
ENSMUSG00000024013.14	Fgd2	FYVE, RhoGEF and PH domain containing 2	1.7934	1.7706	1.6448	1.5062	1.842	1.9249	2.092	1.6619	1.5298	1.7245	1.7387	1.6349	1.5906	1.6161	1.5957	1.7996	2.8451	3.5995	3.4395	3.4019	3.5171	3.3887	3.2643	3.354	3.6142	3.5989	3.2808	3.1807	3.3122	3.2808	3.2064	2.5614	2.7624		1.77947	1.65374	3.3653	3.38215	3.02464		0.92934	1.89118	1.90064	1.69974			1.45964e-09
ENSMUSG00000024621.15	Csf1r	colony stimulating factor 1 receptor	4.8421	4.6902	4.6161	4.595	4.9002	4.7175	4.923	4.6407	4.6605	4.6293	4.8394	4.378	4.5159	4.6394	4.6936	4.7248	6.1202	6.6527	6.7142	6.4234	6.5567	6.2198	6.8663	6.1939	7.0138	6.883	6.7385	6.4533	7.0167	6.7385	6.5505	5.5458	5.7644		4.7406	4.63511	6.44783	6.69147	6.32318		0.977748	1.36013	1.41152	1.33384			1.60399e-09
ENSMUSG00000038843.17	Gcnt1	glucosaminyl (N-acetyl) transferase 1, core 2	1.09	1.1114	1.0465	1.0665	1.2495	1.2323	1.2101	0.9388	0.9802	1.0212	1.1635	0.8176	0.8658	1.0879	0.8926	0.928	2.1924	2.5248	2.7335	2.3784	2.2745	2.4384	2.9741	2.3391	2.9767	2.8168	3.0143	2.6041	3.0478	3.0143	2.8692	1.9973	1.892		1.11814	0.9696	2.42367	2.78752	2.56412		0.867156	2.16759	2.493	2.29321			1.61256e-09
ENSMUSG00000044816.10	D630023F18Rik	RIKEN cDNA D630023F18 gene	1.8253	1.8973	1.8393	1.8311	1.691	1.8447	1.776	1.7315	1.8887	1.9152	1.7959	2.0743	1.8186	1.748	1.6673	1.9372	1.5563	1.3906	1.4562	1.4112	1.5055	1.6002	1.2622	1.2143	1.2104	1.3223	1.17	1.3021	1.1193	1.17	1.6352	1.3906	1.4365		1.80452	1.85565	1.48667	1.24688	1.35032		1.02833	0.823855	0.690976	0.748297			1.63134e-09
ENSMUSG00000003206.6	Ebi3	Epstein-Barr virus induced gene 3	0.6844	0.5836	0.6925	0.6861	0.6273	0.8801	0.9068	0.6664	0.7957	0.4765	0.7517	0.934	0.716	0.6226	0.9254	0.8482	1.568	2.0853	2.1802	2.0587	1.8406	1.7633	2.601	1.9403	2.7357	2.4356	2.6245	2.5916	2.7481	2.6245	2.571	1.6721	1.7105		0.7159	0.758763	1.91602	2.48812	2.26524		1.05987	2.67637	3.47551	3.16418			1.75243e-09
ENSMUSG00000060550.15	H2-Q7	histocompatibility 2, Q region locus 7	0.7927	0.8267	0.4588	0.5752	0.8025	1.0378	1.5473	0.9498	0.5945	0.5399	1.0433	1.0294	0.7281	0.6165	0.4271	0.7563	3.9255	5.1552	4.8797	4.6175	5.43	4.3159	5.0544	4.3971	5.6704	6.3882	5.6836	4.9146	6.0242	5.6836	5.153	3.4166	3.594		0.87385	0.716887	4.72063	5.35138	4.77428		0.820378	5.40211	6.12392	5.4635			1.90836e-09
ENSMUSG00000033880.11	Lgals3bp	lectin, galactoside-binding, soluble, 3 binding protein	3.276	3.1505	3.2333	3.217	3.6204	3.2884	3.7857	3.5646	3.3174	3.4164	3.4188	3.2661	3.3083	3.4076	3.2608	3.1769	5.6328	6.2515	6.1369	5.9221	6.2113	5.53	6.8593	5.6454	6.9229	7.0273	6.876	6.5235	7.4255	6.876	6.5775	4.9994	5.1421		3.39199	3.32154	5.94743	6.6424	6.2041		0.97923	1.75338	1.95826	1.82905			1.94286e-09
ENSMUSG00000038642.10	Ctss	cathepsin S	5.8747	5.9221	6.0826	5.9242	6.514	6.5029	6.4613	5.9644	6.0257	6.0698	6.0999	6.314	6.0332	5.8266	5.8187	5.9644	8.3971	9.0781	9.273	8.7151	9.2536	8.6954	9.6535	8.4411	9.69	9.4879	9.6168	9.4879	9.8485	9.6168	9.5813	8.6501	8.667		6.15577	6.01904	8.90205	9.3962	9.27274		0.977787	1.44613	1.5264	1.50635			1.9444e-09
ENSMUSG00000061232.15	H2-K1	histocompatibility 2, K1, K region	2.4194	2.1531	1.598	1.7752	2.4754	1.99	2.5788	2.086	1.9272	2.1464	2.232	2.3947	1.8393	1.6725	1.9328	1.9555	4.8788	6.0057	5.35	4.9209	6.017	5.2736	6.0888	5.2032	6.1427	6.9331	6.6015	5.8844	6.8735	6.6015	6.1953	3.7123	4.1535		2.13449	2.01255	5.40767	6.14228	5.50722		0.942873	2.53347	2.87764	2.58011			2.03123e-09
ENSMUSG00000040026.8	Saa3	serum amyloid A 3	0.0842	0.0308	0.0444	0.0597	0.087	0.0456	0.0344	0.086	0.0642	0.3862	0.0315	0.049	0.0315	0.0526	0.081	0.0642	4.4607	6.876	6.8883	5.4415	7.7034	5.604	7.565	5.3338	7.6693	9.196	8.7559	7.0004	8.7779	8.7559	7.7615	2.3953	3.7112		0.0590125	0.095025	6.16232	7.58673	6.28036		1.61025	104.424	128.561	106.424			2.20673e-09
ENSMUSG00000021423.6	Ly86	lymphocyte antigen 86	3.5992	3.6715	3.5243	3.484	3.8836	4.1008	4.0051	3.5404	3.6201	3.6689	3.8558	4.1537	3.4886	3.4544	3.4605	3.5198	5.6906	6.4977	6.8993	6.5045	7.1536	5.8209	6.3436	5.8844	7.0383	6.9748	6.8485	6.395	6.8782	6.8485	6.606	5.1378	5.936		3.72611	3.65273	6.42777	6.58077	6.2813		0.980305	1.72506	1.76612	1.68575			2.80846e-09
ENSMUSG00000023224.12	Serping1	serine (or cysteine) peptidase inhibitor, clade G, member 1	2.1685	2.1998	2.1398	2.1577	2.4028	2.2895	2.3612	2.6198	1.7838	1.99	2.089	2.1942	2.1265	1.9876	2.2054	1.9845	4.39	5.784	5.6291	5.0165	6.1039	4.8052	6.7573	4.9924	6.7118	6.8617	6.4391	5.8672	6.9538	6.4391	6.5211	4.8864	4.7753		2.29239	2.04513	5.28812	6.27158	5.91514		0.892138	2.30682	2.73583	2.58034			3.1781e-09
ENSMUSG00000035929.11	H2-Q4	histocompatibility 2, Q region locus 4	1.7963	1.7395	1.5567	1.5766	1.7633	1.9424	2.4699	1.6054	1.7099	1.3158	1.7081	1.6834	1.7786	1.4742	1.6228	0.6572	4.6382	5.6989	5.2553	5.1639	5.8266	4.8421	5.5521	4.9468	5.9075	6.8168	5.8692	5.252	6.2245	5.8692	5.4145	4.1	3.8755		1.80626	1.49375	5.2375	5.72407	5.09674		0.826984	2.89963	3.16901	2.82171			3.28932e-09
ENSMUSG00000059336.14	Slc14a1	solute carrier family 14 (urea transporter), member 1	3.9067	3.7646	3.8592	3.7448	3.9915	3.9372	3.9018	3.9879	3.87	3.8437	3.7994	3.7361	3.7515	3.7981	3.9321	3.727	4.7152	4.7812	5.1576	4.8682	5.2207	4.9052	5.0369	4.6844	4.84	5.0176	4.7199	4.8261	4.5688	4.7199	5.0985	4.7724	4.8312		3.88671	3.80724	4.94135	4.85415	4.79816		0.979552	1.27134	1.24891	1.2345			3.51242e-09
ENSMUSG00000044811.13	Cd300c2	cDNA sequence AF251705	1.9446	1.7322	1.8194	1.5867	1.9671	2.1126	2.1775	1.79	1.9585	1.6948	1.9696	2.3288	1.5495	1.6904	1.648	1.713	3.5304	4.4244	4.681	4.1318	4.6057	3.9888	5.1358	3.9531	5.505	4.9368	5.3227	5.0461	5.7382	5.3227	5.0069	4.0608	4.0004		1.89126	1.81908	4.22702	4.98325	4.8258		0.961831	2.23502	2.63488	2.55163			3.92278e-09
ENSMUSG00000029810.15	Tmem176b	transmembrane protein 176B	5.2297	5.1292	5.1454	5.0436	5.3683	5.3068	5.486	5.2539	5.0693	5.1208	5.2884	5.5181	5.1364	5.1931	5.1835	5.1743	6.2082	6.5652	6.8617	6.4148	7.0319	6.2898	7.1475	6.4653	6.9976	7.0383	7.1345	6.7076	7.2008	7.1345	7.0004	6.4767	6.2351		5.24536	5.21049	6.56193	6.91513	6.8095		0.993351	1.251	1.31833	1.29819			3.9295e-09
ENSMUSG00000026288.14	Inpp5d	inositol polyphosphate-5-phosphatase D	2.0733	2.1489	2.0047	2.08	2.1695	2.0452	2.2528	1.9015	2.0113	1.9961	2.1411	2.0061	2.0803	2.0559	2.0389	2.048	3.307	3.9409	3.9635	3.688	4.1133	3.6706	4.3432	3.5894	4.5999	4.6413	4.4149	4.0283	4.7694	4.4149	4.2564	3.3004	3.1299		2.08449	2.04721	3.78055	4.2695	3.9742		0.982118	1.81366	2.04823	1.90656			3.96132e-09
ENSMUSG00000024164.15	C3	complement component 3	4.9762	4.9305	4.6008	4.7338	5.3587	5.1384	5.3366	4.5693	4.5484	4.5573	4.6854	4.0875	4.5402	4.6601	4.7971	4.5372	6.5815	7.3194	7.2039	6.9689	7.5166	6.8097	7.8033	6.9076	7.5821	7.6993	7.5898	7.2433	7.8578	7.5898	7.6067	7.2039	6.7316		4.95554	4.55165	7.06667	7.4709	7.39796		0.918498	1.42601	1.50759	1.49287			5.37863e-09
ENSMUSG00000040093.15	Bmf	BCL2 modifying factor	0.9879	0.9137	0.817	0.8421	0.8586	0.7521	0.9693	0.7962	0.7478	0.8462	1.0913	0.716	0.9524	1.0179	1.1388	0.8864	1.621	1.7159	2.0258	1.7885	1.7959	1.7945	2.0223	1.686	1.9628	1.9046	1.7706	1.6102	1.9522	1.7706	1.8715	1.2701	1.3322		0.867113	0.9246	1.79027	1.82608	1.63932		1.0663	2.06463	2.10594	1.89055			5.97709e-09
ENSMUSG00000068129.5	Cst7	cystatin F (leukocystatin)	0.0062	0.0053	0.0456	0.0058	0.1162	0.1559	0.0704	0.0988	0.0323	0.1339	0.0053	0.1805	0.0189	0.0167	0.0852	0.1353	2.5087	3.9567	3.6278	3.2389	4.1189	2.3461	4.1196	2.5492	4.7002	4.6238	4.3396	3.9321	4.5955	4.3396	4.2568	2.4573	2.7188		0.063025	0.0760125	3.29952	4.04408	3.6736		1.20607	52.3525	64.1663	58.288			6.02789e-09
ENSMUSG00000046410.10	Kcnk6	potassium inwardly-rectifying channel, subfamily K, member 6	0.9613	1.0922	1.112	1.0607	1.0325	0.9591	1.1007	0.7048	1.1293	1.165	0.9835	1.036	1.1425	1.129	0.9409	1.1302	2.0113	2.3339	2.3845	2.17	2.45	2.2804	2.6606	2.1141	2.7825	2.6433	2.5318	2.2917	2.9937	2.5318	2.7273	1.7253	1.907		1.00291	1.08205	2.27168	2.504	2.37702		1.07891	2.26509	2.49673	2.37012			6.07173e-09
ENSMUSG00000043832.13	Clec4a3	C-type lectin domain family 4, member a3	0.3277	0.3376	0.2541	0.2565	0.4191	0.624	0.3599	0.4773	0.1813	0.1833	0.3194	0.8168	0.3414	0.3447	0.3169	0.3921	1.7395	2.8021	2.9686	2.2435	3.0749	2.0171	3.0714	2.0882	3.4785	3.0593	3.4336	2.8802	3.7633	3.4336	2.8477	1.7335	2.089		0.382025	0.361987	2.47428	3.00187	2.77342		0.947549	6.47676	7.85778	7.25979			6.61913e-09
ENSMUSG00000076613.4	Ighg2b	immunoglobulin heavy constant gamma 2B	0.0012	0.0212	0.0018	0.001	0.0008	0.0128	0.0018	0.0091	0.0053	0.0091	0.0692	0.1154	0.0022	0.0058	0.0058	0.1069	0.2976	2.919	2.1509	0.9233	2.7185	1.0522	2.7811	1.995	3.6665	2.556	3.1939	3.1234	3.0102	3.1939	1.7606	0.5707	0.547		0.0062125	0.0399625	1.67692	2.88598	1.81648		6.4326	269.926	464.545	292.391			6.84208e-09
ENSMUSG00000038521.17	C1s1		0.5992	0.6316	0.6165	0.5455	0.932	0.7659	0.8319	0.6513	0.4608	0.6885	0.8363	0.9613	0.5047	0.4897	0.6248	0.4301	2.6662	3.7074	3.4161	3.019	4.2813	2.7579	4.2838	3.1412	4.346	4.9048	4.1519	3.3727	4.53	4.1519	4.0912	3.2209	2.5733		0.696738	0.624525	3.30798	4.0334	3.71346		0.896356	4.74782	5.78898	5.32978			7.59899e-09
ENSMUSG00000036908.16	Unc93b1	unc-93 homolog B1 (C. elegans)	3.1636	3.1045	3.0664	2.9609	3.3426	3.4172	3.5712	3.2565	3.0764	3.0176	3.211	3.1818	3.0072	3.0357	3.2176	2.996	4.8971	5.7684	5.9118	5.434	5.9043	5.1743	6.0899	5.0778	6.4549	6.4125	6.3604	5.9313	6.6527	6.3604	6.0556	4.8416	5.0037		3.23536	3.09291	5.51498	6.05447	5.7828		0.955971	1.7046	1.87134	1.78737			7.64643e-09
ENSMUSG00000035352.3	Ccl12	chemokine (C-C motif) ligand 12	0.8447	0.6822	0.6939	0.8915	1.0638	0.781	0.704	1.0107	0.395	0.3983	1.3675	1.3428	0.8314	0.5056	0.7489	0.8325	3.5732	4.6275	4.9934	5.0075	5.1723	3.1599	3.4764	3.9807	4.6494	5.5147	4.8917	4.2593	4.338	4.8917	4.0814	2.8163	2.8218		0.833975	0.80275	4.4223	4.46203	3.78984		0.962559	5.30268	5.35032	4.54431			7.83513e-09
ENSMUSG00000087362.7	Gm13710	predicted gene 13710	0.2358	0.2183	0.0607	0.0966	0.0499	0.1204	0.0754	0.1538	0.1559	0.2905	0.1712	0.1642	0.2872	0.1624	0.1903	0.2169	1.3827	1.6761	1.644	1.4519	0.535	1.3492	1.6965	1.0831	1.6036	1.2123	1.5783	1.694	1.6311	1.5783	1.6511	1.0035	0.9133		0.126362	0.204825	1.33982	1.47797	1.35546		1.62093	10.603	11.6962	10.7268			8.30184e-09
ENSMUSG00000048779.5	P2ry6	pyrimidinergic receptor P2Y, G-protein coupled, 6	1.8883	1.8891	1.5817	1.7162	1.8617	1.8406	2.0064	1.7572	1.7659	1.7325	2.0097	1.5267	1.6146	1.6282	1.7105	1.7703	3.3635	4.0948	4.2357	3.9224	4.3674	3.307	4.5376	3.5694	4.8616	4.9541	4.6443	4.1147	4.9736	4.6443	4.4401	3.0864	3.1394		1.81765	1.7198	3.8818	4.44695	4.05676		0.946167	2.13561	2.44654	2.23187			9.34349e-09
ENSMUSG00000066975.12	Cryba4	crystallin, beta A4	0.4374	0.2658	0.1979	0.4045	0.6786	0.6793	0.701	0.3101	0.459	0.5417	0.6604	0.7405	0.4308	0.6117	0.5671	0.5698	1.3209	1.8462	1.8917	1.6688	2.143	1.7095	1.7882	1.6276	1.8257	2.1398	1.9301	1.9505	2.1236	1.9301	1.7824	0.9552	1.0809		0.459325	0.572625	1.76335	1.87698	1.57444		1.24667	3.839	4.08639	3.42773			1.03425e-08
ENSMUSG00000028459.11	Cd72	CD72 antigen	0.1263	0.2519	0.0482	0.1605	0.1549	0.2774	0.3246	0.1909	0.1538	0.2724	0.049	1.3561	0.1118	0.1833	0.0733	0.043	1.608	2.3225	2.5332	1.8198	2.917	1.4013	2.1245	1.511	2.7163	2.3916	2.4631	2.1703	2.6517	2.4631	2.1839	1.6466	1.8217		0.191838	0.280338	2.1003	2.22947	2.1534		1.46133	10.9483	11.6216	11.2251			1.05261e-08
ENSMUSG00000073409.12	H2-Q6	histocompatibility 2, Q region locus 6	0.7145	0.6808	0.3449	0.4999	0.7251	1.0938	1.6192	0.5976	0.6611	0.4816	0.7119	0.8352	0.6654	0.355	0.5011	0.3195	3.5512	4.8442	4.5237	4.0826	4.7439	3.9547	4.6448	3.8134	5.1606	5.9432	5.1868	4.6121	5.3814	5.1868	4.5173	3.1622	3.3046		0.784475	0.56635	4.28338	4.89348	4.31046		0.721948	5.46019	6.23791	5.49471			1.06859e-08
ENSMUSG00000001131.11	Timp1	tissue inhibitor of metalloproteinase 1	1.2861	0.9671	1.194	0.8913	1.1619	1.5142	1.1595	0.608	0.9295	1.1762	1.298	1.5362	0.7965	1.153	1.2438	0.9463	3.7264	5.8154	6.5274	5.1601	6.727	4.378	6.9955	4.8436	7.5607	7.7809	7.4108	5.9443	7.5485	7.4108	7.0897	4.5006	3.9898		1.09776	1.13494	5.38905	6.75597	6.10788		1.03386	4.90912	6.15431	5.56394			1.0978e-08
ENSMUSG00000074622.4	Mafb	v-maf musculoaponeurotic fibrosarcoma oncogene family, protein B (avian)	2.5251	2.4925	2.4596	2.3301	2.5429	2.5695	2.7352	2.4772	2.4217	2.3537	2.5513	2.5965	2.4593	2.4453	2.5197	2.4519	3.8001	4.3828	4.7152	4.2187	4.7277	4.1446	5.2609	4.092	5.5648	5.3412	5.3352	4.9826	5.9159	5.3352	5.2865	3.8513	4.275		2.51651	2.47492	4.33152	5.09612	4.93278		0.983474	1.72124	2.02507	1.96017			1.16935e-08
ENSMUSG00000000682.7	Cd52	CD52 antigen	2.0343	2.0708	2.3146	2.0521	2.8474	2.3042	2.6523	1.7218	1.8849	1.9368	2.5171	2.7276	2.1695	2.1745	2.0136	2.0587	4.9178	6.162	5.8444	5.7269	6.5235	4.895	5.8902	5.1875	6.8191	7.2744	6.6126	6.1084	6.855	6.6126	6.2664	4.923	5.1761		2.24969	2.18534	5.67827	6.31537	5.96662		0.971396	2.52402	2.80722	2.6522			1.19115e-08
ENSMUSG00000086507.1	Adap2os		0.3637	0.4156	0.2089	0.3584	0.3565	0.4527	0.4538	0.4034	0.2528	0.308	0.4098	0.3858	0.2451	0.2798	0.4462	0.3428	0.5615	1.1193	1.0522	1.0229	1.0785	0.634	1.2693	0.9037	1.2323	1.2512	1.2046	1.1157	1.5385	1.2046	1.2689	0.4662	0.6856		0.376625	0.333788	0.9114	1.1628	1.03276		0.88626	2.41991	3.08742	2.74214			1.21555e-08
ENSMUSG00000039013.16	Siglecf	sialic acid binding Ig-like lectin 5	0.5675	0.8379	0.5037	0.4636	0.8127	0.768	0.8775	0.2774	0.9031	0.7279	0.8757	1.0322	0.5686	0.7659	0.6419	0.7463	1.9113	2.2223	2.499	2.2096	2.1697	2.2342	2.3282	1.8071	2.2033	2.2617	2.0533	2.1571	1.8903	2.0533	2.133	2.2501	2.0569		0.638537	0.7827	2.20768	2.13512	2.07672		1.22577	3.45741	3.34376	3.25231			1.22206e-08
ENSMUSG00000073418.4	C4b	complement component 4B (Chido blood group)	4.9136	4.6087	5.108	4.5885	5.2561	5.2674	5.6552	4.5096	4.5594	4.5548	4.5789	4.1196	4.5777	4.6572	4.6646	4.6786	6.7242	7.2287	7.465	7.2495	7.6427	7.2192	7.4476	7.1591	7.2852	7.4879	7.3298	7.2325	7.4809	7.3298	7.4611	6.9331	6.8242		4.98839	4.54885	7.25488	7.32368	7.20582		0.911888	1.45435	1.46815	1.44452			1.26178e-08
ENSMUSG00000004266.15	Ptpn6	protein tyrosine phosphatase, non-receptor type 6	1.6921	1.7774	1.6867	1.6319	1.8316	2.0101	2.1228	1.7088	1.7044	1.8432	1.8594	1.9113	1.6381	1.6458	1.7126	1.7159	3.3412	4.6224	4.5548	4.2062	4.7584	3.5898	4.8241	3.7387	5.2795	5.4391	5.134	4.6777	5.1144	5.134	4.5827	4.0516	3.602		1.80767	1.75384	4.1788	4.84885	4.49694		0.970217	2.3117	2.68237	2.48769			1.28855e-08
ENSMUSG00000023367.14	Tmem176a	transmembrane protein 176A	3.866	3.694	3.7797	3.7784	3.9748	3.9476	4.0004	3.8064	3.7139	3.985	3.7946	4.1566	3.7669	3.8431	3.8605	3.8402	5.0275	5.5164	5.8154	5.134	6.0158	5.1875	6.1243	5.1632	5.981	6.2366	6.2515	5.7113	6.2771	6.2515	6.1789	5.1894	4.9955		3.85591	3.8701	5.44943	5.91132	5.77848		1.00368	1.41327	1.53305	1.4986			1.30161e-08
ENSMUSG00000030798.15	Cd37	CD37 antigen	2.3134	2.3247	2.1119	2.2185	2.361	2.5598	2.7096	2.2195	1.9353	2.1889	2.3701	2.3537	2.2465	2.2606	2.3455	2.313	3.6476	4.3335	4.6266	4.0739	4.5498	3.9268	5.028	4.0151	5.3663	5.0369	5.2774	4.7157	5.3227	5.2774	4.9458	3.985	3.9423		2.3523	2.2517	4.19303	4.90657	4.69464		0.957233	1.78252	2.08586	1.99577			1.31484e-08
ENSMUSG00000021091.8	Serpina3n	serine (or cysteine) peptidase inhibitor, clade A, member 3N	5.5387	5.3663	5.5181	5.3122	5.5449	5.4283	5.6187	5.5412	5.4361	5.4535	5.5943	5.2145	5.3587	5.4613	5.4241	5.5353	7.2325	7.8405	8.3669	7.6863	8.8374	7.6693	8.9562	7.7522	9.0781	9.5204	9.0161	8.0403	8.9562	9.0161	8.6242	7.1345	7.315		5.48355	5.43473	7.93882	8.72722	8.2092		0.991096	1.44775	1.59153	1.49706			1.32319e-08
ENSMUSG00000079110.11	Capn3	calpain 3	1.7907	1.9973	2.0419	1.9805	2.3455	2.2748	2.3298	2.0824	1.9102	1.8955	2.1615	1.9235	2.0975	1.9942	1.9428	2.1464	3.4158	3.8144	3.8314	3.8286	3.7297	3.5384	3.5992	3.6715	3.4859	3.2563	3.2481	3.51	3.0654	3.2481	3.4364	3.2331	3.2095		2.10536	2.00895	3.69305	3.46183	3.2385		0.954206	1.75412	1.64429	1.53821			1.39452e-08
ENSMUSG00000055172.10	C1ra	complement component 1, r subcomponent A	0.6504	0.5209	0.4942	0.4841	0.4565	0.6036	0.6456	0.4231	0.472	0.4751	0.663	0.4778	0.3413	0.5243	0.6362	0.3781	2.4072	3.5023	3.1068	2.7837	4.0145	2.4829	3.9788	2.9103	4.2525	4.8896	4.1357	3.2467	4.4875	4.1357	3.8523	2.6116	2.3815		0.5348	0.495975	3.04957	3.90227	3.49372		0.927403	5.70226	7.29668	6.53276			1.48468e-08
ENSMUSG00000051486.5	Pcdhb11	protocadherin beta 11	1.4816	1.4061	1.4884	1.4156	1.4903	1.5684	1.3557	1.4488	1.2917	1.4075	1.3949	1.4209	1.4488	1.3325	1.2968	1.35	1.3021	1.1581	1.0159	1.2569	1.0409	1.1214	1.0743	0.9894	0.9887	0.9426	1.0413	1.0778	0.7892	1.0413	0.964	1.2327	1.2965		1.45686	1.36789	1.14922	1.01902	1.06474		0.938927	0.78883	0.69946	0.730845			1.48654e-08
ENSMUSG00000032089.16	Il10ra	interleukin 10 receptor, alpha	1.751	1.6603	1.7673	1.737	1.7554	1.8301	1.7022	1.7637	1.5739	1.6554	1.6721	1.5921	1.6164	1.6006	1.7292	1.7923	3.0501	3.6467	3.5377	3.3971	3.7793	3.2125	3.7321	3.1089	3.963	4.34	3.7412	3.4475	3.9268	3.7412	3.668	2.6247	2.6991		1.74587	1.654	3.43723	3.72212	3.33196		0.947376	1.96877	2.13195	1.90848			1.53111e-08
ENSMUSG00000035697.14	Arhgap45	histocompatibility (minor) HA-1	1.7659	1.6933	1.4661	1.5574	1.8238	1.7416	2.1032	1.7494	1.6715	1.4805	1.6809	1.3377	1.6651	1.5254	1.7391	1.502	3.1292	3.639	3.7534	3.3463	3.9515	3.2996	4.2561	3.3323	4.4307	4.5785	4.3553	3.8194	4.4567	4.3553	3.9788	3.1053	2.8191		1.73759	1.57528	3.51983	4.12872	3.74304		0.906587	2.0257	2.37612	2.15416			1.60034e-08
ENSMUSG00000020101.14	Vsir		3.2935	3.3061	3.3662	3.4126	3.4276	3.4517	3.6204	3.1775	3.0601	3.0072	3.3386	2.8114	3.2448	3.1224	3.4413	3.2486	4.0899	4.6614	4.5455	4.5606	4.4663	4.3166	5.1472	4.4194	5.2494	4.839	5.0321	4.8394	5.421	5.0321	4.9561	4.5553	4.2302		3.38195	3.1593	4.44005	4.92108	4.83894		0.934165	1.31287	1.4551	1.43081			1.61675e-08
ENSMUSG00000024334.8	H2-Oa	histocompatibility 2, O region alpha locus	0.0692	0.1651	0.157	0.1642	0.0881	0.2466	0.0167	0.0212	0.238	0.2406	0.3103	0.172	0.0831	0.1416	0.113	0.2747	1.1484	2.4516	1.706	1.8509	1.8326	1.6715	1.7556	1.6301	1.8852	2.5369	1.8417	1.4785	1.8969	1.8417	1.3107	0.4452	0.8418		0.116013	0.196662	1.77683	1.85467	1.26726		1.69518	15.3159	15.9868	10.9235			1.65791e-08
ENSMUSG00000020709.15	Adap2	ArfGAP with dual PH domains 2	2.0483	2.0179	2.0382	1.9819	1.9368	1.9221	2.3008	1.7325	1.8201	1.9406	1.8708	1.3154	1.7858	1.7858	1.8959	1.6641	3.0905	3.3936	3.3017	3.2898	3.338	3.2632	4.0826	3.2333	4.1015	4.0334	3.7953	3.5755	4.4139	3.7953	3.8902	2.9342	2.888		1.99731	1.75981	3.27947	3.8036	3.58432		0.88109	1.64194	1.90436	1.79457			1.69521e-08
ENSMUSG00000036256.13	Igfbp7	insulin-like growth factor binding protein 7	4.4443	4.4685	4.1247	4.1657	4.5394	4.7071	4.6345	4.5173	4.2875	4.4253	4.8991	5.0503	4.4537	4.4095	4.3396	3.6093	5.8971	6.5794	6.9511	6.299	6.9638	5.9802	7.1969	6.1214	7.2039	7.315	7.557	6.797	7.4224	7.557	6.9925	5.7956	5.7956		4.45019	4.43429	6.4451	7.03187	6.71262		0.996427	1.44828	1.58013	1.50839			1.80075e-08
ENSMUSG00000015950.13	Ncf1	neutrophil cytosolic factor 1	2.3975	2.2057	2.395	2.2507	2.3158	2.4782	2.5544	2.2848	2.1942	2.1992	2.5306	2.3155	2.2962	2.2904	2.2528	2.4497	3.8097	4.6711	4.754	4.346	5.0936	4.1537	5.1108	4.2172	5.4022	5.9654	5.4153	4.8205	5.7965	5.4153	5.2277	3.9673	3.8924		2.36026	2.31607	4.47135	5.15523	4.85984		0.981279	1.89443	2.18418	2.05903			1.83035e-08
ENSMUSG00000027947.11	Il6ra	interleukin 6 receptor, alpha	1.4515	1.31	1.4317	1.2587	1.4923	1.2991	1.446	1.3778	1.2492	1.374	1.6696	1.04	1.2345	1.4083	1.3414	1.2434	2.1057	2.4876	2.2583	2.3625	2.2521	2.2286	2.9517	2.2864	2.8609	2.931	2.6309	2.4894	3.4211	2.6309	2.7582	2.0113	1.9927		1.38339	1.32005	2.28247	2.69172	2.56284		0.954216	1.64991	1.94574	1.85258			1.88085e-08
ENSMUSG00000040061.17	Plcb2	phospholipase C, beta 2	0.813	0.8272	0.658	0.8283	0.7429	0.8042	0.839	0.6842	0.594	0.6143	0.8251	0.4741	0.8142	0.7199	0.7541	0.8751	2.0047	2.4301	2.2979	2.1184	2.2405	2.029	2.6412	1.8937	2.884	2.6969	2.8863	2.3313	3.1335	2.8863	2.3792	1.6214	1.5885		0.7746	0.70885	2.18677	2.55557	2.32178		0.915117	2.82309	3.29921	2.99739			1.91105e-08
ENSMUSG00000040723.14	Rcsd1	RCSD domain containing 1	1.9542	1.8747	1.8379	1.8201	1.8734	1.862	1.8767	1.7778	1.689	1.7625	1.8337	1.6992	1.7034	1.7915	1.752	1.5515	2.3285	2.7551	2.7906	2.4766	2.6032	2.4488	2.9567	2.5756	3.0627	2.9578	2.8254	2.5892	3.5304	2.8254	3.2216	2.4456	2.499		1.8596	1.72285	2.56713	2.8279	2.9044		0.926463	1.38048	1.5207	1.56184			1.94183e-08
ENSMUSG00000052160.7	Pld4	phospholipase D family, member 4	2.9012	2.8101	2.6719	2.6784	3.2523	3.0401	3.373	2.8784	2.7475	2.6678	2.9764	2.9087	2.724	2.6499	2.5617	2.9392	4.6777	5.6291	5.4275	5.236	5.4654	4.9295	5.7382	4.8687	6.2082	5.942	5.7924	5.1485	6.256	5.7924	5.5952	4.3644	4.5606		2.95067	2.7719	5.22753	5.61633	5.31372		0.939412	1.77164	1.90341	1.80085			2.01649e-08
ENSMUSG00000016494.9	Cd34	CD34 antigen	3.5723	3.5472	3.4722	3.4922	3.8269	3.7553	3.6549	3.4475	3.4553	3.4955	3.6674	3.7873	3.6061	3.4861	3.4097	2.7412	4.5416	4.6632	5.0403	4.462	5.0063	4.4587	5.1829	4.6462	5.3548	5.1262	5.1625	4.7591	4.8482	5.1625	4.9017	4.1862	4.3451		3.59606	3.45608	4.69535	5.03862	4.68874		0.961072	1.30569	1.40115	1.30385			2.02978e-08
ENSMUSG00000000732.9	Icosl	icos ligand	2.1461	1.9664	2.0109	2.0591	2.0329	2.0476	2.3001	1.9384	1.8951	1.8744	2.0329	1.9077	1.7253	2.109	1.9196	1.9805	2.7792	3.1922	2.9776	2.9202	3.0523	2.994	3.3745	2.8148	3.2333	3.3259	3.1201	3.0969	3.2473	3.1201	3.1659	2.6784	2.4881		2.06269	1.93056	2.98592	3.16092	2.93996		0.935945	1.44759	1.53243	1.42531			2.04412e-08
ENSMUSG00000031389.17	Arhgap4	Rho GTPase activating protein 4	1.776	1.7057	1.6565	1.6246	1.9245	1.8271	2.1445	1.7923	1.5931	1.7666	1.7004	1.2941	1.816	1.707	1.7685	1.751	2.6143	3.1147	2.9851	2.9604	3.251	2.6412	2.9874	2.9363	3.0884	3.419	3.1516	2.8565	3.0678	3.1516	3.0001	2.2979	2.0157		1.8064	1.67459	2.92778	3.0732	2.70662		0.92703	1.62078	1.70128	1.49835			2.0833e-08
ENSMUSG00000018008.7	Cyth4	cytohesin 4	2.3777	2.2919	2.1067	2.1193	2.4151	2.4442	2.797	2.3336	2.2323	2.2763	2.3074	2.0834	2.1496	2.2125	2.3594	2.3158	3.7823	4.4318	4.5589	4.2005	4.6921	3.7306	4.9688	3.9779	5.3203	5.268	5.2494	4.7835	5.2397	5.2494	4.7219	4.1364	3.7666		2.36069	2.24209	4.2327	4.92798	4.6228		0.94976	1.79299	2.08752	1.95824			2.13193e-08
ENSMUSG00000079484.12	Phyhd1	phytanoyl-CoA dioxygenase domain containing 1	3.6765	3.5151	3.8429	3.546	3.6272	3.6207	4.2133	3.5362	3.8348	4.0491	3.6546	4.5564	3.8732	4.0069	3.6098	3.9968	4.2589	4.7749	4.8554	4.6266	5.2167	4.4645	5.383	4.8682	5.2366	5.4756	5.4613	5.345	5.374	5.4613	4.9826	4.5906	4.6219		3.69724	3.9477	4.6995	5.29495	5.00608		1.06774	1.27108	1.43214	1.35401			2.26285e-08
ENSMUSG00000037686.6	Aspg	asparaginase homolog (S. cerevisiae)	1.6349	1.6136	1.557	1.5366	1.7731	1.6669	1.6359	1.5113	1.2792	1.5528	1.5077	1.423	1.4009	1.5113	1.7545	1.5999	2.4282	2.8787	2.8796	2.5956	3.1443	2.7472	3.4214	2.6217	3.1929	3.3845	3.1907	2.8254	3.1965	3.1907	3.2101	2.7874	2.2606		1.61616	1.50366	2.77893	3.1061	2.92906		0.930391	1.71946	1.9219	1.81235			2.26383e-08
ENSMUSG00000043441.5	Gpr149	G protein-coupled receptor 149	1.7285	1.6287	1.7432	1.7999	1.7926	1.6554	1.6029	1.5874	1.8349	1.8282	1.6214	1.9465	1.7338	1.7249	1.6721	1.6221	1.511	1.1101	1.1283	1.3453	1.3128	1.4205	1.0964	1.2454	1.0773	1.1048	1.133	1.2217	1.2299	1.133	1.341	1.2654	1.4951		1.69233	1.74799	1.30467	1.14643	1.29288		1.03289	0.770932	0.677431	0.763967			2.30755e-08
ENSMUSG00000027209.17	Fam227b	family with sequence similarity 227, member B	2.474	2.7572	2.7145	2.6684	2.7927	3.0237	2.8191	2.8145	2.7937	2.9979	2.7038	3.4284	2.6628	2.6736	2.6158	2.882	1.6856	1.4481	1.4163	1.4728	1.678	1.8305	1.3172	1.7981	1.5264	1.1472	1.292	1.5381	1.2651	1.292	1.3025	2.2313	1.8036		2.75801	2.84475	1.58855	1.4365	1.5789		1.03145	0.575976	0.520846	0.572477			2.3103e-08
ENSMUSG00000024397.14	Aif1	allograft inflammatory factor 1	2.3071	2.2178	2.3241	2.1554	2.6801	2.5641	2.7597	2.0778	2.3257	2.2657	2.4456	2.8926	2.1067	2.1917	2.2571	2.1892	4.3076	5.1613	5.0979	4.8048	5.5639	4.2686	4.7569	4.4828	5.3891	5.8474	5.3702	4.6693	5.3838	5.3702	5.1588	4.5652	4.1869		2.38576	2.33429	4.86735	5.08595	4.93298		0.978424	2.04017	2.13179	2.06767			2.43374e-08
ENSMUSG00000022146.12	Osmr	oncostatin M receptor	1.254	1.2389	1.3329	1.1612	1.4767	1.467	1.3876	1.2334	1.2529	1.3841	1.5224	1.4478	1.3755	1.2838	1.3694	0.8561	2.333	2.4862	3.0702	2.6416	3.4938	2.3622	3.3288	2.6113	3.2587	3.851	3.2464	3.0221	3.4402	3.2464	3.2398	2.9834	2.886		1.31896	1.3115	2.73117	3.21972	3.15916		0.994342	2.07069	2.4411	2.39519			2.48496e-08
ENSMUSG00000090122.3	Kcne1l	potassium voltage-gated channel, Isk-related family, member 1-like, pseudogene	3.2021	3.1613	3.0026	2.8592	3.1566	3.0038	3.0119	3.1721	3.1801	3.1201	3.2165	3.2181	3.0984	3.1838	3.0378	3.1876	3.6101	3.9528	4.3322	4.1346	4.1938	3.6645	3.8871	3.8713	4.0899	3.7913	3.8542	4.1151	3.8331	3.8542	3.9148	3.8573	3.954		3.0712	3.1553	3.98133	3.93482	3.88268		1.02738	1.29634	1.2812	1.26422			2.57578e-08
ENSMUSG00000027650.12	Tti1	TELO2 interacting protein 1	3.0657	3.0386	2.9943	3.0205	3.0187	2.919	2.9797	2.9724	2.996	2.923	2.9782	2.5468	3.0035	2.8738	2.9598	2.9721	2.919	2.8015	2.5956	2.8911	2.6526	2.8586	2.6374	2.7557	2.6493	2.5772	2.652	2.6208	2.7133	2.652	2.6937	2.6867	2.6825		3.00111	2.90665	2.7864	2.64873	2.68564		0.968524	0.928456	0.882584	0.894881			2.62823e-08
ENSMUSG00000020399.14	Havcr2	hepatitis A virus cellular receptor 2	1.608	1.5182	1.6856	1.5906	1.7432	1.6269	1.8406	1.3071	1.6349	1.8632	1.7366	1.5302	1.4781	1.6311	1.3841	1.6014	2.6914	3.2926	3.5103	3.0459	3.5216	2.9606	4.1604	3.0131	4.3609	4.2161	4.1095	3.7876	4.5389	4.1095	4.0937	3.3285	3.1775		1.61503	1.60745	3.1704	3.94127	3.84962		0.99531	1.96307	2.44038	2.38363			2.67038e-08
ENSMUSG00000097908.7	4933404O12Rik	RIKEN cDNA 4933404O12 gene	1.4984	1.6072	1.4475	1.5688	1.5193	1.4587	1.6164	1.6225	1.6142	1.5199	1.515	1.1007	1.5621	1.4362	1.7345	1.6058	1.4427	1.3261	1.0998	1.3508	1.1098	1.3107	1.1042	1.1302	0.9664	1.0971	1.0011	1.1124	1.2658	1.0011	1.1567	1.1687	1.2358		1.54235	1.51105	1.27332	1.06857	1.16562		0.979706	0.825569	0.692817	0.755743			2.77347e-08
ENSMUSG00000032744.4	Heyl	hairy/enhancer-of-split related with YRPW motif-like	2.0582	2.1899	2.0449	2.1375	2.062	1.9458	2.019	2.0371	1.874	1.9245	2.0101	1.6852	1.9317	1.9961	2.1839	1.9023	1.6458	1.2299	1.0206	1.2438	1.2114	1.3775	1.1075	1.3504	0.8989	0.9831	1.1715	1.3675	1.0616	1.1715	0.9524	1.3775	1.391		2.0618	1.93847	1.28817	1.14648	1.1908		0.940186	0.624778	0.556059	0.577554			2.93451e-08
ENSMUSG00000024909.14	Efemp2	epidermal growth factor-containing fibulin-like extracellular matrix protein 2	2.939	2.7667	3.0634	2.838	2.949	3.0598	3.0293	3.002	2.7933	2.6125	2.8877	2.9776	2.9084	2.867	3.0164	2.7396	3.4431	3.8647	4.1729	3.6387	4.3998	3.6127	4.2952	3.8216	4.3849	4.5022	4.3102	3.9833	4.3211	4.3102	4.1417	4.1492	3.5208		2.9559	2.85031	3.85532	4.21623	4.0886		0.964279	1.30428	1.42638	1.3832			2.94031e-08
ENSMUSG00000029334.14	Prkg2	protein kinase, cGMP-dependent, type II	1.8852	1.8775	1.9376	1.9628	1.8278	1.877	1.8641	1.7348	1.923	2.0964	1.9038	1.45	1.9793	1.9353	1.7985	1.8799	1.6333	1.1982	1.1756	1.4809	1.1263	1.418	1.039	1.413	1.2024	1.0557	1.1053	1.1976	1.0791	1.1053	1.0245	1.5921	1.5603		1.87085	1.87077	1.33872	1.16883	1.27226		0.99996	0.715566	0.624761	0.680044			2.94772e-08
ENSMUSG00000045322.10	Tlr9	toll-like receptor 9	0.6235	0.7574	0.5926	0.6264	0.732	0.6873	0.9314	0.6056	0.4575	0.7084	0.9071	0.3103	0.6947	0.7664	0.6294	0.5262	1.8175	2.1764	1.7699	1.8962	1.7695	1.7716	2.3149	1.6827	2.2283	1.9026	1.7882	1.8143	2.255	1.7882	2.0163	1.4634	1.3497		0.694525	0.625	1.86685	1.95517	1.77452		0.899896	2.68795	2.81511	2.55501			3.05524e-08
ENSMUSG00000042793.13	Lgr6	leucine-rich repeat-containing G protein-coupled receptor 6	1.2738	1.2754	1.2944	1.4717	1.2749	1.1653	1.3914	1.3736	1.195	1.0944	1.2861	1.0235	1.1091	1.1048	1.4075	1.1734	0.8281	0.5922	0.7253	0.5468	0.6667	0.7694	0.4928	0.7215	0.4856	0.7446	0.4642	0.4671	0.9108	0.4642	0.6335	0.7019	0.6034		1.31506	1.17422	0.688083	0.562633	0.66276		0.892904	0.523232	0.427838	0.503976			3.11516e-08
ENSMUSG00000030263.13	Lrmp	lymphoid-restricted membrane protein	0.8173	0.5025	0.7236	0.571	0.7943	0.804	0.7489	0.5869	0.4207	0.664	0.6504	0.6607	0.7315	0.7052	0.4988	0.9311	1.4471	2.1499	2.2701	1.9338	2.3937	1.8635	2.8477	1.9102	3.1125	2.8711	3.1485	2.675	3.1939	3.1485	2.7213	1.9685	1.7613		0.693562	0.6578	2.00968	2.76083	2.5587		0.948437	2.89762	3.98066	3.68921			3.12346e-08
ENSMUSG00000097415.2	AU020206	expressed sequence AU020206	2.2593	2.1478	2.152	2.158	2.6075	2.3845	2.516	2.1913	2.002	1.9261	2.2976	2.008	2.1366	1.9825	2.1112	2.005	4.0035	4.9677	5.1564	4.6027	5.1943	4.4117	5.4022	4.0778	5.9408	5.8114	5.6319	5.3366	5.878	5.6319	5.4022	4.4299	4.5532		2.30205	2.05862	4.72272	5.36678	5.17904		0.894257	2.05153	2.33131	2.24975			3.16973e-08
ENSMUSG00000022836.10	Mylk	myosin, light polypeptide kinase	1.914	1.797	1.8106	1.8345	1.8356	1.8564	1.8657	1.7249	1.8835	1.6538	1.9592	1.5581	1.8129	1.785	1.7867	1.5217	2.2477	2.3727	2.6793	2.44	3.1711	2.4225	3.0221	2.5435	3.1095	2.9709	2.9339	2.6195	3.0205	2.9339	2.9144	2.4347	2.4648		1.82984	1.74511	2.55555	2.86657	2.75366		0.953698	1.3966	1.56657	1.50487			3.22688e-08
ENSMUSG00000052336.7	Cx3cr1	chemokine (C-X3-C motif) receptor 1	4.0473	3.965	3.8855	3.9915	4.2531	4.0966	4.1643	3.8388	3.869	3.8939	3.9336	3.7306	3.9437	3.8992	4.0948	3.8501	5.3814	5.9184	6.0386	5.7287	5.7287	5.5098	6.1896	5.35	6.2619	5.4898	5.7269	5.6601	5.7269	5.7269	5.7164	5.113	5.2316		4.03026	3.90186	5.7176	5.77972	5.50296		0.968141	1.41867	1.43408	1.36541			3.42364e-08
ENSMUSG00000042613.9	Pbxip1	pre B cell leukemia transcription factor interacting protein 1	4.7445	4.5741	4.6329	4.4951	4.7044	4.7333	4.8343	4.6682	4.4828	4.4575	4.7325	4.2328	4.4799	4.6004	4.5817	4.4884	5.3942	5.5311	5.5241	5.3596	5.7444	5.3964	5.9408	5.4015	5.7462	5.5999	5.5181	5.6806	5.7331	5.5181	5.702	5.6998	5.3897		4.67335	4.507	5.49163	5.64785	5.60854		0.964405	1.1751	1.20852	1.20011			3.43463e-08
ENSMUSG00000006344.17	Ggt5	gamma-glutamyltransferase 5	1.6448	1.6595	1.6992	1.5515	1.5059	1.6385	1.6907	1.4159	1.9522	1.6611	1.6834	1.2951	1.4156	1.7348	1.7796	1.6523	2.5498	2.4279	2.2089	2.3667	3.3193	2.4993	3.0573	2.8063	2.5031	3.2457	2.6773	2.8328	2.7887	2.6773	2.9967	2.8348	2.3251		1.60075	1.64676	2.56198	2.85375	2.72452		1.02874	1.60049	1.78276	1.70203			3.44018e-08
ENSMUSG00000029622.16	Arpc1b	actin related protein 2/3 complex, subunit 1B	3.8141	3.7816	3.6612	3.5823	3.6851	3.6368	3.9031	3.5989	3.7567	3.527	4.1467	3.7857	3.7324	3.7739	3.9376	3.78	5.1262	5.9621	6.4248	5.8672	6.7546	5.3315	6.5332	5.5138	6.9511	7.3922	6.9076	6.2515	6.9955	6.9076	6.5064	5.3758	5.1485		3.70789	3.805	5.91107	6.59157	6.18676		1.02619	1.59419	1.77771	1.66854			3.4897e-08
ENSMUSG00000036362.2	P2ry13	purinergic receptor P2Y, G-protein coupled 13	2.4374	2.4963	2.3922	2.4619	2.469	2.5263	2.5187	2.2557	2.3852	2.3898	2.2496	2.2855	2.3888	2.3191	2.5788	2.5423	3.1864	3.5781	3.5974	3.5168	3.6856	3.2909	3.7531	3.2584	3.8608	3.9444	3.7618	3.4364	3.6269	3.7618	3.5255	3.3702	2.9378		2.44469	2.39239	3.47587	3.66915	3.44444		0.978607	1.4218	1.50087	1.40895			3.5466e-08
ENSMUSG00000028581.17	Laptm5	lysosomal-associated protein transmembrane 5	4.2907	4.2394	4.1047	4.1439	4.5813	4.4036	4.6403	4.213	4.0102	3.9595	4.1862	3.7838	4.1414	4.0796	4.2077	4.0577	5.7924	6.6039	6.6859	6.1968	6.8485	6.1161	7.1843	5.8935	7.4408	7.4038	7.2287	6.9123	7.5082	7.2287	7.0411	5.6886	5.9278		4.32711	4.05326	6.37393	7.01057	6.67888		0.936713	1.47302	1.62015	1.5435			3.57096e-08
ENSMUSG00000032440.13	Tgfbr2	transforming growth factor, beta receptor II	2.4107	2.3615	2.222	2.333	2.5762	2.3558	2.5482	2.4311	2.3298	2.3062	2.509	1.9581	2.4544	2.3558	2.5157	1.6845	3.5424	3.7358	4.1548	3.6686	4.0106	3.6856	4.719	3.5967	4.8197	4.4956	4.7739	4.3573	4.9593	4.7739	4.4356	3.4529	3.5952		2.40481	2.26419	3.79963	4.46037	4.24338		0.941524	1.58001	1.85477	1.76454			3.60991e-08
ENSMUSG00000030579.10	Tyrobp	TYRO protein tyrosine kinase binding protein	4.3464	4.1956	4.1622	4.1436	4.7967	4.7831	4.8873	4.2675	4.0234	3.8955	4.2805	4.6623	4.1186	4.0109	4.2367	4.0079	6.1099	7.1031	7.3588	6.8638	7.3588	6.4673	7.8707	6.3686	8.0862	7.813	8.0737	7.6993	8.2074	8.0737	7.7809	7.2192	6.9123		4.4478	4.15447	6.87695	7.65192	7.6387		0.934052	1.54615	1.72038	1.71741			3.71069e-08
ENSMUSG00000006333.14	Rps9	ribosomal protein S9	7.9362	7.8405	8.0017	7.9004	7.9698	7.7701	8.0931	7.9417	7.6175	7.4694	7.9631	7.7756	7.9245	7.7656	7.9245	7.8358	8.1271	8.4987	8.3835	8.4763	8.5067	8.2142	8.667	8.4763	8.7346	8.745	8.6856	8.5067	8.8374	8.6856	8.6856	8.7559	7.9362		7.93169	7.7845	8.36775	8.63587	8.58014		0.981443	1.05498	1.08878	1.08175			3.72154e-08
ENSMUSG00000042804.13	Gpr153	G protein-coupled receptor 153	3.4415	3.4608	3.3671	3.386	3.2476	3.3323	3.3359	3.5174	3.1965	3.5623	3.161	3.0804	3.2168	3.4437	3.4058	3.3148	2.8519	2.4645	2.8095	2.7481	2.8549	3.0047	2.5181	2.8174	2.5122	2.4681	2.5892	2.7865	2.4699	2.5892	2.5971	2.8276	3.0684		3.38607	3.29766	2.78893	2.61525	2.71044		0.973889	0.823648	0.772354	0.800467			3.91132e-08
ENSMUSG00000044912.10	Syt16	synaptotagmin XVI	1.4684	1.4393	1.5809	1.5692	1.4984	1.4484	1.5157	1.5957	1.5614	1.7444	1.4442	1.7915	1.6113	1.5282	1.4948	1.5709	1.2516	1.0703	1.0951	1.2194	1.0951	1.2907	0.9827	1.1788	1.0107	1.0683	0.992	1.1214	1.03	0.992	1.218	1.1944	1.2271		1.5145	1.59334	1.17037	1.05898	1.1323		1.05206	0.772774	0.69923	0.747639			4.03098e-08
ENSMUSG00000024371.14	C2	complement component 2 (within H-2S)	0.7607	0.8196	0.7886	0.6273	0.7992	0.7576	0.6729	0.981	0.9209	1.1251	0.8008	1.0803	0.7304	0.7689	0.6424	0.6456	1.5213	2.2677	1.8026	1.8872	2.1598	2.0575	2.7433	1.877	2.5554	2.8941	2.2895	2.2531	2.9969	2.2895	2.3378	2.0466	1.7814		0.775863	0.8393	1.94935	2.4354	2.29044		1.08176	2.51249	3.13896	2.95212			4.09854e-08
ENSMUSG00000003617.16	Cp	ceruloplasmin	2.2401	2.1903	2.2724	2.2613	2.404	2.378	2.3757	2.2776	2.3701	2.3005	2.31	2.2361	2.4381	2.2553	2.2898	1.3898	3.7892	4.6121	4.9843	3.9183	5.5015	3.9798	5.5198	4.1325	5.6609	6.0568	5.7744	4.8631	5.7829	5.7744	5.486	4.0652	3.9615		2.29992	2.19871	4.4642	5.33458	5.014		0.955993	1.94102	2.31946	2.18007			4.18764e-08
ENSMUSG00000016256.10	Ctsz	cathepsin Z	5.0375	4.9423	5.0948	4.809	5.301	5.3689	5.3891	5.1238	4.8631	4.7126	5.083	5.1829	4.8472	4.866	4.8773	4.8343	6.5348	7.4694	7.6067	7.0624	7.6952	6.8485	8.1657	6.7402	8.3321	8.3268	8.3391	7.8888	8.5227	8.3391	8.0017	7.6258	7.0624		5.1333	4.9083	7.20283	7.96545	7.91034		0.956169	1.40316	1.55172	1.54099			4.40081e-08
ENSMUSG00000046718.8	Bst2	bone marrow stromal cell antigen 2	1.9305	1.8816	1.5783	1.4831	2.2643	2.1615	2.1968	1.8849	1.8775	1.6345	1.7882	2.3342	1.8708	1.8043	1.6326	1.2815	4.4645	5.4968	5.1334	4.8728	5.9466	4.2127	5.2241	4.4348	5.7644	6.6657	5.6031	4.9611	5.9255	5.6031	5.3676	3.7176	3.6476		1.92263	1.77795	5.02113	5.4422	4.85228		0.924751	2.6116	2.83061	2.52378			4.43277e-08
ENSMUSG00000004730.14	Adgre1		1.3925	1.5422	1.4352	1.3848	1.8417	1.886	1.8308	1.556	1.5106	1.4658	1.7379	1.5146	1.5434	1.3521	1.5206	1.6352	3.2596	4.1209	4.3264	3.6207	4.1343	3.6694	4.9757	3.3564	5.2194	4.6368	4.986	4.5128	5.4843	4.986	4.9567	3.3761	3.4955		1.60865	1.53502	3.85522	4.61452	4.45972		0.954232	2.39655	2.86856	2.77234			4.44475e-08
ENSMUSG00000024965.8	Fermt3	fermitin family homolog 3 (Drosophila)	1.6293	1.5033	1.4991	1.5278	1.6113	1.5931	1.9497	1.6154	1.1671	1.413	1.527	1.5069	1.4742	1.4654	1.586	1.7085	2.8309	3.6412	3.6818	3.3613	4.0941	2.9296	4.0616	3.3577	4.5188	4.9249	4.3294	3.6543	4.6873	4.3294	4.0253	3.0075	2.8204		1.61613	1.48101	3.42315	4.14112	3.77398		0.916397	2.11812	2.56237	2.3352			4.46488e-08
ENSMUSG00000026177.11	Slc11a1	solute carrier family 11 (proton-coupled divalent metal ion transporters), member 1	1.5381	1.5795	1.3628	1.374	1.6707	1.9478	1.5254	1.7081	1.2097	1.5798	1.5838	1.3194	1.2672	1.4256	1.3833	1.6033	3.1433	4.2008	4.2018	3.7106	4.4194	3.5038	4.7426	3.3177	5.017	5.2241	4.9377	4.504	5.1966	4.9377	4.4253	3.5706	3.4837		1.5883	1.42151	3.86328	4.62385	4.32278		0.89499	2.43234	2.91119	2.72164			4.52544e-08
ENSMUSG00000004609.11	Cd33	CD33 antigen	1.9353	1.8265	1.8676	1.8644	2.0061	2.0415	1.848	1.8389	1.8564	1.6965	1.8227	1.748	1.7285	1.6515	1.7412	1.8386	3.2726	3.6329	3.9127	3.2356	3.4413	3.431	4.1087	3.247	4.3264	4.5426	4.1629	3.5745	4.4205	4.1629	3.9653	2.8421	3.1675		1.90354	1.76043	3.48768	3.99368	3.71166		0.924818	1.83221	2.09803	1.94987			4.53109e-08
ENSMUSG00000005225.15	Plekha8	pleckstrin homology domain containing, family A (phosphoinositide binding specific) member 8	2.3275	2.4497	2.3524	2.3657	2.3877	2.3612	2.2966	2.3795	2.4795	2.4848	2.3815	2.0904	2.3285	2.3235	2.3008	2.3993	2.152	2.1535	2.0956	2.1167	1.8821	2.3333	1.9106	2.0871	1.9136	1.8661	1.9046	2.0147	1.9505	1.9046	1.9214	2.0197	2.2779		2.36504	2.34854	2.1222	1.94945	2.01482		0.993023	0.897322	0.824279	0.851919			4.71163e-08
ENSMUSG00000001020.8	S100a4	S100 calcium binding protein A4	2.4215	1.7528	2.5353	1.5125	2.249	2.7655	2.1064	1.5556	2.2354	2.2339	2.4377	3.2231	2.1513	2.0988	1.9221	2.4295	4.4377	5.1672	5.2817	5.1652	5.3533	4.1761	6.13	4.546	6.2334	5.8626	5.8823	5.2463	6.0492	5.8823	5.8166	5.7767	5.1448		2.11233	2.34148	4.9302	5.6501	5.73392		1.10848	2.33402	2.67483	2.71451			4.79531e-08
ENSMUSG00000026728.9	Vim	vimentin	5.8531	5.4015	5.7243	5.1214	6.112	6.086	6.058	5.2824	5.4292	5.5122	5.6704	5.86	5.3227	5.4558	5.3037	5.4203	7.5207	7.9824	8.7055	7.7701	8.4118	7.8825	8.745	7.7078	8.9853	9.1444	8.6954	8.3471	8.9853	8.6954	8.8262	8.2914	7.9824		5.70484	5.49679	8.0455	8.60417	8.55614		0.963531	1.41029	1.50822	1.4998			4.85953e-08
ENSMUSG00000004707.14	Ly9	lymphocyte antigen 9	0.3881	0.2924	0.2017	0.2212	0.6226	0.4094	0.5139	0.1899	0.2434	0.2878	0.3992	0.4951	0.1533	0.2192	0.1757	0.2571	1.6933	2.8092	2.8325	2.3978	2.8356	2.3757	3.7752	2.0997	3.9984	3.1536	3.8713	3.5655	4.39	3.8713	3.6555	2.8297	2.256		0.3549	0.27885	2.49068	3.41062	3.4005		0.785714	7.01799	9.61008	9.58157			4.88513e-08
ENSMUSG00000030785.8	Cox6a2	cytochrome c oxidase subunit VIa polypeptide 2	0.313	0.7253	0.4183	0.3135	0.9174	0.762	0.9262	0.7157	0.3267	0.2511	0.5238	0.8447	0.5737	0.3606	0.4521	0.3843	1.3264	2.4617	2.3582	2.3927	3.103	1.9395	2.5335	2.2137	2.7789	2.8759	2.6706	2.019	2.2955	2.6706	2.5135	1.6565	1.531		0.636425	0.464625	2.26358	2.51527	2.13342		0.730055	3.55672	3.95218	3.35219			4.88932e-08
ENSMUSG00000084898.1	Gm12371	predicted gene 12371	1.3688	1.5581	1.5739	1.3798	1.3605	1.391	1.4017	1.3852	1.6381	1.6265	1.039	1.4572	1.3949	1.5257	1.2848	1.6526	1.1187	0.7014	0.5214	1.0095	1.0061	1.036	0.8147	0.956	0.6117	0.7785	0.8355	0.7651	0.9168	0.8355	0.9218	1.1333	1.2858		1.42737	1.45235	0.89885	0.793583	1.01864		1.0175	0.629722	0.555974	0.713646			4.93526e-08
ENSMUSG00000021587.5	Pcsk1	proprotein convertase subtilisin/kexin type 1	2.7035	2.635	2.9118	2.8063	2.709	2.797	2.5975	2.8309	2.8251	3.0432	2.6554	2.6062	2.8747	2.8136	2.6356	2.8695	2.6712	2.1648	2.4347	2.4093	2.2844	2.6331	2.1174	2.2544	2.0087	2.0279	2.1475	2.0555	2.0031	2.1475	2.2448	2.2852	2.6767		2.74887	2.79041	2.43292	2.1019	2.27146		1.01511	0.885059	0.76464	0.826323			4.99915e-08
ENSMUSG00000059498.13	Fcgr3	Fc receptor, IgG, low affinity III	2.526	2.4123	2.3985	2.3753	2.7172	2.8999	2.8493	2.3288	2.3313	2.3553	2.6769	2.5503	2.2239	2.2727	2.2624	2.6386	4.1664	5.2781	5.5504	5.0745	5.9936	4.3408	6.1519	4.6101	6.4599	6.781	6.4844	5.6933	6.627	6.4844	5.7373	4.6499	4.5568		2.56341	2.41393	5.0673	6.0301	5.61108		0.941684	1.97678	2.35237	2.18891			5.04677e-08
ENSMUSG00000034330.10	Plcg2	phospholipase C, gamma 2	1.8194	2	1.8791	1.9001	2.0743	2.0313	2.1362	1.9343	1.8667	1.8697	1.9876	1.7458	1.7641	1.7325	1.821	1.8345	2.75	3.1971	3.0681	3.1023	3.3432	2.7603	3.5512	2.9069	3.7112	3.5761	3.4463	3.0875	3.7582	3.4463	3.3521	3.0505	2.6543		1.97184	1.82774	3.03683	3.37987	3.25228		0.926921	1.5401	1.71407	1.64937			5.07985e-08
ENSMUSG00000070034.13	Sp110	Sp110 nuclear body protein	0.7299	0.768	0.8119	0.7858	0.8643	0.8608	0.873	0.9998	0.781	0.538	0.8706	0.7186	0.6145	0.7154	1.0743	0.5442	2.0927	2.7939	2.83	2.5695	3.3998	2.1758	2.7825	2.3573	3.3177	3.8908	3.2534	2.8555	3.4717	3.2534	2.743	2.0182	1.8917		0.836688	0.732075	2.64362	3.0762	2.6756		0.874968	3.15962	3.67664	3.19785			5.23793e-08
ENSMUSG00000033220.6	Rac2	RAS-related C3 botulinum substrate 2	1.4892	1.1349	1.0262	1.0632	1.3497	1.2682	1.389	0.932	1.0322	1.2306	1.0458	1.3135	1.0961	1.0747	1.2665	1.0815	2.8894	3.808	4.0014	3.3677	4.5307	3.0007	4.2463	3.2984	4.8288	5.3676	4.8482	3.968	4.895	4.8482	4.2382	2.3891	2.6984		1.20655	1.14261	3.59965	4.42622	3.81378		0.947008	2.98342	3.66849	3.1609			5.30758e-08
ENSMUSG00000032359.14	Ctsh	cathepsin H	3.1536	3.0072	3.0196	2.9123	3.5775	3.5571	3.5362	3.4223	3.0176	2.7342	3.1622	3.4737	3.0044	2.9632	3.1669	2.7707	4.8578	5.6933	6.0332	5.3196	6.2426	5.0142	6.5372	5.1155	6.9356	6.8191	6.7742	6.2152	7.1408	6.7742	6.4844	5.3718	5.345		3.27323	3.03661	5.52678	6.39947	6.22324		0.927713	1.68848	1.9551	1.90126			5.41462e-08
ENSMUSG00000040140.14	Tdrd6	tudor domain containing 6	1.0137	1.0421	1.1157	1.0074	1.0766	1.0888	1.1214	0.9176	1.0873	0.9182	0.9887	0.6585	0.923	0.9597	0.8745	0.892	0.5564	0.391	0.3469	0.5278	0.4942	0.4942	0.4427	0.5943	0.3972	0.3514	0.4118	0.6306	0.4431	0.4118	0.5135	0.7166	0.7258		1.04791	0.912738	0.468417	0.471333	0.56216		0.871005	0.447	0.449783	0.536457			5.45066e-08
ENSMUSG00000029447.11	Cct6a	chaperonin containing Tcp1, subunit 6a (zeta)	5.5594	5.6291	5.6533	5.6254	5.6093	5.6796	5.5611	5.6126	5.7472	5.7799	5.64	5.9032	5.6924	5.5412	5.5198	5.6494	5.5439	5.5353	5.3904	5.5371	5.4015	5.4763	5.2228	5.3758	5.1829	5.2486	5.2272	5.314	5.2347	5.2272	5.3632	5.4916	5.6134		5.61623	5.68414	5.48075	5.26188	5.38602		1.01209	0.975878	0.936908	0.959011			5.58013e-08
ENSMUSG00000021665.9	Hexb	hexosaminidase B	6.1472	6.1458	6.0556	6.0158	6.5082	6.4248	6.3214	6.0028	6.1175	6.1981	5.9863	6.3041	5.9837	5.9503	5.9346	6.032	7.5449	8.0205	8.3135	7.7756	7.7701	7.813	8.3669	7.4335	8.3835	7.7181	8.0205	8.1051	8.2914	8.0205	8.305	7.4879	7.7423		6.2027	6.06332	7.87293	8.0046	7.96942		0.97753	1.26928	1.2905	1.28483			5.61863e-08
ENSMUSG00000022901.13	Cd86	CD86 antigen	0.991	0.7922	0.8973	0.8872	1.0753	0.9793	1.1254	0.6327	1.0038	1.0367	0.849	1.1538	0.7145	0.753	0.7927	1.03	2.3716	3.1023	3.1663	2.6513	3.2429	2.4198	3.078	2.3906	3.2737	3.8122	3.2403	2.7188	3.3276	3.2403	3.0131	2.272	2.5752		0.92255	0.916688	2.8257	3.0856	2.88564		0.993645	3.06292	3.34464	3.1279			5.77615e-08
ENSMUSG00000036306.13	Lzts1	leucine zipper, putative tumor suppressor 1	2.0914	2.0313	2.0788	2.1064	1.9699	1.9551	2.1224	2.2069	2.0704	2.2079	2.0827	1.9574	2.0375	2.1422	2.0781	1.9689	1.7706	1.6122	1.3521	1.6805	1.4527	1.6725	1.3194	1.5867	1.1605	1.2505	1.2031	1.3845	1.1543	1.2031	1.4631	1.5161	1.6623		2.07028	2.06814	1.5901	1.31745	1.39978		0.998968	0.768062	0.636365	0.676132			5.79017e-08
ENSMUSG00000021556.12	Golm1	golgi membrane protein 1	2.2367	2.1577	2.1839	2.1778	2.1155	2.2066	2.158	1.9984	2.2236	2.3247	2.3077	1.965	2.0917	2.1944	2.1081	2.2364	2.821	3.1534	3.2827	2.9658	3.3142	2.9952	3.5589	2.8941	3.7663	3.5663	3.4688	3.3366	3.5694	3.4688	3.5171	3.1617	3.0638		2.15433	2.18145	3.08872	3.43183	3.35616		1.01259	1.43373	1.593	1.55787			5.84693e-08
ENSMUSG00000026303.6	Mlph	melanophilin	1.0104	1.1859	0.9804	1.0922	1.1001	0.9528	1.0482	0.9419	0.9286	1.0085	1.0375	0.923	1.0338	0.9903	0.8956	1.151	1.579	1.9023	1.9177	1.6752	1.4991	1.7703	2.2593	1.8417	2.1729	1.7549	1.8447	1.9265	2.6706	1.8447	2.4839	1.5651	1.5278		1.03899	0.996037	1.72393	1.96667	2.01842		0.958662	1.65924	1.89287	1.94268			5.852e-08
ENSMUSG00000047250.13	Ptgs1	prostaglandin-endoperoxide synthase 1	2.5122	2.5719	2.4072	2.4674	2.6372	2.4671	2.6693	2.4599	2.4475	2.4506	2.5963	2.491	2.2547	2.3761	2.4318	2.6217	3.2328	3.7854	4.0295	3.5558	3.8431	3.5949	3.819	3.4378	4.2353	4.1169	4.0836	3.6224	4.1074	4.0836	4.018	2.8738	3.1672		2.52402	2.45871	3.67358	3.88583	3.65		0.974124	1.45545	1.53954	1.4461			5.938e-08
ENSMUSG00000021943.6	Gdf10	growth differentiation factor 10	1.5106	1.4168	1.2757	1.508	1.3305	1.3819	1.4695	1.6084	1.4291	1.4739	1.2447	1.6543	1.5438	1.8705	1.418	1.5448	0.9218	0.5683	0.5282	0.799	0.5876	0.827	0.5325	0.6959	0.2739	0.4362	0.4583	0.7689	0.4644	0.4583	0.7166	0.799	0.7283		1.43768	1.52239	0.705317	0.527617	0.63332		1.05892	0.490595	0.366993	0.440517			5.97333e-08
ENSMUSG00000036246.14	Gmip	Gem-interacting protein	1.9588	2.0645	1.9196	1.9717	2.0806	1.9984	2.202	2.1109	1.8499	1.917	1.992	1.8917	1.9136	1.9121	1.902	1.898	2.7648	3.1687	3.2455	2.9767	3.2523	2.9842	3.4795	2.9351	3.73	3.7615	3.6037	3.1919	3.8237	3.6037	3.3469	2.4447	2.6195		2.03831	1.90954	3.06537	3.45028	3.1677		0.936823	1.50387	1.69272	1.55408			6.02877e-08
ENSMUSG00000023992.14	Trem2	triggering receptor expressed on myeloid cells 2	3.6204	3.4367	3.3309	3.2602	3.9476	3.9934	3.9702	3.5156	3.4103	3.28	3.5174	3.8961	3.2491	3.3548	3.5278	3.5938	5.2424	5.9491	6.3403	5.8692	5.8496	5.5267	6.8952	5.5999	6.9955	5.8681	6.8929	6.6942	7.1536	6.8929	6.797	6.0272	5.9242		3.63438	3.47866	5.79622	6.49097	6.55898		0.957156	1.59483	1.78599	1.80471			6.06103e-08
ENSMUSG00000109792.1	Gm45426		0.8144	0.7774	0.8569	0.8102	0.9419	0.8538	0.8214	0.7798	0.7295	0.6386	0.6039	0.4442	0.5965	0.6007	0.6073	0.6316	0.5178	0.4919	0.5176	0.5147	0.4392	0.5898	0.3527	0.4947	0.2785	0.196	0.3059	0.3981	0.2909	0.3059	0.3321	0.8217	0.8158		0.831975	0.606537	0.511833	0.33765	0.51328		0.729033	0.615203	0.405842	0.616942			6.14717e-08
ENSMUSG00000061298.14	Agbl4	ATP/GTP binding protein-like 4	1.8613	2.0449	2.0294	2.0408	1.8927	1.9993	1.9973	2.0923	1.9588	1.9675	2.0262	2.0117	1.9143	1.9938	1.9969	1.9272	1.7716	1.4126	1.2997	1.6824	1.3616	1.7138	1.2815	1.467	1.225	1.0638	1.2685	1.4252	1.067	1.2685	1.2635	1.7162	1.686		1.99475	1.97455	1.54028	1.2885	1.40024		0.989873	0.772169	0.645946	0.701963			6.22341e-08
ENSMUSG00000078591.1	Hs3st4	heparan sulfate (glucosamine) 3-O-sulfotransferase 4	2.5299	2.4356	2.5759	2.591	2.4015	2.4928	2.4494	2.491	2.6081	2.6954	2.4037	2.7547	2.5544	2.6022	2.5719	2.6265	2.1548	2.019	1.7153	2.0827	2.126	2.3065	1.7524	2.0641	1.7134	1.751	1.6817	1.9152	1.6531	1.6817	1.826	2.0796	2.2254		2.49589	2.60211	2.06738	1.81297	1.89316		1.04256	0.828316	0.726382	0.758512			6.24367e-08
ENSMUSG00000020143.15	Dock2	dedicator of cyto-kinesis 2	1.214	1.2028	1.2143	1.0316	1.3631	1.2419	1.4427	1.2104	1.3535	1.1993	1.355	1.0415	1.1403	1.2052	1.165	1.2234	2.3175	2.9604	2.9429	2.6474	3.2016	2.4602	3.4499	2.4185	3.7025	3.5002	3.4223	2.9804	3.8339	3.4223	3.3032	2.52	2.3107		1.2401	1.2104	2.755	3.24563	3.07802		0.97605	2.2216	2.61724	2.48207			6.27329e-08
ENSMUSG00000032372.14	Plscr2	phospholipid scramblase 2	1.8477	1.9192	1.8432	2.0298	2.0013	2.1513	2.021	1.9678	2.0075	1.9946	1.9294	2.7065	1.942	1.9395	1.8887	1.7134	2.6104	2.8762	2.9015	2.5992	3.3805	2.7442	3.0661	2.6275	3.1642	3.3331	3.0777	3.0134	2.9874	3.0777	3.1443	2.9807	2.9322		1.97266	2.0152	2.852	3.047	3.02446		1.02156	1.44576	1.54461	1.53319			6.48042e-08
ENSMUSG00000108350.1	Gm44950		2.09	2.2089	2.2385	2.2165	2.1137	2.2382	2.1669	2.1928	2.206	2.0944	2.0917	2.1685	2.2204	2.0806	2.2286	2.2767	1.816	1.7713	1.9505	1.844	1.9261	1.9671	1.7731	1.9276	1.7688	1.7981	1.7379	1.8109	1.5499	1.7379	1.7699	2.266	1.8227		2.18319	2.17086	1.87917	1.80273	1.82928		0.994355	0.860745	0.825735	0.837894			6.52051e-08
ENSMUSG00000072115.10	Ang	angiogenin, ribonuclease, RNase A family, 5	0.2183	0.4398	0.3579	0.2174	0.1533	0.2912	0.5919	0.6275	0.367	0.2293	0.2983	0.569	0.1517	0.3319	0.2497	0.5548	0.9331	1.2028	1.0077	1.1451	0.7535	0.8031	1.4068	1.1399	1.301	1.4222	1.4409	1.513	1.5278	1.4409	1.7366	1.1704	0.9086		0.362162	0.343962	0.974217	1.37063	1.35686		0.949746	2.69	3.78458	3.74655			6.54161e-08
ENSMUSG00000039328.11	Rnf122	ring finger protein 122	1.7719	1.8849	1.5798	1.4238	1.6293	1.4554	1.5402	1.5388	1.4951	1.8872	1.9004	1.5773	1.6265	1.7057	2.0715	2.019	2.6545	2.4959	2.888	2.7519	2.5812	2.1426	2.5036	2.3553	2.6649	2.8306	2.7188	2.6361	2.4744	2.7188	2.5128	1.9621	1.9286		1.60301	1.78534	2.58568	2.61822	2.31934		1.11374	1.61302	1.63331	1.44686			6.57234e-08
ENSMUSG00000064267.13	Hvcn1	hydrogen voltage-gated channel 1	1.426	1.0673	1.2471	1.1263	1.598	1.47	1.5099	1.1615	1.1526	1.1916	1.2619	1.4219	0.9046	1.1108	1.1679	1.0935	2.9163	3.727	4.0516	3.2917	3.8961	3.1326	4.4406	2.9915	4.7967	4.7714	4.851	4.2505	5.0698	4.851	4.3711	3.1531	3.2311		1.32576	1.1631	3.50255	4.35028	4.13522		0.877306	2.64191	3.28134	3.11913			6.68499e-08
ENSMUSG00000009281.6	Rarres2	retinoic acid receptor responder (tazarotene induced) 2	3.0122	2.9227	3.0234	2.8842	3.1721	3.2529	3.1727	3.2418	2.7667	2.8395	3.1299	3.6176	3.0217	2.9152	3.0314	3.0058	4.0205	5.2323	4.9397	4.9305	4.8487	4.1074	5.8015	4.6219	5.9542	5.9466	5.5648	4.9363	5.9479	5.5648	5.7092	4.9372	4.5032		3.08525	3.04097	4.67985	5.47088	5.33246		0.985649	1.51685	1.77324	1.72837			6.78897e-08
ENSMUSG00000103255.1	Pcdhac1	protocadherin alpha subfamily C, 1	1.5651	1.3953	1.5088	1.5016	1.4331	1.3603	1.5182	1.3886	1.465	1.5749	1.3518	0.947	1.3071	1.4284	1.4642	1.4176	1.2358	0.9982	1.0567	1.1664	0.7813	1.1266	0.8621	1.0254	0.6758	0.6915	0.7111	0.6513	0.7654	0.7111	0.8983	0.9206	1.1078		1.45888	1.3695	1.06083	0.769533	0.88064		0.938737	0.727158	0.527484	0.603643			6.91395e-08
ENSMUSG00000030342.8	Cd9	CD9 antigen	6.3342	6.2943	6.3307	6.156	6.4268	6.3214	6.299	6.1837	6.1722	6.1879	6.3902	6.4599	6.3307	6.1134	6.2515	6.2649	7.1064	7.3335	7.7078	7.2162	7.2892	7.3475	7.6805	7.0273	7.8033	7.3475	7.6693	7.5898	7.6462	7.6693	7.7181	7.3552	7.2259		6.29326	6.27134	7.33343	7.51962	7.52294		0.996516	1.16528	1.19487	1.1954			6.91633e-08
ENSMUSG00000025510.14	Cd151	CD151 antigen	4.636	4.535	4.4636	4.427	4.6524	4.6475	4.6172	4.6191	4.38	4.4513	4.5765	4.5822	4.4422	4.4696	4.5701	4.4032	4.9402	5.2741	5.3404	5.2267	5.2688	5.1067	5.504	5.0943	5.5345	5.5495	5.397	5.3128	5.4376	5.397	5.4926	5.3814	5.1323		4.57472	4.48439	5.19282	5.39868	5.36818		0.980253	1.13511	1.18011	1.17344			6.92503e-08
ENSMUSG00000062961.7	Ccdc177	coiled-coil domain containing 177	1.3342	1.4193	1.3229	1.2771	1.3014	1.2811	1.3272	1.5344	1.3515	1.5874	1.3755	1.347	1.4453	1.4785	1.1973	1.3623	1.2499	1.039	0.9215	0.9866	0.8754	1.1164	0.8278	0.9528	0.817	0.7513	0.8249	0.9002	0.6944	0.8249	1.0134	1.0696	1.0916		1.3497	1.3931	1.03147	0.845667	0.93878		1.03216	0.764219	0.626559	0.695547			7.04071e-08
ENSMUSG00000041515.9	Irf8	interferon regulatory factor 8	1.8217	1.7569	1.7494	1.6206	2.089	2.0729	2.08	1.8863	1.5813	1.7004	1.8959	1.6293	1.5854	1.7664	1.7923	1.7867	3.5116	4.6214	4.632	4.1169	4.4875	3.639	4.8588	3.5401	5.3868	5.3978	4.9795	4.5977	5.2007	4.9795	4.7277	3.7752	3.5663		1.8846	1.71721	4.16807	4.79345	4.44988		0.911181	2.21165	2.54348	2.36118			7.0778e-08
ENSMUSG00000046269.16	Usp27x	ubiquitin specific peptidase 27, X chromosome	1.9335	1.8779	1.7814	1.8602	1.8955	1.8492	2.0035	1.9203	1.919	2.0792	1.8249	1.8617	1.9738	1.8802	2.015	1.8628	1.6492	1.6948	1.338	1.5103	1.199	1.5546	1.3518	1.5366	1.3845	1.4735	1.5224	1.4703	1.3158	1.5224	1.3223	1.6301	1.6591		1.89019	1.92708	1.49098	1.45652	1.48994		1.01952	0.788802	0.770567	0.78825			7.11436e-08
ENSMUSG00000031838.8	Ifi30	interferon gamma inducible protein 30	1.8635	1.8291	2.035	1.9505	2.288	2.1644	2.0213	1.8589	2.0988	1.6792	2.0389	2.2624	1.992	1.8561	2.0952	1.9636	4.0966	5.4064	5.6068	4.8487	6.5372	4.1987	5.6609	4.5701	6.6676	7.2433	6.897	5.6474	6.8485	6.897	5.9043	4.2258	4.0846		2.00134	1.99828	5.11573	6.11438	5.59204		0.99847	2.55616	3.05515	2.79415			7.13092e-08
ENSMUSG00000027074.14	Slc43a3	solute carrier family 43, member 3	0.6903	0.5072	0.736	0.6456	0.6832	0.618	0.6138	0.4374	0.5238	0.632	0.5155	0.7152	0.7386	0.7248	0.722	0.5648	1.6824	2.5461	3.0899	2.1651	3.609	1.8136	3.4694	2.2521	3.6285	4.1935	3.3466	2.9578	3.4677	3.3466	3.215	2.8012	2.2786		0.616437	0.642087	2.48435	3.30798	3.02182		1.04161	4.03017	5.36629	4.90207			7.15455e-08
ENSMUSG00000053158.10	Fes	feline sarcoma oncogene	1.2937	1.5563	1.5373	1.432	1.4043	1.6472	1.8242	1.6821	1.4274	1.2474	1.4677	1.4371	1.3172	1.4778	1.494	1.2166	2.5233	3.2773	3.3129	3.0731	3.4448	2.6628	3.4912	2.8885	3.8564	4.1463	3.8666	3.255	3.9051	3.8666	3.3923	2.8932	2.5236		1.54714	1.38565	3.04903	3.584	3.31616		0.895622	1.97076	2.31654	2.14342			7.21525e-08
ENSMUSG00000034957.10	Cebpa	CCAAT/enhancer binding protein (C/EBP), alpha	2.0435	2.12	1.9249	2.0669	2.0857	2.156	2.3362	2.0641	2.0412	1.797	2.2382	2.0948	1.9384	2.0796	2.0144	2.0061	3.072	3.8064	4.0863	3.2403	3.8736	3.6616	4.4964	3.3157	4.7787	4.308	4.7673	4.4173	5.1262	4.7673	4.5994	3.4409	3.327		2.09966	2.02621	3.62337	4.34723	4.25216		0.965018	1.72569	2.07044	2.02516			7.21717e-08
ENSMUSG00000024300.16	Myo1f	myosin IF	1.3819	1.5639	1.2976	1.3786	1.5991	1.6988	1.6948	1.4478	1.3567	1.2136	1.4058	1.3086	1.3642	1.2934	1.3068	1.3425	2.8941	3.7179	3.9285	3.3674	3.9447	3.2866	4.5192	3.0654	4.8773	4.5831	4.8495	4.1467	5.0269	4.8495	4.344	3.3265	2.9081		1.50781	1.32395	3.5232	4.3402	4.091		0.87806	2.33663	2.87847	2.7132			7.23899e-08
ENSMUSG00000043872.14	Zmym1	zinc finger, MYM domain containing 1	2.2072	2.3011	2.4881	2.2674	2.3031	2.4377	2.1931	2.4298	2.2674	2.3653	2.2371	1.9869	2.4198	2.1633	2.2517	2.3345	1.9916	1.7092	1.7867	1.972	1.9088	2.1697	1.7919	1.7352	1.587	1.7484	1.6848	1.7728	1.6062	1.6848	1.7179	2.0361	2.204		2.32844	2.25325	1.923	1.72002	1.8498		0.967709	0.825876	0.7387	0.794438			7.2491e-08
ENSMUSG00000058715.11	Fcer1g	Fc receptor, IgE, high affinity I, gamma polypeptide	2.331	2.44	2.1193	2.3443	2.8656	2.7178	2.9735	2.3184	2.2745	2.2711	2.6821	2.725	2.5194	2.0575	2.2962	2.4779	3.985	5.347	5.5603	5.0117	6.0242	4.4866	5.936	4.7329	6.5604	7.0054	6.644	5.7672	6.7689	6.644	5.9802	4.6539	4.6567		2.51374	2.41296	5.06913	6.10765	5.74074		0.95991	2.01657	2.42971	2.28375			7.27735e-08
ENSMUSG00000006519.11	Cyba	cytochrome b-245, alpha polypeptide	2.4879	2.5257	2.2465	2.2861	3.0893	2.7594	3.0921	2.8598	2.1726	2.2682	2.6675	2.6474	1.9102	2.3577	2.4321	2.2336	4.4567	5.9055	6.1202	5.3396	6.5012	4.9209	6.8414	5.0011	7.1873	7.5607	7.504	6.6879	7.6214	7.504	6.8663	5.303	5.0849		2.66835	2.33616	5.54068	6.79707	6.47592		0.875508	2.07645	2.54729	2.42694			7.3633e-08
ENSMUSG00000001025.8	S100a6	S100 calcium binding protein A6 (calcyclin)	5.3587	4.9895	5.7653	5.022	5.4535	5.7809	5.5477	4.682	5.208	5.397	5.5138	6.397	5.4465	5.4368	5.0814	5.4249	6.8414	7.4611	7.3701	7.2099	7.2259	7.0652	7.8632	7.0994	8.0673	7.7756	7.6135	7.4583	7.8358	7.6135	7.8632	7.8527	7.5		5.32495	5.48818	7.1956	7.64622	7.73304		1.03065	1.3513	1.43592	1.45223			7.43143e-08
ENSMUSG00000032849.13	Abcc4	ATP-binding cassette, sub-family C (CFTR/MRP), member 4	2.0679	2.0336	2.0638	2.069	2.0594	1.9685	2.0469	1.8644	2.034	2.0336	2.1957	1.9727	2.1094	2.0483	1.9849	1.4534	2.288	2.2089	2.3404	2.3528	2.3739	2.3825	2.6712	2.4788	2.5707	2.6083	2.396	2.5226	2.4996	2.396	2.4374	2.4608	2.1764		2.02169	1.979	2.32442	2.54127	2.39404		0.978885	1.14974	1.257	1.18418			7.51924e-08
ENSMUSG00000053574.4	4930563E22Rik	RIKEN cDNA 4930563E22 gene	1.0118	1.0967	1.0885	0.9831	1.0468	1.0453	1.0125	1.1309	1.1168	0.9128	1.0415	1.1862	0.9272	1.056	1.0797	1.1946	0.9103	1.0038	0.7904	0.8306	0.7907	0.8965	0.7121	0.7845	0.7538	0.657	0.7541	0.7879	0.671	0.7541	0.6964	0.7973	0.9083		1.05195	1.06435	0.870383	0.741567	0.76542		1.01179	0.8274	0.704945	0.72762			7.61211e-08
ENSMUSG00000028936.15	Rpl22	ribosomal protein L22	6.514	6.4749	6.644	6.4484	6.703	6.5546	6.6792	6.655	6.5854	6.6039	6.703	6.9714	6.6288	6.3782	6.3847	6.6169	6.9485	7.3123	7.4073	7.2558	7.3969	6.9331	7.4694	7.1504	7.6611	7.557	7.6306	7.3812	7.7329	7.6306	7.5607	7.3513	7.0273		6.58414	6.60904	7.20898	7.47495	7.46056		1.00378	1.0949	1.1353	1.13311			7.90086e-08
ENSMUSG00000001741.12	Il16	interleukin 16	0.7417	0.6138	0.6393	0.7417	0.7	0.7383	0.8959	0.9074	0.6781	0.7694	0.7121	0.5992	0.7014	0.6343	0.7486	0.6726	1.4958	1.8962	1.8147	1.6718	1.7554	1.7156	2.0097	1.6065	2.1928	2.2861	2.1527	1.6749	2.2752	2.1527	1.9376	1.2997	1.2651		0.747263	0.689462	1.72492	1.98712	1.78606		0.922651	2.30831	2.65919	2.39014			8.06157e-08
ENSMUSG00000002332.15	Dhrs1	dehydrogenase/reductase (SDR family) member 1	5.9924	5.7915	5.6998	5.6924	6.0083	5.842	6.0644	5.7799	5.7082	5.7174	6.0332	5.8902	5.6391	5.7205	5.8508	5.7777	6.857	7.1937	7.1536	7.1031	7.2287	6.799	7.7122	6.869	7.5325	7.3194	7.1217	7.0897	7.3123	7.1217	7.4515	7.0411	6.8485		5.85884	5.79214	7.05585	7.27408	7.15502		0.988615	1.20431	1.24156	1.22124			8.14247e-08
ENSMUSG00000022439.9	Parvg	parvin, gamma	1.4541	1.497	1.3142	1.2423	1.3869	1.3697	1.6235	1.3236	1.3116	1.2551	1.4673	1.0604	1.3833	1.3104	1.335	1.4824	2.3339	3.0122	2.8868	2.5279	3.0654	2.5582	3.5617	2.5695	3.9261	3.8752	3.8405	3.377	4.0533	3.8405	3.3174	2.3077	2.1541		1.40141	1.32569	2.73073	3.525	3.1346		0.945965	1.94856	2.51532	2.23674			8.31872e-08
ENSMUSG00000042228.14	Lyn	Yamaguchi sarcoma viral (v-yes-1) oncogene homolog	1.8737	2.009	1.8206	1.9417	2.2832	2.0867	2.1992	1.8079	1.9853	1.9439	2.0555	2.1035	1.9328	1.8582	1.914	1.8495	3.2764	4.1385	4.2846	3.7472	4.4866	3.6095	4.3286	3.4499	4.7971	5.0243	4.6008	4.1077	4.9084	4.6008	4.4106	3.2949	3.3314		2.00275	1.95534	3.9238	4.38473	4.10922		0.976326	1.95921	2.18936	2.05179			8.52525e-08
ENSMUSG00000029119.9	Man2b2	mannosidase 2, alpha B2	3.7306	3.6758	3.6806	3.7492	3.7816	3.6034	3.9054	3.8351	3.5092	3.4762	3.7106	3.0041	3.5998	3.6574	3.8567	3.5697	4.1837	4.5256	4.6605	4.3447	4.5817	4.2702	5.0616	4.4718	5.2267	4.7827	4.9483	4.7757	5.3322	4.9483	4.9187	4.6004	4.1779		3.74521	3.54796	4.42773	4.8778	4.7955		0.947333	1.18224	1.30241	1.28043			8.91148e-08
ENSMUSG00000022372.14	Sla	src-like adaptor	1.1299	1.3417	1.2577	1.0507	1.3047	1.2831	1.336	1.138	1.2771	1.3685	1.2716	1.7827	1.2117	1.2598	1.3353	1.3071	2.5194	3.3429	3.3545	2.7582	3.7442	2.6723	3.8504	2.6684	4.2382	4.4381	3.9512	3.5079	4.9387	3.9512	4.2029	2.3981	2.7472		1.23022	1.35173	3.06525	3.7757	3.64762		1.09876	2.49162	3.06911	2.965			8.99585e-08
ENSMUSG00000022419.15	Deptor	DEP domain containing MTOR-interacting protein	2.5638	2.6703	2.553	2.7011	2.5803	2.5661	2.4758	2.6213	2.7459	2.622	2.6269	2.3784	2.5956	2.5864	2.6116	2.4372	2.4331	2.2354	2.1805	2.1944	1.7402	2.2982	2.0575	2.1478	2.0663	1.804	2.0537	2.0168	2.1464	2.0537	1.9624	1.9869	2.2717		2.59146	2.5755	2.1803	2.02435	2.08422		0.99384	0.84134	0.781161	0.804264			9.15167e-08
ENSMUSG00000029919.5	Hpgds	hematopoietic prostaglandin D synthase	1.365	1.4642	1.5125	1.5581	1.6958	1.793	1.4835	1.3697	1.5636	1.3837	1.6199	1.527	1.5359	1.4831	1.5016	1.4677	2.7795	3.0697	3.4856	2.9179	3.1753	2.9485	3.7997	2.8257	3.9592	3.0187	3.6889	3.3802	3.7966	3.6889	3.3866	3.0119	2.9943		1.53022	1.51031	3.06275	3.4454	3.37566		0.986987	2.0015	2.25156	2.20599			9.18024e-08
ENSMUSG00000045062.4	Pcdhb7	protocadherin beta 7	1.5492	1.5306	1.4687	1.4991	1.3837	1.5298	1.5702	1.5395	1.5274	1.5267	1.5117	1.5451	1.2861	1.5728	1.4595	1.5783	1.3719	1.3093	1.2958	1.2719	1.2278	1.4025	1.1818	1.2018	1.1218	1.1996	1.1898	1.0686	1.105	1.1898	1.1441	1.4855	1.4512		1.50885	1.50095	1.3132	1.16057	1.27512		0.994764	0.870332	0.769173	0.845094			9.44439e-08
ENSMUSG00000056917.12	Sipa1	signal-induced proliferation associated gene 1	2.7364	2.6281	2.439	2.4999	2.7093	2.614	2.7478	2.7751	2.281	2.4107	2.5516	2.331	2.3512	2.3809	2.5187	2.2756	3.3475	3.6689	3.5437	3.4823	3.7339	3.4977	3.9297	3.4158	4.0215	4.1805	3.8898	3.6715	4.136	3.8898	3.7922	3.0684	2.868		2.6437	2.38759	3.54567	3.85147	3.55088		0.903123	1.34118	1.45685	1.34315			9.60446e-08
ENSMUSG00000001750.15	Tcirg1	T cell, immune regulator 1, ATPase, H+ transporting, lysosomal V0 protein A3	3.3627	3.4327	3.2999	3.3899	3.3627	3.4712	3.4097	3.3942	3.1436	3.1531	3.2306	2.9782	3.3507	3.2452	3.3946	3.3475	4.3576	5.0634	5.2901	4.8569	5.2666	4.571	5.7205	4.5789	5.9313	6.162	6.045	5.5547	6.2487	6.045	5.455	4.5013	4.4285		3.39038	3.23044	4.90093	5.6654	5.3357		0.952826	1.44554	1.67102	1.57378			9.67007e-08
ENSMUSG00000024713.15	Pcsk5	proprotein convertase subtilisin/kexin type 5	1.2208	1.2965	1.2951	1.2924	1.2976	1.233	1.2632	1.2396	1.324	1.4583	1.3682	1.3949	1.336	1.3392	1.2028	1.3497	1.1679	0.8578	0.9221	1.0541	1.0686	1.119	1.0455	1.0763	0.963	1.0526	0.9571	0.9712	0.978	0.9571	1.101	0.9706	1.0485		1.26727	1.34664	1.03158	1.01095	1.01104		1.06262	0.814017	0.797735	0.797806			9.67954e-08
ENSMUSG00000024913.16	Lrp5	low density lipoprotein receptor-related protein 5	2.1228	1.9869	2.0128	1.9713	2.014	1.8075	2.1567	2.0864	1.8265	1.8895	2.0934	1.413	1.9482	2.0216	1.9822	1.5658	2.4076	2.5898	2.5027	2.5868	2.5419	2.4135	2.8589	2.5404	2.9078	2.7814	2.8056	2.6505	2.9115	2.8056	2.716	2.4384	2.1028		2.0198	1.84252	2.50705	2.75743	2.59486		0.912231	1.24124	1.3652	1.28471			9.84188e-08
ENSMUSG00000026834.13	Acvr1c	activin A receptor, type IC	0.8442	0.9146	0.8379	0.8325	0.8294	0.8412	0.6694	0.8442	1.1326	0.8042	0.827	0.7527	0.8893	0.8643	0.8336	0.8173	0.649	0.5543	0.499	0.4904	0.3308	0.6246	0.4737	0.4787	0.5032	0.3562	0.4294	0.4392	0.5186	0.4294	0.4066	0.5023	0.6294		0.826675	0.865125	0.524683	0.446733	0.49726		1.04651	0.634691	0.540398	0.601518			9.91881e-08
ENSMUSG00000100455.1	Gm29170		2.0796	2.0004	2.1637	2.1401	1.9497	2.0778	1.9965	2.1279	2.0803	2.1051	1.8171	2.2792	2.2445	1.9249	2.0013	2.0404	1.826	1.5599	1.5515	1.6673	1.3229	1.7067	1.2529	1.65	1.198	1.2861	1.3571	1.3445	0.993	1.3571	1.2972	1.7105	1.8341		2.06696	2.0616	1.60572	1.3481	1.43838		0.997406	0.776848	0.652213	0.695891			1.00654e-07
ENSMUSG00000098112.7	Bin2	bridging integrator 2	2.1197	2.0375	2.0415	1.8808	2.1557	2.1503	2.5488	1.9675	2.1499	1.9199	2.1307	1.7542	1.8585	1.8906	1.9109	1.9862	2.9761	3.511	3.7136	3.6621	4.346	3.1579	3.5576	3.4879	3.986	4.2935	4.0132	3.3993	3.7368	4.0132	3.2914	3.0381	2.6421		2.11272	1.95011	3.56112	3.78958	3.34432		0.923032	1.68556	1.79369	1.58294			1.01743e-07
ENSMUSG00000034708.11	Grn	granulin	4.7611	4.6443	4.4314	4.4583	4.9275	4.6682	4.8256	4.7395	4.4616	4.479	4.7015	4.5648	4.4685	4.5455	4.568	4.5106	6.1161	6.9818	7.2398	6.5161	7.2099	6.3671	7.8358	6.2619	8.2532	7.9953	8.0544	7.4224	8.4187	8.0544	7.7078	5.9766	6.0597		4.68199	4.53744	6.73847	7.63717	7.24344		0.969126	1.43923	1.63118	1.54709			1.03772e-07
ENSMUSG00000075602.10	Ly6a	lymphocyte antigen 6 complex, locus A	2.9348	2.8749	2.6532	2.6854	3.1234	2.83	3.1446	3.2537	3.3498	3.4406	3.7361	4.0683	3.4088	3.3577	3.1625	3.1653	5.7819	7.3254	6.6345	6.4999	8.1657	6.3986	7.2958	6.3419	7.8527	9.6168	7.7701	6.6415	8.0673	7.7701	7.3227	3.7035	4.8048		2.9375	3.46114	6.801	7.58647	6.33368		1.17826	2.31523	2.58263	2.15615			1.04047e-07
ENSMUSG00000018920.11	Cxcl16	chemokine (C-X-C motif) ligand 16	1.0436	1.1821	1.0535	0.9574	1.4058	1.4778	1.2323	1.0897	1.0357	1.0357	1.3744	1.2214	0.9975	0.9308	1.0322	0.8336	3.0585	4.3606	4.6438	3.806	4.815	3.395	4.68	3.1989	5.1559	5.7395	5.333	4.4632	5.5702	5.333	4.7673	3.272	3.3647		1.18028	1.05766	4.01315	4.76175	4.46144		0.896115	3.40018	4.03444	3.78			1.04398e-07
ENSMUSG00000029720.9	Gm20605	predicted gene 20605	2.4423	2.4744	2.3709	2.4188	2.6303	2.629	2.7067	2.6143	2.583	2.3701	2.6035	2.4442	2.5641	2.5043	2.4957	2.635	3.1343	3.4303	3.4262	3.2996	3.502	3.0063	3.7236	3.1992	3.8459	3.7787	3.7306	3.5047	3.9179	3.7306	3.5732	2.8574	3.0657		2.53584	2.52499	3.29978	3.63045	3.42896		0.995721	1.30126	1.43166	1.3522			1.07277e-07
ENSMUSG00000063087.14	Gm10125	predicted gene 10125	1.7977	1.6958	1.7211	1.7218	1.6749	1.7854	1.971	1.7996	1.7105	1.5705	1.7259	1.9789	1.8379	1.7593	1.6921	1.712	1.6817	1.3939	1.1912	1.3869	1.4627	1.3755	1.1409	1.31	1.0654	1.0064	1.198	1.2354	0.8796	1.198	1.2499	1.3949	1.5351		1.77091	1.74839	1.41532	1.15935	1.2515		0.987281	0.799202	0.654662	0.706698			1.1062e-07
ENSMUSG00000034041.4	Lyl1	lymphoblastomic leukemia 1	1.084	1.026	0.9137	0.8346	1.2444	1.3139	1.1833	1.084	0.8953	1.0747	0.9761	1.1859	0.7734	1.1595	1.1197	0.9959	1.8734	2.156	2.4772	2.0796	2.7542	2.2273	3.0181	2.3924	3.6113	3.3679	3.6006	2.7655	3.5325	3.6006	2.8644	2.1608	1.7699		1.08549	1.02256	2.26128	3.12597	2.78564		0.942031	2.0832	2.87978	2.56626			1.10988e-07
ENSMUSG00000018654.17	Ikzf1	IKAROS family zinc finger 1	1.1728	1.0696	1.0721	1.0363	1.2661	1.1042	1.1738	1.0254	1.1338	1.1042	1.06	1.1127	0.9917	1.1007	1.0919	1.218	2.2695	2.7533	2.7994	2.3228	2.6517	2.3279	2.9869	2.0934	3.2602	3.3564	3.0349	2.7685	3.3166	3.0349	3.0501	1.8406	2.1998		1.11504	1.10162	2.52077	2.91672	2.6884		0.987971	2.2607	2.6158	2.41104			1.11214e-07
ENSMUSG00000044447.5	Dock5	dedicator of cytokinesis 5	3.1741	3.2442	3.0991	3.2181	3.3276	3.1122	3.1596	3.0381	3.0761	3.0622	3.1735	2.3534	3.2331	3.1122	3.1764	3.1496	2.7209	2.4356	2.3625	2.6069	2.357	2.5722	2.2901	2.6468	2.101	2.3625	2.2995	2.4318	2.2767	2.2995	2.3008	2.8037	2.5217		3.17163	3.04206	2.50918	2.35528	2.44048		0.959149	0.791135	0.742611	0.769473			1.11619e-07
ENSMUSG00000012535.14	Tnpo3	transportin 3	4.086	4.1267	4.0355	4.0764	4.0746	4.027	4.0371	4.0993	4.1318	4.1637	4.0739	3.7913	4.0746	4.0065	4.0886	4.0051	3.9008	3.954	3.8875	3.9673	3.8459	4.0112	3.8666	3.8517	3.898	3.8748	3.8672	3.7922	3.9144	3.8672	3.9573	3.9731	3.958		4.07033	4.04194	3.92778	3.85842	3.934		0.993026	0.96498	0.947938	0.966508			1.11635e-07
ENSMUSG00000031903.7	Pla2g15	phospholipase A2, group XV	2.5366	2.571	2.5055	2.4387	2.756	2.7551	2.6644	2.7472	2.5965	2.5551	2.5623	2.6543	2.4804	2.6125	2.5852	2.5653	3.49	4.1364	4.1923	3.8384	4.0194	3.6618	4.5737	3.6406	4.7311	4.1133	4.7362	4.4098	4.9865	4.7362	4.3362	3.4327	3.4704		2.62181	2.57645	3.88972	4.36745	4.1924		0.982698	1.4836	1.66581	1.59905			1.13529e-07
ENSMUSG00000000244.17	Tspan32	tetraspanin 32	0.3027	0.2252	0.188	0.0692	0.1848	0.1353	0.2802	0.1404	0.2218	0.1204	0.0774	0.3014	0.1512	0.1081	0.1749	0.1848	0.6473	1.0557	1.0513	0.7785	1.4349	0.854	1.0955	1.1108	1.3981	1.737	1.5302	1.0623	1.4731	1.5302	1.1419	0.4081	0.4706		0.190725	0.1675	0.970283	1.32232	1.00478		0.878228	5.08734	6.93311	5.26821			1.13626e-07
ENSMUSG00000022488.8	Nckap1l	NCK associated protein 1 like	2.188	2.2647	2.2276	2.2043	2.3904	2.3279	2.4537	2.1372	2.106	2.1458	2.35	1.8808	2.1393	2.1274	2.3428	2.1554	3.4813	4.1851	4.3845	3.8657	4.3812	3.6332	4.8293	3.5503	5.226	4.9335	4.9966	4.4281	5.3563	4.9966	4.6623	3.6608	3.6919		2.27422	2.15594	3.9885	4.66063	4.47358		0.947988	1.75378	2.04933	1.96708			1.15563e-07
ENSMUSG00000079419.4	Ms4a6c	membrane-spanning 4-domains, subfamily A, member 6C	0.2177	0.218	0.3779	0.2955	0.3538	0.4868	0.6104	0.3647	0.5485	0.296	0.6156	0.6244	0.2266	0.3355	0.3641	0.6167	2.1047	3.2353	3.4894	2.7762	4.9234	2.5326	4.3573	2.6534	4.9353	5.73	4.8645	4.0125	5.3625	4.8645	4.4165	2.886	2.6537		0.3656	0.453425	3.17693	4.4255	4.03664		1.24022	8.68964	12.1048	11.0411			1.25324e-07
ENSMUSG00000035004.3	Igsf6	immunoglobulin superfamily, member 6	0.691	0.8031	0.7253	0.7556	0.8837	0.9004	0.8184	0.439	0.7753	1.0162	0.81	0.8768	0.6169	0.7898	0.6776	0.8074	2.3149	3.1653	3.3498	2.4912	3.6514	2.4934	4.0934	2.6508	4.5808	4.9736	4.4636	3.5237	4.7821	4.4636	3.6625	2.6876	2.5369		0.752063	0.79625	2.911	4.04765	3.62654		1.05876	3.87069	5.38207	4.82213			1.26383e-07
ENSMUSG00000022014.14	Epsti1	epithelial stromal interaction 1 (breast)	0.3342	0.3194	0.4608	0.3287	0.5009	0.5726	0.4333	0.3396	0.3499	0.4263	0.3622	0.5629	0.4735	0.3954	0.3803	0.3849	2.0582	2.5306	2.5749	2.2159	2.8114	1.9046	2.45	1.7838	3.1548	3.386	2.8765	2.4188	3.2302	2.8765	2.7619	1.7996	1.6484		0.411187	0.416925	2.34927	2.67832	2.46332		1.01395	5.71337	6.51361	5.99075			1.27672e-07
ENSMUSG00000039158.11	Akna	AT-hook transcription factor	1.2049	1.0803	1.1403	1.1712	1.0977	1.0294	1.2502	1.0397	0.97	0.8439	1.1846	0.6148	1.1619	1.137	1.3914	1.0128	1.8568	2.2441	2.0686	2.0386	2.3594	2.0733	2.5005	2.0004	2.5598	2.8528	2.5073	2.0655	2.6436	2.5073	2.3788	1.8609	1.689		1.12671	1.03955	2.1068	2.41438	2.21592		0.92264	1.86986	2.14286	1.96671			1.29543e-07
ENSMUSG00000020009.12	Ifngr1	interferon gamma receptor 1	3.2803	3.2575	3.2675	3.1873	3.4158	3.4943	3.3616	3.2758	3.3168	3.3736	3.3466	3.6347	3.2723	3.3037	3.2912	3.4141	4.2813	4.7787	5.2688	4.4828	5.3927	4.5188	5.6989	4.4795	5.8902	5.8453	5.7725	5.1802	6.1443	5.7725	5.5215	4.3132	4.3514		3.31751	3.36913	4.78718	5.47777	5.22058		1.01556	1.443	1.65117	1.57364			1.30383e-07
ENSMUSG00000040690.15	Col16a1	collagen, type XVI, alpha 1	3.1855	2.9502	3.3115	3.0161	3.0285	3.3869	3.3162	3.1245	2.8194	2.7412	3.0569	3.0916	3.071	3.0023	3.238	3.0517	3.7066	4.047	4.4846	3.9467	4.6503	4.0843	4.199	3.9714	4.4667	4.6462	4.3576	4.2342	4.1678	4.3576	4.3159	4.2133	3.9372		3.16493	3.00901	4.15325	4.31252	4.19836		0.950737	1.31227	1.3626	1.32653			1.38468e-07
ENSMUSG00000114784.1	CT009713.9		0.0936	0.0018	0.2303	0.0677	0.0526	0.4132	0.1293	0.1584	0.0062	0.3695	0.001	0.6299	0.0053	0.2772	0.2517	0.3449	0.7236	0.981	1.1749	1.0948	0.9305	0.1774	1.2345	1.0873	0.8847	1.5335	1.3786	1.0821	1.3795	1.3786	1.3981	0.7091	0.6041		0.143363	0.235712	0.847033	1.20012	1.09388		1.64417	5.90833	8.3712	7.63017			1.41845e-07
ENSMUSG00000046805.9	Mpeg1	macrophage expressed gene 1	2.6769	2.7472	2.8306	2.6924	3.2602	3.143	3.2188	2.6233	2.6675	2.7563	2.9816	2.3999	2.6436	2.5598	2.7758	2.4859	4.8348	5.8325	5.8877	5.1658	5.9303	5.2334	7.1504	4.8141	7.3701	6.8782	7.1843	6.6527	7.8033	7.1843	6.869	5.4976	5.3881		2.89905	2.6588	5.48075	6.67497	6.54846		0.917128	1.89053	2.30247	2.25883			1.4386e-07
ENSMUSG00000006611.15	Hfe	hemochromatosis	2.0897	1.7934	1.7556	1.8265	1.8568	1.9094	1.9384	1.9642	2.001	1.7724	1.9519	1.8067	1.8032	1.6238	1.7156	1.6944	2.1785	2.5194	2.6665	2.4246	2.7357	2.5551	2.804	2.4429	3.0564	2.9062	2.9443	2.7912	3.0523	2.9443	2.7342	2.6825	2.4211		1.89175	1.79612	2.5133	2.82417	2.76688		0.949452	1.32856	1.49289	1.4626			1.43936e-07
ENSMUSG00000019768.16	Esr1	estrogen receptor 1 (alpha)	1.3353	1.2928	1.324	1.3353	1.31	1.4215	1.2334	1.4035	1.292	1.4954	1.0951	1.1447	1.2811	1.3894	1.2392	1.2827	1.1279	1.0185	1.052	1.1306	0.914	1.3315	1.0179	1.0291	1.007	1.0491	1.0077	1.0967	1.1862	1.0077	1.0665	1.0316	1.2004		1.33197	1.27745	1.09575	1.03458	1.09848		0.959065	0.822651	0.776729	0.8247			1.44792e-07
ENSMUSG00000075593.10	Gal3st4	galactose-3-O-sulfotransferase 4	1.8291	1.8349	1.7484	1.6883	1.8755	1.9642	2.2101	1.923	1.6588	1.7767	2.0254	1.9551	1.8413	1.7156	1.8409	1.8206	2.4815	3.1284	3.029	2.7645	3.1132	2.7073	2.8239	2.7175	2.679	2.7259	2.7768	2.5087	2.5775	2.7768	2.7338	2.1478	2.2553		1.88419	1.8293	2.87065	2.7053	2.49824		0.970869	1.52355	1.43579	1.3259			1.47105e-07
ENSMUSG00000056069.8	Fam105a	family with sequence similarity 105, member A	1.7854	1.7688	1.8109	1.6543	1.9192	1.907	1.9815	1.7466	1.706	1.8164	1.748	2.2657	1.758	1.6352	1.6249	1.8606	2.7865	3.301	3.4146	2.9087	2.9308	3.0919	3.5602	2.7639	3.8333	3.1602	3.772	3.4254	3.7463	3.772	3.3501	2.647	2.8756		1.82171	1.80185	3.07225	3.41917	3.2782		0.989097	1.68646	1.8769	1.79952			1.47985e-07
ENSMUSG00000045876.4	Pcdhb8	protocadherin beta 8	1.4193	1.6415	1.5787	1.598	1.5525	1.7229	1.5002	1.6651	1.6091	1.5831	1.582	1.6225	1.391	1.4951	1.3609	1.4602	1.3771	1.0837	1.2492	1.1887	1.008	1.199	1.0971	1.0331	0.9328	0.9668	1.0047	1.1811	0.714	1.0047	0.884	1.2373	1.4721		1.58478	1.51299	1.18428	1.03593	1.06242		0.954702	0.747288	0.653678	0.670392			1.51005e-07
ENSMUSG00000024663.17	Rab3il1	RAB3A interacting protein (rabin3)-like 1	2.8168	2.8242	2.5507	2.5769	2.6978	2.8297	2.8929	2.6107	2.544	2.6382	2.7256	2.5968	2.6937	2.749	2.7869	2.7093	3.4217	3.9159	4.0024	3.9288	4.4113	3.5177	4.0652	3.7218	4.3987	4.5685	4.571	3.9058	4.4063	4.571	3.9553	3.4306	3.3492		2.72496	2.68044	3.8663	4.20517	3.94248		0.98366	1.41885	1.5432	1.4468			1.51548e-07
ENSMUSG00000089929.1	Bcl2a1b	B cell leukemia/lymphoma 2 related protein A1b	1.1385	1.2024	1.0735	0.7006	1.2771	1.4646	1.7292	0.9171	1.1631	1.2781	1.3848	1.9356	0.9793	1.0393	1.0447	0.9446	3.5493	5.1697	5.383	4.167	6.0556	3.9433	6.2022	3.7633	6.6345	7.2259	6.8735	5.7947	7.0652	6.8735	6.0095	3.996	4.1414		1.18787	1.22119	4.71132	6.08235	5.61712		1.02804	3.96617	5.12036	4.72871			1.51747e-07
ENSMUSG00000030220.13	Arhgdib	Rho, GDP dissociation inhibitor (GDI) beta	2.6575	2.4442	2.3993	2.4347	2.8781	2.5762	2.86	2.5378	2.4111	2.259	2.3904	2.921	2.373	2.487	2.3017	2.4758	4.0782	5.2241	5.0561	4.5906	5.9491	4.3184	5.5328	4.342	6.0899	6.5731	5.9118	5.2767	6.1636	5.9118	5.5129	4.2927	4.1643		2.59848	2.45237	4.86942	5.62105	5.20906		0.943775	1.87395	2.16321	2.00466			1.53681e-07
ENSMUSG00000047123.8	Ticam1	toll-like receptor adaptor molecule 1	1.8632	1.9113	1.898	1.8206	1.7289	1.7793	1.8398	1.7695	1.7034	1.7022	1.8832	1.4842	1.8246	1.8133	1.9239	1.892	1.9465	2.2797	2.1775	2.0715	2.3701	2.1279	2.3743	2.2267	2.4409	2.4138	2.1775	2.2828	2.404	2.1775	2.2455	2.1965	1.8876		1.82633	1.77835	2.1622	2.31933	2.18222		0.973731	1.18391	1.26995	1.19487			1.53848e-07
ENSMUSG00000035778.17	Ggta1	glycoprotein galactosyltransferase alpha 1, 3	1.4677	1.5783	1.4882	1.2312	1.5728	1.5636	1.6322	1.2917	1.3377	1.4263	1.2878	1.3089	1.3298	1.2379	1.4754	1.0188	2.6719	3.0164	3.4879	2.6174	3.7355	2.8037	3.9028	2.8474	3.9621	4.5777	4.182	3.4752	4.2029	4.182	3.9275	3.3145	2.8168		1.47821	1.30283	3.05547	3.82453	3.68874		0.881352	2.067	2.58727	2.49541			1.55422e-07
ENSMUSG00000044468.14	Fam46c	family with sequence similarity 46, member C	0.8923	0.9057	0.9272	0.8436	1.2186	1.062	1.0194	0.827	0.9455	0.6264	0.906	0.7813	0.8938	0.701	0.8893	0.7651	2.3034	3.0492	3.1195	2.5423	2.7209	2.6755	3.9409	2.3345	4.058	3.0826	3.6266	3.472	4.4098	3.6266	3.7512	2.7399	2.9177		0.961975	0.81355	2.73513	3.4191	3.48904		0.845708	2.84325	3.55425	3.62695			1.57754e-07
ENSMUSG00000002668.7	Dennd1c	DENN/MADD domain containing 1C	0.5257	0.5963	0.4946	0.553	0.4059	0.5958	0.681	0.4305	0.3235	0.3491	0.4229	0.5439	0.3879	0.4575	0.3402	0.2888	1.3609	1.855	1.9053	1.6136	2.0616	1.2701	2.203	1.586	2.4198	2.641	2.5923	1.8022	2.5934	2.5923	2.1886	1.1781	1.1454		0.53535	0.389225	1.67775	2.20738	1.93956		0.727048	3.13393	4.12325	3.62298			1.58345e-07
ENSMUSG00000032014.6	Oaf	OAF homolog (Drosophila)	2.0262	1.8594	1.7191	1.587	1.8383	1.9869	1.919	1.7659	1.9512	2.1509	1.9015	2.3709	1.9789	1.8825	1.8484	1.9356	2.3353	2.6625	3.0173	2.6842	3.2478	2.4996	3.4663	2.6848	3.3418	3.6142	3.354	3.0435	3.2914	3.354	3.247	2.6233	2.4128		1.83773	2.00249	2.74112	3.25077	2.9857		1.08966	1.49158	1.76891	1.62467			1.59128e-07
ENSMUSG00000069892.9	9930111J21Rik2	RIKEN cDNA 9930111J21 gene 2	0.8669	0.9517	0.9262	1.0894	1.2396	0.9838	0.9062	0.7992	0.9546	0.845	0.8906	0.5947	0.8352	0.8653	0.8281	0.5278	1.9606	2.5027	2.1917	2.0329	2.02	2.0652	2.8148	1.886	2.8902	3.0975	2.6994	2.5644	3.0395	2.6994	2.5623	1.7814	1.6098		0.970375	0.792663	2.12885	2.65872	2.33848		0.816862	2.19384	2.73989	2.40987			1.60031e-07
ENSMUSG00000036357.5	Gpr101	G protein-coupled receptor 101	2.1928	2.2054	2.1965	2.1637	2.4098	2.3753	2.2294	2.4104	2.3919	2.6235	2.0506	2.2181	2.3362	2.4155	2.1798	2.287	2.0083	1.7613	1.8443	1.9384	1.7289	2.0371	1.6118	1.7706	1.5175	1.4238	1.6228	1.7044	1.5182	1.6228	1.7656	1.8242	2.0838		2.27291	2.31283	1.88638	1.60848	1.76292		1.01756	0.829941	0.707675	0.775622			1.61201e-07
ENSMUSG00000025887.10	Casp12	caspase 12	1.6834	1.6619	1.782	1.5684	2.0761	1.9706	1.6415	1.7542	1.5448	1.7335	1.7583	1.8779	1.5041	1.6249	1.6802	1.5924	2.7741	3.25	3.1218	2.8765	3.6851	2.7352	3.1356	2.7454	3.4493	3.7273	3.3613	3.0884	3.5404	3.3613	3.2439	3.2888	2.9807		1.76726	1.66451	3.07378	3.25122	3.28302		0.941859	1.73929	1.83969	1.85769			1.63451e-07
ENSMUSG00000049804.9	Armcx4	armadillo repeat containing, X-linked 4	3.089	3.1304	3.2358	3.1569	3.0078	2.996	2.9707	3.0754	3.1954	3.2705	3.0384	2.9302	3.1026	3.2168	3.0921	2.9904	2.9695	2.6848	2.4754	2.7348	2.3849	2.7777	2.3461	2.6752	2.2779	2.2367	2.3179	2.3828	2.2867	2.3179	2.4706	2.8319	2.8612		3.08275	3.10455	2.67118	2.37277	2.55366		1.00707	0.866494	0.769692	0.828371			1.64675e-07
ENSMUSG00000038235.4	F11r	F11 receptor	1.7176	1.7854	1.7113	1.7613	1.9121	1.7444	1.9166	1.5302	1.8125	1.4809	1.9132	1.6406	1.848	1.6977	1.7332	1.5724	2.4885	2.9686	3.0773	2.7198	2.9912	2.5356	2.8056	2.615	3.0558	3.4395	3.0579	2.8136	2.8871	3.0579	2.7801	2.5716	2.1362		1.75986	1.71231	2.79683	2.96457	2.68658		0.972981	1.58923	1.68454	1.52659			1.65982e-07
ENSMUSG00000026395.16	Ptprc	protein tyrosine phosphatase, receptor type, C	1.0791	1.222	1.1081	1.068	1.3298	1.3949	1.2358	0.9786	1.037	1.189	1.2761	1.3305	1.0964	1.0828	1.056	1.101	2.9126	3.7873	3.9693	3.1684	4.2425	3.1585	4.4426	2.8049	4.821	5.0424	4.7333	3.996	4.9239	4.7333	4.2586	2.9494	2.8221		1.17704	1.1461	3.53977	4.3067	3.93746		0.973716	3.00735	3.65893	3.34523			1.66381e-07
ENSMUSG00000026701.15	Prdx6	peroxiredoxin 6	7.0477	6.8593	6.7689	6.7619	7.0383	7.0383	7.093	6.9413	6.8993	6.977	7.0223	7.0411	6.8435	6.9123	6.7643	6.8663	7.7223	7.813	7.8762	7.7223	7.9824	7.8191	8.2667	7.7615	7.9004	7.9245	7.6611	7.9517	7.8888	7.6611	7.9771	7.9824	7.8578		6.94359	6.91576	7.82255	7.91098	7.87344		0.995993	1.12659	1.13932	1.13392			1.68017e-07
ENSMUSG00000055541.17	Lair1	leukocyte-associated Ig-like receptor 1	2.1513	2.1051	2.2631	2.2191	2.3378	2.1892	2.1193	1.965	2.1571	2.2864	2.1985	1.9938	2.1452	2.0879	2.1712	2.1411	2.9299	3.7019	3.7156	3.4532	3.7949	3.2062	4.1583	3.0754	4.3942	4.1481	3.9503	3.9503	4.5264	3.9503	3.9392	3.431	3.3188		2.16874	2.14765	3.46695	3.9461	3.83314		0.990277	1.5986	1.81954	1.76745			1.70204e-07
ENSMUSG00000022971.18	Ifnar2	interferon (alpha and beta) receptor 2	3.8808	3.8625	3.8263	3.8507	4.0112	4.0449	3.9984	3.7103	3.9454	3.7528	3.9231	4.1794	3.9237	3.7303	3.8455	3.6482	4.4262	4.9741	4.9762	4.7434	4.9882	4.6018	5.2254	4.6945	5.486	5.5172	5.4478	4.982	5.5961	5.4478	5.0122	4.5247	4.318		3.89814	3.86855	4.78498	5.22548	4.97976		0.99241	1.22751	1.34051	1.27747			1.70303e-07
ENSMUSG00000073988.13	Ttpa	tocopherol (alpha) transfer protein	1.6168	1.8917	1.7724	1.7719	1.8109	1.8628	1.5947	1.758	1.9376	2.2621	1.797	2.1382	1.9203	1.7867	1.7474	1.6951	1.5795	1.3374	1.2668	1.493	1.2499	1.4631	1.2173	1.2492	1.1846	0.9397	1.1111	1.098	1.0657	1.1111	1.2402	1.3691	1.431		1.7599	1.91055	1.39828	1.13332	1.24342		1.0856	0.794524	0.643967	0.706529			1.70847e-07
ENSMUSG00000071203.6	Naip5	NLR family, apoptosis inhibitory protein 5	0.4846	0.4145	0.3834	0.3087	0.4671	0.5074	0.557	0.3898	0.5145	0.4201	0.3759	0.5113	0.3801	0.4056	0.4568	0.3704	1.4631	1.703	2.0408	1.4386	1.7416	1.5931	2.2195	1.3921	2.4708	2.5542	2.4824	1.8795	2.6723	2.4824	2.0904	1.1738	1.3994		0.439063	0.429337	1.66337	2.16642	1.96366		0.977851	3.78845	4.93419	4.47239			1.71511e-07
ENSMUSG00000050945.7	Zfp438	zinc finger protein 438	1.8353	1.7487	1.8492	1.6792	1.7854	1.7915	1.6984	1.7593	1.6644	1.5606	1.5877	1.6711	1.4666	1.6329	1.6072	1.6721	1.7402	1.0727	1.3254	1.4598	1.2838	1.5095	1.3969	1.4098	1.2211	1.1412	1.2471	1.3356	1.3475	1.2471	1.3205	1.5537	1.6276		1.76837	1.60783	1.39857	1.29195	1.41928		0.90921	0.790877	0.730586	0.80259			1.73356e-07
ENSMUSG00000022108.7	Itm2b	integral membrane protein 2B	8.4842	8.4763	8.5067	8.4913	8.5758	8.5572	8.4331	8.3757	8.5665	8.5849	8.4987	8.4569	8.5067	8.4569	8.4252	8.4913	8.9181	9.0333	9.3131	8.9853	8.9299	9.0333	9.273	8.8899	9.2373	8.9853	9.2158	9.1444	9.2943	9.2158	9.196	8.7055	8.9688		8.48754	8.49839	9.0355	9.12428	9.07608		1.00128	1.06456	1.07502	1.06934			1.77172e-07
ENSMUSG00000026657.16	Frmd4a	FERM domain containing 4A	3.2987	3.277	3.3767	3.3537	3.2212	3.2517	3.1989	3.2231	3.3101	3.2695	3.3827	3.0406	3.4386	3.3616	3.3518	3.2626	3.9493	4.0106	4.0966	4.1404	3.7324	3.7864	4.0157	3.6517	4.019	3.8226	3.8216	3.9718	3.9686	3.8216	4.0693	3.7025	3.6809		3.27512	3.30219	3.95262	3.88373	3.84858		1.00826	1.20686	1.18583	1.17509			1.77472e-07
ENSMUSG00000005142.10	Man2b1	mannosidase 2, alpha B1	4.1102	3.9423	3.9123	3.8732	4.1081	3.9823	4.1888	3.7854	3.8351	3.8638	4.2353	3.51	3.8798	3.9573	3.9557	4.0115	5.3528	5.8637	6.1995	5.6694	5.504	5.6417	7.0841	5.4114	7.1217	6.1013	6.7502	6.4731	7.1774	6.7502	6.7142	5.7625	5.6857		3.98782	3.90606	5.70518	6.4903	6.418		0.979497	1.43065	1.62753	1.6094			1.78278e-07
ENSMUSG00000091519.1	Skor2	SKI family transcriptional corepressor 2	1.1534	1.0465	1.1788	1.0191	1.0821	1.1137	0.9703	1.188	1.1543	1.2675	1.1718	0.8433	1.1406	1.2419	1.118	1.2795	0.8303	0.6589	0.7402	0.8322	0.824	0.852	0.7087	0.7686	0.6583	0.6591	0.6427	0.7473	0.5894	0.6427	0.8981	0.7736	0.8754		1.09399	1.15211	0.7896	0.69745	0.75584		1.05313	0.721763	0.63753	0.690904			1.7872e-07
ENSMUSG00000015355.13	Cd48	CD48 antigen	1.0818	0.7563	0.7246	0.5627	1.0495	0.9962	0.8495	0.7731	0.8235	0.6959	0.986	1.0146	0.7123	0.7391	0.692	1.1608	2.5016	3.4392	4.0392	2.9294	3.8997	2.8154	4.4636	2.6062	5.0382	4.4624	5.0985	4.2008	5.3904	5.0985	4.6161	3.0256	3.1331		0.849213	0.853025	3.27075	4.31162	4.25274		1.00449	3.85151	5.07719	5.00786			1.79013e-07
ENSMUSG00000048163.13	Selplg	selectin, platelet (p-selectin) ligand	3.7276	3.5384	3.5755	3.6526	3.7528	3.5839	3.8937	3.5598	3.4211	3.2686	3.4141	3.4879	3.5252	3.5123	3.5642	3.603	4.1826	4.8129	4.5322	4.6462	4.8666	4.2648	5.0138	4.4176	5.0854	5.3396	5.0187	4.7787	5.1613	5.0187	4.6702	3.7669	3.7168		3.66054	3.47455	4.55088	4.9423	4.46678		0.949191	1.24323	1.35016	1.22025			1.82288e-07
ENSMUSG00000034116.17	Vav1	vav 1 oncogene	1.4488	1.458	1.4083	1.3872	1.5175	1.4919	1.7277	1.2288	1.2626	1.1635	1.4642	1.3837	1.379	1.3467	1.3014	1.4201	2.621	3.4919	3.5349	3.107	3.8929	2.9241	3.9624	2.8485	4.236	4.6549	4.1492	3.4996	4.3494	4.1492	3.8286	2.8386	2.6205		1.45853	1.34015	3.26197	3.89177	3.55726		0.918839	2.23648	2.66829	2.43894			1.82552e-07
ENSMUSG00000029484.12	Anxa3	annexin A3	2.4959	2.5238	2.6585	2.2858	2.9429	3.0939	3.0817	2.6239	2.6668	2.8225	2.6912	3.5073	2.3679	2.4795	2.4268	1.9664	3.9483	4.8317	5.1203	4.4056	4.9789	4.6544	5.5513	4.237	6.0083	5.6845	5.9267	5.2716	5.9874	5.9267	5.6969	4.9593	4.4513		2.7133	2.61605	4.65653	5.44657	5.40432		0.964158	1.71619	2.00736	1.99179			1.834e-07
ENSMUSG00000034792.8	Gna15	guanine nucleotide binding protein, alpha 15	0.9428	1.1124	1.0574	1.0815	1.3715	1.2924	1.2875	1.2605	1.2247	1.0113	1.1777	1.1064	1.0567	1.1075	1.1168	1.2208	2.1411	2.7178	2.4784	2.5858	2.8439	2.4423	2.7513	2.0548	3.0401	3.0824	2.9646	2.5977	3.0482	2.9646	2.709	2.1655	1.7807		1.17575	1.12774	2.53488	2.74848	2.5336		0.959164	2.15597	2.33764	2.15488			1.83626e-07
ENSMUSG00000028159.14	Dapp1	dual adaptor for phosphotyrosine and 3-phosphoinositides 1	0.6067	0.6156	0.5856	0.4761	0.7087	0.6734	0.6805	0.7481	0.5464	0.5728	0.5887	0.847	0.599	0.5125	0.645	0.7386	1.1476	1.4122	1.3734	1.3329	1.537	1.2917	1.318	1.383	1.5381	1.8345	1.4749	1.2815	1.7319	1.4749	1.4156	0.9721	1.1007		0.636838	0.63125	1.34913	1.47167	1.33904		0.991226	2.11849	2.3109	2.10264			1.86592e-07
ENSMUSG00000049420.9	Tmem200a	transmembrane protein 200A	1.1704	1.2592	1.2211	1.2408	1.1567	1.2208	1.1742	1.2379	1.3707	1.5073	0.9982	1.1712	1.2154	1.2896	1.0699	1.2768	0.8931	0.8538	1.0866	0.902	0.8224	0.9903	0.9589	0.7915	0.9758	0.83	0.8751	0.9242	1.0215	0.8751	0.8111	0.7612	0.9528		1.21014	1.23739	0.9247	0.892583	0.88434		1.02252	0.764128	0.737588	0.730776			1.87795e-07
ENSMUSG00000028708.16	Mknk1	MAP kinase-interacting serine/threonine kinase 1	3.64	3.6467	3.6862	3.7112	3.712	3.6154	3.819	3.7361	3.6847	3.7267	3.7143	3.7123	3.7028	3.646	3.6806	3.6139	3.7576	3.9392	3.9318	3.9228	3.9817	3.7869	4.1236	4.0713	4.2133	4.0205	4.1626	4.019	4.1183	4.1626	4.0871	3.8223	3.84		3.69583	3.68516	3.88667	4.10172	4.00606		0.997115	1.05164	1.10982	1.08394			1.91126e-07
ENSMUSG00000035329.7	Fbxo33	F-box protein 33	3.9714	3.9376	4.0194	3.9528	4.0164	4.1417	3.9087	3.9534	4.2978	4.1729	4.0259	4.2589	4.0717	4.086	3.8752	4.0886	3.9627	3.6964	3.7866	3.6436	3.5446	3.7669	3.5107	3.6706	3.4813	3.4532	3.579	3.6009	3.4764	3.579	3.6452	3.6192	4.0739		3.98767	4.10963	3.73347	3.54928	3.67874		1.03058	0.936251	0.890063	0.922528			1.92969e-07
ENSMUSG00000044827.10	Tlr1	toll-like receptor 1	1.1425	1.2795	0.9807	0.9613	1.0866	1.1667	1.1815	1.1359	1.243	1.0397	1.1738	0.9314	1.0791	1.0935	1.0873	0.7186	2.0669	2.635	3.0749	2.3191	3.15	2.188	3.1304	2.2574	3.5159	3.7454	3.4781	2.8759	3.3318	3.4781	3.0047	2.0269	2.1982		1.11684	1.0458	2.57232	3.16718	2.80794		0.936394	2.30321	2.83585	2.51419			1.93511e-07
ENSMUSG00000002111.8	Spi1	spleen focus forming virus (SFFV) proviral integration oncogene	1.4991	1.2529	1.2543	1.2	1.5618	1.6228	1.7044	1.5783	1.2668	1.0251	1.4009	1.3399	1.1893	1.2889	1.5395	1.2365	2.5404	3.479	3.8977	3.2448	4.0594	2.8025	4.1474	2.9947	4.5929	5.0442	4.6293	3.9676	4.6992	4.6293	3.9902	2.8794	2.812		1.4592	1.28586	3.3373	4.22935	3.80202		0.881211	2.28708	2.8984	2.60555			1.94145e-07
ENSMUSG00000022283.14	Pabpc1	poly(A) binding protein, cytoplasmic 1	5.6674	5.638	5.8015	5.6896	5.7495	5.8935	5.7575	5.582	5.7343	5.6806	5.6915	5.7714	5.7851	5.7042	5.6291	5.6319	6.5505	6.9565	7.2099	6.6919	7.0507	6.6502	7.3812	6.5604	7.6349	7.5125	7.4038	7.011	7.6306	7.4038	7.3061	6.5625	6.5693		5.72238	5.70351	6.85162	7.25063	7.09446		0.996704	1.19734	1.26707	1.23978			1.94815e-07
ENSMUSG00000070643.11	Sox13	SRY (sex determining region Y)-box 13	2.8365	2.8615	2.7079	2.8233	2.9611	2.8837	2.9396	2.9813	2.5052	2.4067	2.73	2.0972	2.5781	2.5821	2.826	2.5027	2.5968	2.4188	2.2574	2.8206	2.1249	2.6233	2.4107	2.3485	2.2432	2.2181	2.1591	2.4429	2.2006	2.1591	2.1386	2.3898	2.2195		2.87436	2.5285	2.47363	2.30375	2.22152		0.879673	0.860585	0.801482	0.772874			1.96531e-07
ENSMUSG00000050022.16	Amz1	archaelysin family metallopeptidase 1	1.7359	1.7176	1.5016	1.4122	1.727	1.6322	1.753	1.6488	1.5137	1.341	1.7428	1.663	1.5927	1.601	1.8624	1.6795	2.1122	2.583	2.7619	2.3083	2.3272	2.3828	2.4288	2.2471	2.8163	2.4818	2.5762	2.5375	2.6116	2.5762	2.5389	2.188	2.0058		1.64104	1.62451	2.41257	2.51462	2.3841		0.98993	1.47015	1.53233	1.4528			2.00125e-07
ENSMUSG00000042604.5	Kcna4	potassium voltage-gated channel, shaker-related subfamily, member 4	1.5073	1.5031	1.5828	1.6749	1.5125	1.5267	1.5103	1.5146	1.6543	1.7191	1.5499	1.6648	1.704	1.6773	1.5954	1.6448	1.3619	1.0632	1.0266	1.1862	1.0532	1.2798	0.9171	1.2444	0.9978	0.9542	0.8663	0.961	0.8913	0.8663	0.8944	1.1286	1.3425		1.54153	1.6512	1.16182	0.990133	1.02462		1.07115	0.75368	0.642308	0.664679			2.00571e-07
ENSMUSG00000026285.7	Pdcd1	programmed cell death 1	0.2643	0.3199	0.2764	0.2354	0.3759	0.3665	0.4628	0.2366	0.3128	0.204	0.4778	0.3358	0.2664	0.2645	0.3287	0.1647	0.5153	1.2412	1.0644	0.9583	1.6875	0.9051	1.1677	1.0436	1.3392	1.7992	1.3001	1.2944	1.3567	1.3001	1.3055	1.045	0.7715		0.317225	0.294337	1.06197	1.32403	1.15576		0.927851	3.34768	4.1738	3.64334			2.01922e-07
ENSMUSG00000049904.7	Tmem17	transmembrane protein 17	1.965	1.9376	1.9567	2.0701	1.9778	1.9609	1.9862	1.9757	1.9609	2.1482	1.907	2.3941	1.8895	1.8839	1.8759	2.062	1.8238	1.6184	1.7319	1.7444	1.8136	1.9883	1.5254	1.6831	1.4562	1.3578	1.5298	1.6087	1.4144	1.5298	1.6181	1.8694	1.6848		1.97875	2.01519	1.78673	1.52683	1.6233		1.01841	0.902961	0.771615	0.820366			2.04578e-07
ENSMUSG00000036959.15	Bcorl1	BCL6 co-repressor-like 1	2.3544	2.2714	2.2245	2.3372	2.3356	2.1788	2.3619	2.3266	2.0452	2.0087	2.231	1.4406	2.0871	2.1509	2.3093	2.1557	2.0988	1.9621	1.6875	2.0213	1.6965	1.9685	1.7277	1.9595	1.5845	1.5995	1.6696	1.7613	1.6977	1.6696	1.6231	1.9428	1.9332		2.2988	2.05356	1.90578	1.71702	1.77328		0.893319	0.829034	0.746919	0.771394			2.06612e-07
ENSMUSG00000032174.5	Icam5	intercellular adhesion molecule 5, telencephalin	1.2254	0.9755	1.0916	1.1399	1.1773	1.152	1.2654	1.1316	1.209	1.0061	1.0532	0.9767	1.044	1.2587	1.2264	1.3246	0.9116	0.8875	0.7489	0.8815	0.6032	1.0169	0.6327	0.81	0.5646	0.5437	0.6067	0.5636	0.6851	0.6067	0.8528	0.7654	0.8165		1.14484	1.13734	0.8416	0.620217	0.7453		0.993449	0.735126	0.541751	0.651009			2.06882e-07
ENSMUSG00000043664.7	Tmem221	transmembrane protein 221	0.1685	0.1293	0.0358	0.0822	0.1523	0.0513	0.1689	0.1559	0.1575	0.0796	0.3589	0.2762	0.0665	0.0358	0.2708	0.183	0.5345	0.9409	1.0393	0.6993	0.8913	0.5653	1.0922	0.5871	1.3258	1.0485	1.1275	1.0776	1.4534	1.1275	1.044	0.5164	0.3834		0.118025	0.178537	0.778433	1.04312	0.90494		1.51271	6.5955	8.8381	7.66736			2.09487e-07
ENSMUSG00000070471.3	Erich6		1.1032	1.1251	1.0626	1.1406	1.2642	1.2007	1.0951	0.9203	0.8509	1.1302	1.1187	1.1982	1.1543	1.105	1.0011	1.1801	1.0031	0.8206	0.5806	0.7323	0.9594	0.9969	0.5457	0.6832	0.3884	0.5088	0.5617	0.6011	0.4269	0.5617	0.5769	0.7954	0.6427		1.11397	1.09231	0.848817	0.54815	0.60072		0.980554	0.761971	0.492067	0.539258			2.14434e-07
ENSMUSG00000002602.16	Axl	AXL receptor tyrosine kinase	4.1081	4.0537	4.0604	3.9974	4.2157	4.0319	4.0115	3.9981	3.9767	4.0215	4.2202	3.803	3.936	4.154	4.1115	3.9582	4.9961	5.3573	5.6319	5.141	5.3838	5.1244	6.0912	4.9089	6.2184	5.8005	5.973	5.7552	6.2868	5.973	5.8231	4.9854	5.1392		4.0596	4.02264	5.27242	5.7912	5.6415		0.990895	1.29875	1.42654	1.38967			2.14934e-07
ENSMUSG00000026656.15	Fcgr2b	Fc receptor, IgG, low affinity IIb	0.663	0.6413	0.331	0.2944	0.9767	0.8433	0.7654	0.6018	0.3955	0.4571	1.0747	0.5404	0.3469	0.3665	0.5969	0.4796	2.561	4.3522	5.0298	3.6555	5.8531	2.9834	5.4983	3.4265	6.214	7.1345	6.5372	4.8645	6.4862	6.5372	5.7705	3.207	3.1744		0.639613	0.5322	4.0725	5.6125	5.03506		0.832066	6.36714	8.77484	7.87205			2.16321e-07
ENSMUSG00000026126.15	Ptpn18	protein tyrosine phosphatase, non-receptor type 18	0.4794	1.2934	0.9965	0.9311	1.0741	1.2516	1.2851	0.8232	0.4718	0.6602	1.1563	1.197	0.83	0.8187	0.8462	0.585	2.2232	2.7291	3.2347	2.7133	3.4819	2.4622	2.9928	2.4246	3.6182	3.8186	3.581	3.098	3.6104	3.581	3.2209	2.4513	2.3811		1.0168	0.82065	2.8074	3.25553	3.04894		0.807091	2.76101	3.20174	2.99856			2.16714e-07
ENSMUSG00000109713.1	Pvrig		0.2514	0.2747	0.2502	0.2658	0.3699	0.2309	0.6094	0.2699	0.1918	0.3409	0.4295	0.1423	0.3372	0.3649	0.5113	0.2303	0.7055	0.8663	0.8059	0.8646	0.902	0.843	0.9326	0.813	1.0248	1.0162	1.0331	0.8837	1.2619	1.0331	1.0607	0.5705	0.4048		0.315275	0.318525	0.831217	0.950567	0.8662		1.01031	2.63648	3.01504	2.74744			2.17176e-07
ENSMUSG00000040552.8	C3ar1	complement component 3a receptor 1	1.0712	0.8715	0.9739	0.8498	1.2689	1.2484	1.1022	0.9807	0.8884	1.0485	1.2327	1.1605	1.0387	0.9739	0.8187	0.9498	2.6981	3.5489	4.0059	3.0087	3.9937	3.156	4.9002	2.7673	5.4661	4.8231	5.0351	4.3918	5.4494	5.0351	4.7267	3.2953	3.2159		1.04583	1.0139	3.40188	4.56393	4.34448		0.969474	3.25282	4.36396	4.15412			2.17849e-07
ENSMUSG00000073405.6	H2-T-ps	RIKEN cDNA C920025E04 gene	0.1089	0.2525	0.1554	0.1499	0.0444	0.204	0.5299	0.1307	0.1347	0.288	0.4557	0.2525	0.1704	0.1506	0.1584	0.1293	0.7582	1.3682	1.2292	1.3798	1.7882	1.3467	1.3771	1.3187	1.689	2.2165	1.5592	1.3605	2.0354	1.5592	1.4075	1.0275	0.5887		0.196963	0.21745	1.31172	1.58683	1.32366		1.10402	6.65973	8.05653	6.72037			2.22699e-07
ENSMUSG00000054976.14	Nyap2	neuronal tyrosine-phophorylated phosphoinositide 3-kinase adaptor 2	2.3369	2.2807	2.3723	2.4885	2.2962	2.3228	2.1313	2.2159	2.4846	2.4888	2.2621	2.1362	2.4274	2.4101	2.3591	2.3743	2.0698	1.7249	1.8638	1.9474	1.6765	2.0975	1.694	1.8976	1.6845	1.5574	1.6641	1.6875	1.6355	1.6641	1.8734	1.8102	2.2583		2.30558	2.36782	1.89665	1.69752	1.8483		1.027	0.822636	0.736266	0.801666			2.22797e-07
ENSMUSG00000042684.8	Npl	N-acetylneuraminate pyruvate lyase	1.3485	1.6341	1.568	1.6282	1.6977	1.6761	1.7169	1.521	1.5518	1.4835	1.6469	1.8715	1.6409	1.5813	1.5621	1.6176	2.7322	3.3296	3.976	3.3162	4.4227	2.6978	4.0313	3.002	4.5675	4.8966	4.6662	3.8804	4.5548	4.6662	3.904	3.115	2.9346		1.59881	1.61945	3.41242	4.174	3.83492		1.01291	2.13434	2.61069	2.39861			2.23283e-07
ENSMUSG00000063531.7	Sema3e	sema domain, immunoglobulin domain (Ig), short basic domain, secreted, (semaphorin) 3E	1.5161	1.3946	1.5413	1.5332	1.4545	1.3898	1.3795	1.4324	1.6168	1.6139	1.3852	1.5954	1.5713	1.5142	1.3679	1.3969	1.3535	0.9998	1.1223	1.0853	1.1631	1.2024	1.0319	1.1827	0.9268	0.9409	1.0074	0.9975	0.8569	1.0074	1.0998	1.2415	1.2224		1.45517	1.5077	1.1544	1.01453	1.0856		1.0361	0.793307	0.69719	0.746027			2.27055e-07
ENSMUSG00000097194.2	9330175E14Rik	RIKEN cDNA 9330175E14 gene	0.1118	0.1753	0.1848	0.1367	0.1967	0.1769	0.2819	0.1554	0.1757	0.2463	0.181	0.2186	0.1841	0.1869	0.2099	0.197	0.7946	1.4951	1.2815	1.1615	1.3377	1.1631	1.206	1.0095	1.4721	1.9876	1.598	1.3254	1.6619	1.598	1.0938	0.8549	0.7851		0.177437	0.199938	1.20558	1.4331	1.19874		1.12681	6.79441	8.07665	6.75584			2.27401e-07
ENSMUSG00000028631.7	Kcnq4	potassium voltage-gated channel, subfamily Q, member 4	2.434	2.5058	2.2852	2.4415	2.4513	2.2792	2.5879	2.4684	2.1375	2.227	2.4031	1.5639	2.2514	2.2911	2.5877	2.3515	2.0247	1.6977	1.6641	2.0834	1.8194	2.1057	1.5769	1.868	1.4176	1.3694	1.4464	1.758	1.3985	1.4464	1.6718	2.0652	1.9159		2.43166	2.22665	1.89917	1.57272	1.69956		0.91569	0.781016	0.646766	0.698929			2.28152e-07
ENSMUSG00000076612.8	Ighg2c	immunoglobulin heavy constant gamma 2C	0.2461	0.102	0.111	0.1685	0.3908	0.2192	0.0902	0.3683	0.3586	0.1263	0.1741	0.3016	0.2092	0.2371	0.1794	0.2552	1.524	3.6605	2.5413	1.2795	4.1368	1.1409	4.6196	2.6691	6.3153	4.6931	4.7445	5.852	5.043	4.7445	4.237	0.8989	1.6824		0.212013	0.230187	2.3805	4.8156	3.32116		1.08573	11.2281	22.7138	15.6649			2.37898e-07
ENSMUSG00000043144.5	Aqp6	aquaporin 6	1.0574	1.2224	1.1425	1.3628	1.1438	1.1907	0.956	1.1053	1.045	1.089	1.0806	1.2077	1.3058	1.2678	1.3701	1.1204	0.4893	0.4439	0.3545	0.4597	0.1864	0.6313	0.4559	0.6306	0.3669	0.3271	0.1609	0.3935	0.3114	0.1609	0.3059	0.5655	0.3006		1.14761	1.1858	0.427517	0.38915	0.32886		1.03328	0.372527	0.339095	0.28656			2.38926e-07
ENSMUSG00000002699.13	Lcp2	lymphocyte cytosolic protein 2	1.5066	1.1254	1.4677	1.2827	1.129	1.3272	1.2254	1.0248	1.2014	1.1245	1.29	1.453	1.3395	1.2701	1.1718	1.442	2.2674	2.9955	2.868	2.6808	3.2529	2.3764	3.0817	2.5362	3.4028	3.9372	3.4352	2.8197	3.6371	3.4352	3.1021	2.2371	2.1001		1.2611	1.28654	2.74017	3.20213	2.90232		1.02017	2.17284	2.53916	2.30142			2.40105e-07
ENSMUSG00000026058.11	Khdrbs2	KH domain containing, RNA binding, signal transduction associated 2	2.2577	2.0796	2.3375	2.1239	2.1478	2.3237	2.1203	2.3222	2.5323	2.3895	2.1151	2.7096	2.3052	2.4277	2.1413	2.1716	2.0796	1.8217	2.0452	1.8546	1.7796	1.8582	1.5028	1.7666	1.668	1.6573	1.5206	1.6648	1.3079	1.5206	1.67	1.7572	2.2307		2.21409	2.34904	1.90648	1.63002	1.69728		1.06095	0.86107	0.736202	0.766582			2.40893e-07
ENSMUSG00000028234.6	Rps20	ribosomal protein S20	4.5877	4.5544	4.5611	4.4997	4.6285	4.5906	4.8231	4.6721	4.4663	4.511	4.6733	5.0528	4.5444	4.4602	4.5237	4.7015	4.8896	5.4703	5.38	5.2328	5.5513	5.0393	5.6753	5.252	5.9631	5.9148	5.9127	5.5311	5.9898	5.9127	5.7186	4.926	4.8099		4.61465	4.61665	5.26055	5.70817	5.4714		1.00043	1.13997	1.23697	1.18566			2.42978e-07
ENSMUSG00000040613.14	Apobec1	apolipoprotein B mRNA editing enzyme, catalytic polypeptide 1	1.6377	1.3778	1.5621	1.4602	1.6173	1.5947	1.6276	1.3184	1.3467	1.2941	1.6887	1.5142	1.4695	1.3876	1.4215	1.4109	3.0544	4.2656	4.788	3.5635	4.7899	3.6368	6.0134	3.4352	6.4281	5.4171	6.3098	5.5429	6.7902	6.3098	5.8335	4.4525	4.3376		1.52448	1.44165	4.01637	5.52442	5.54472		0.94567	2.63459	3.62382	3.63713			2.49014e-07
ENSMUSG00000020295.1	Hbq1a	hemoglobin, theta 1A	1.1756	0.9664	0.9495	1.1811	1.0256	1.0291	1.1859	0.994	1.2469	1.2	1.0367	0.7907	0.6458	1.1434	0.9048	1.0554	0.8899	0.6087	0.5364	0.7521	0.7533	0.7212	0.5627	0.5216	0.3146	0.5343	0.5723	0.3645	1.0029	0.5723	0.3923	0.4791	0.6851		1.0634	1.00296	0.710267	0.478333	0.62634		0.943166	0.667921	0.449815	0.588998			2.51804e-07
ENSMUSG00000079507.10	H2-Q1	histocompatibility 2, Q region locus 1	0.2244	0.1118	0.1195	0.1869	0.2047	0.1347	0.2456	0.238	0.1438	0.117	0.1051	0.373	0.259	0.1579	0.2552	0.166	1.0131	1.7307	1.4695	1.0903	1.7874	1.1926	1.7967	0.8737	1.8697	2.0216	1.6504	1.705	2.016	1.6504	1.8079	0.4794	0.5086		0.1832	0.197125	1.3806	1.65285	1.29246		1.07601	7.53603	9.02211	7.05491			2.54048e-07
ENSMUSG00000024338.14	Psmb8	proteasome (prosome, macropain) subunit, beta type 8 (large multifunctional peptidase 7)	1.3165	1.2609	1.3798	1.1801	1.7455	1.9443	2.0669	1.7863	1.4602	1.1022	1.453	1.9121	1.4071	1.355	1.4378	1.0266	3.6539	5.0549	4.8778	4.4799	5.917	3.8908	4.8701	4.1477	5.5989	6.8391	5.3875	4.6544	5.7862	5.3875	5.0991	3.9187	3.7387		1.58504	1.39425	4.64572	5.24962	4.78604		0.879632	2.93098	3.31198	3.01951			2.55355e-07
ENSMUSG00000018774.13	Cd68	CD68 antigen	2.7053	2.5895	2.469	2.5111	3.1188	2.9205	3.0687	2.4811	2.1256	2.3266	2.6532	2.2998	2.259	2.2657	2.5446	2.5108	4.4946	5.8531	6.5712	5.1523	6.2604	5.141	7.4844	4.7673	7.8405	7.3024	7.9004	7.2495	8.1869	7.9004	7.3335	5.8303	5.6483		2.733	2.37316	5.57877	7.09075	6.97988		0.868336	2.04126	2.59449	2.55393			2.55589e-07
ENSMUSG00000029189.10	Sel1l3	sel-1 suppressor of lin-12-like 3 (C. elegans)	3.2101	3.2128	3.1775	3.0951	3.2658	3.1711	3.2365	2.9591	3.0526	3.1326	3.3052	2.9761	3.0939	3.1053	3.2848	2.9709	3.8234	3.921	3.9944	3.9473	4.6334	3.7375	3.8736	3.8765	3.7649	4.1881	3.8536	3.7309	3.5956	3.8536	3.91	4.2542	3.8573		3.166	3.11518	4.0095	3.88127	3.89414		0.983947	1.26642	1.22592	1.22999			2.58534e-07
ENSMUSG00000097823.2	Gm16701	predicted gene, 16701	2.9123	2.968	3.0202	3.0517	2.9857	3.1059	2.9992	2.9589	2.9823	3.0541	2.8077	3.3235	3.0911	2.8897	2.9807	3.0687	2.5937	2.372	2.4651	2.4635	2.55	2.5315	2.1452	2.6233	2.273	2.062	2.222	2.2514	1.9656	2.222	2.2979	3.2324	3.0105		3.00024	3.02473	2.49597	2.26282	2.54568		1.00816	0.831923	0.754213	0.848493			2.60159e-07
ENSMUSG00000079491.9	H2-T10	histocompatibility 2, T region locus 10	1.9166	1.9497	1.8879	1.7992	1.977	1.8175	1.8829	1.9624	1.6677	1.6118	1.9046	2.0396	1.5185	1.8308	1.8708	1.4863	2.6279	3.3279	3.2259	3.0035	3.2667	2.813	3.2602	2.8386	3.5784	4.0638	3.4375	3.2125	3.796	3.4375	3.2371	2.4648	2.2514		1.89915	1.74126	3.04415	3.3985	3.03736		0.916864	1.6029	1.78948	1.59933			2.63024e-07
ENSMUSG00000035933.5	Cog5	component of oligomeric golgi complex 5	2.854	2.9331	2.7933	2.8231	2.8866	2.7088	2.8225	2.7973	2.7785	3.0099	2.8634	2.314	2.6598	2.8101	2.7642	2.8724	2.8659	2.4442	2.6851	2.6585	2.3667	2.6513	2.3963	2.5125	2.4334	2.3074	2.3944	2.5128	2.5923	2.3944	2.6439	2.2942	2.5956		2.82734	2.75904	2.61195	2.42613	2.50408		0.975843	0.92382	0.858098	0.885667			2.63524e-07
ENSMUSG00000031165.6	Was	Wiskott-Aldrich syndrome homolog (human)	0.8999	0.928	0.6864	0.7633	1.0938	1.0088	0.949	0.8712	0.7929	0.7152	0.9463	0.7003	0.7407	0.6756	0.9345	0.9434	1.8691	2.2955	2.6918	2.0565	2.9113	1.9731	2.9591	2.0824	3.3457	3.6629	3.2615	2.6563	3.521	3.2615	2.9531	1.9011	1.8286		0.90005	0.806113	2.29955	2.99465	2.69306		0.895631	2.55491	3.3272	2.99212			2.64332e-07
ENSMUSG00000112095.1	AC132332.1		0.2876	0.5155	0.4169	0.4708	0.3524	0.3805	0.286	0.3884	0.3806	0.3353	0.5366	0.5343	0.4333	0.4081	0.4677	0.4077	0.8077	1.0955	1.0418	0.9783	0.7497	1.068	1.1557	0.8214	1.2795	1.0104	1.2583	1.043	1.2386	1.2583	1.3142	1.1251	1.0169		0.387262	0.43795	0.956833	1.09472	1.19062		1.13089	2.47076	2.82681	3.07445			2.65589e-07
ENSMUSG00000038156.16	Spon1	spondin 1, (f-spondin) extracellular matrix protein	3.8787	3.8351	3.9067	3.8462	3.8288	3.6758	3.8997	3.8632	3.8618	3.8727	3.8666	3.3238	3.8917	4.0118	3.9444	3.84	4.191	4.2374	4.3663	4.1726	4.4102	4.1573	4.7416	4.2616	4.6168	4.6596	4.4836	4.4465	4.5484	4.4836	4.3447	4.358	4.1209		3.84177	3.8266	4.2558	4.53495	4.37112		0.99605	1.10777	1.18043	1.13779			2.67301e-07
ENSMUSG00000018589.8	Glra2	glycine receptor, alpha 2 subunit	1.7067	1.7613	1.917	1.8043	1.8326	1.7724	1.6492	1.9713	1.9026	2.0698	1.7022	2.1739	1.8286	1.8326	1.8334	1.9632	1.5783	1.4226	1.5668	1.389	1.0475	1.7322	1.2658	1.3075	1.1615	1.1824	1.1154	1.3734	1.3086	1.1154	1.3688	1.2042	1.629		1.80185	1.91329	1.45607	1.23433	1.3252		1.06185	0.808095	0.685037	0.735466			2.68193e-07
ENSMUSG00000025283.15	Sat1	spermidine/spermine N1-acetyl transferase 1	4.9423	4.9832	5.1035	4.8478	5.2046	5.4422	5.2347	5.3868	5.1855	5.1576	5.0913	5.6684	5.1646	4.9567	4.964	5.0187	6.0057	6.4052	6.7643	6.0644	6.3436	5.9097	7.0138	6.13	7.1504	6.7524	7.0652	6.5854	7.2778	7.0652	6.8292	6.2306	6.0826		5.14314	5.15085	6.24882	6.78287	6.69708		1.0015	1.21498	1.31882	1.30214			2.6995e-07
ENSMUSG00000000290.13	Itgb2	integrin beta 2	1.9935	2.0404	2.093	1.9834	2.4619	2.2923	2.3993	2.1672	2.0329	1.7793	2.2855	2.0035	1.9116	1.8521	2.1119	1.919	3.5881	4.9158	5.0567	4.3241	5.5336	4.1186	5.8923	4.0253	6.4583	6.8054	6.3902	5.5115	6.7076	6.3902	5.7434	4.6777	4.1179		2.17888	1.98697	4.58948	5.84717	5.52736		0.911927	2.10635	2.68357	2.5368			2.71767e-07
ENSMUSG00000039936.18	Pik3cd	phosphatidylinositol 3-kinase catalytic delta polypeptide	2.2919	2.2668	2.1047	2.1601	2.2143	2.1486	2.4015	2.1448	2.1098	2.1382	2.3215	1.7412	2.1282	2.1292	2.2104	2.3682	2.773	3.2667	3.3543	3.0969	3.4129	2.9113	3.484	3.0047	3.7233	4.0358	3.7212	3.3577	3.8327	3.7212	3.3929	2.6732	2.5931		2.21659	2.14334	3.13585	3.55445	3.24262		0.966954	1.41472	1.60357	1.46289			2.75936e-07
ENSMUSG00000025492.6	Ifitm3	interferon induced transmembrane protein 3	4.0455	3.836	3.778	3.6943	4.378	4.3638	4.247	4.1172	3.407	3.748	4.0533	4.6868	4.0514	4.047	3.8642	3.4666	6.1501	6.797	6.9176	6.1722	7.5325	6.1925	6.869	5.9466	7.1475	8.22	7.1774	6.5459	7.3089	7.1774	6.9331	5.5961	5.7829		4.05748	3.91554	6.62698	6.9844	6.55968		0.965018	1.63328	1.72137	1.61669			2.80183e-07
ENSMUSG00000008496.19	Pou2f2	POU domain, class 2, transcription factor 2	1.2161	1.1887	1.0794	1.1982	1.1598	1.113	1.2211	1.198	1.1415	1.0298	1.0998	0.8482	1.0104	1.1581	1.1299	1.2154	2.0324	2.44	2.31	2.1577	2.1355	1.9567	2.3647	1.9192	2.474	1.763	2.1618	2.2329	1.9534	2.1618	1.9887	1.5077	1.7099		1.17179	1.07914	2.17205	2.1526	1.8643		0.920933	1.85362	1.83702	1.59099			2.84359e-07
ENSMUSG00000030786.18	Itgam	integrin alpha M	2.5886	2.5435	2.5027	2.5025	2.7451	2.5919	2.7149	2.4021	2.4744	2.3913	2.6307	2.3005	2.5135	2.3663	2.521	2.5122	4.0537	4.6082	5.2007	4.4102	5.3978	4.1382	4.9994	4.3302	5.7552	6.3041	5.7278	4.6646	5.6101	5.7278	5.231	4.0259	4.0045		2.57391	2.46374	4.6348	5.29688	4.91986		0.957196	1.80068	2.05791	1.91143			2.8436e-07
ENSMUSG00000075224.8	Lrrc55	leucine rich repeat containing 55	2.258	2.1327	2.2571	2.2736	2.2634	2.187	2.0747	2.3461	2.3184	2.4904	2.2374	2.404	2.4305	2.3014	2.3877	2.3845	2.2759	1.8648	1.7778	2.0456	2.0017	2.0017	1.6297	1.8147	1.543	1.6195	1.5528	1.8036	1.4183	1.5528	1.8973	1.9938	2.192		2.22408	2.36929	1.99458	1.66055	1.81084		1.06529	0.896815	0.746625	0.814199			2.87509e-07
ENSMUSG00000030990.18	Pgap2	post-GPI attachment to proteins 2	2.7906	2.8488	2.7286	2.8535	2.8406	2.7408	2.7914	2.7276	2.6665	2.6131	2.7914	2.6019	2.8794	2.8166	2.9138	2.7758	3.0026	3.1711	3.0164	3.0296	3.1329	3.0429	3.0847	3.1536	3.1057	3.3233	3.2494	3.2534	3.398	3.2494	3.2943	2.4915	2.5965		2.79024	2.75731	3.06592	3.19502	3.00594		0.9882	1.0988	1.14507	1.07731			2.89713e-07
ENSMUSG00000038147.13	Cd84	CD84 antigen	0.8184	1.062	1.1151	0.9302	1.3795	1.3086	1.2704	0.7601	1.2257	0.9401	1.341	1.3243	0.992	1.0583	1.061	0.9597	2.9138	4.069	4.3741	3.2525	4.3938	3.55	5.6886	2.9829	5.9503	5.3934	5.8486	5.0442	6.3782	5.8486	5.314	3.7691	3.8745		1.08054	1.11276	3.75887	5.15133	5.03688		1.02982	3.4787	4.76738	4.66146			2.90261e-07
ENSMUSG00000033450.7	Tagap	T cell activation Rho GTPase activating protein	1.4797	1.7191	1.6611	1.6176	1.2554	1.3872	1.3531	1.2031	1.6023	1.5525	1.5481	1.7153	1.5618	1.4244	1.5943	1.5713	2.4829	2.7163	2.333	2.6896	2.7195	2.3487	3.0844	2.2773	2.9177	2.7909	2.6537	2.6537	3.2569	2.6537	2.8631	1.8542	2.4957		1.45954	1.57125	2.54833	2.72962	2.62472		1.07654	1.74599	1.87019	1.79832			2.90503e-07
ENSMUSG00000003134.10	Tbc1d8	TBC1 domain family, member 8	2.2201	2.2717	2.1633	2.2966	2.2786	2.1665	2.3184	2.3487	2.2668	2.354	2.2654	2.1516	2.2143	2.2273	2.2677	2.228	2.5827	2.9909	3.067	2.9194	2.7047	2.6825	2.9637	2.666	3.0994	2.9426	3.0958	2.7973	3.098	3.0958	3.0296	2.3704	2.5238		2.25799	2.24689	2.82453	2.92747	2.82352		0.995084	1.25091	1.29649	1.25046			2.91317e-07
ENSMUSG00000103334.1	Gm29771		0.7352	0.8199	0.8176	0.7152	0.8017	0.937	0.7163	0.8014	0.7868	1.0284	0.5648	0.8999	0.5902	0.5938	0.8025	0.593	0.5663	0.3886	0.4175	0.6719	0.4096	0.3643	0.3566	0.4794	0.3453	0.271	0.3889	0.4554	0.3225	0.3889	0.4452	0.4691	0.3843		0.793038	0.732425	0.4697	0.382767	0.402		0.923569	0.59228	0.482659	0.506912			2.92712e-07
ENSMUSG00000037563.15	Rps16	ribosomal protein S16	5.9278	5.8891	6.2589	6.0698	6.1339	6.0725	6.2022	6.1161	5.6077	5.6328	6.0912	6.13	6.1109	6.0181	6.1394	6.0257	6.3798	6.8074	6.786	6.7664	6.944	6.6482	7.0624	6.655	7.2398	7.2325	7.2665	6.9714	7.4073	7.2665	7.1475	6.7097	6.2943		6.08379	5.96948	6.72197	7.07127	6.96506		0.98121	1.1049	1.16231	1.14486			2.93254e-07
ENSMUSG00000047798.15	Cd300lf	CD300 antigen like family member F	0.4588	0.4406	0.3344	0.1983	0.5741	0.3512	0.336	0.3177	0.3006	0.4047	0.5803	0.4189	0.4458	0.4239	0.2504	0.4348	2.2104	3.5225	3.956	2.8558	4.6039	2.8993	4.7908	2.6801	5.4106	6.3127	5.7071	4.4866	6.1025	5.7071	5.0999	2.7384	2.8043		0.376387	0.407425	3.34132	4.89798	4.49044		1.08246	8.87733	13.0131	11.9304			2.93483e-07
ENSMUSG00000018169.12	Mfng	MFNG O-fucosylpeptide 3-beta-N-acetylglucosaminyltransferase	1.3771	1.4423	1.5492	1.515	1.6974	1.6161	1.7804	1.8182	1.3018	1.2281	1.4397	1.5549	1.4991	1.375	1.5931	0.9517	2.1814	2.2695	2.4215	2.3087	2.5707	2.3215	2.5827	2.2245	2.6526	2.793	2.6821	2.4715	2.5635	2.6821	2.4063	1.8521	1.7949		1.59946	1.36793	2.34555	2.56773	2.25978		0.85524	1.46646	1.60537	1.41284			2.96821e-07
ENSMUSG00000018381.15	Abi3	ABI gene family, member 3	2.5614	2.4347	2.2864	2.373	2.2621	2.3792	2.5465	2.2677	2.1675	2.2989	2.3709	2.0792	2.126	2.3934	2.5282	2.5544	2.9123	3.297	3.4873	3.1511	3.6251	3.0773	3.4228	3.1798	3.9336	3.9093	3.8771	3.4415	3.8446	3.8771	3.2426	2.601	2.5443		2.38888	2.31481	3.25835	3.62735	3.22192		0.968997	1.36397	1.51843	1.34872			2.99783e-07
ENSMUSG00000000958.9	Slc7a7	solute carrier family 7 (cationic amino acid transporter, y+ system), member 7	0.6878	0.8479	0.8538	0.746	0.7968	0.8006	0.8149	0.8765	0.6424	0.4448	1.0673	0.9103	0.6062	0.8748	0.9594	0.4072	1.7259	2.5617	2.5861	2.0521	2.8938	1.9797	2.994	1.9265	3.4542	3.4743	3.3592	2.621	3.5515	3.3592	3.0052	1.9858	1.7377		0.803037	0.73905	2.29988	2.97153	2.72788		0.920318	2.86398	3.70037	3.39695			3.05084e-07
ENSMUSG00000016206.6	H2-M3	histocompatibility 2, M region locus 3	1.6718	1.6809	1.6202	1.5896	1.5596	1.6951	1.9409	1.4028	1.7745	1.4754	1.7341	2.1758	1.426	1.5552	1.6711	1.5254	2.5607	3.455	3.2824	2.8328	3.4445	2.8576	3.5374	2.7215	3.9735	4.2217	3.8286	3.4015	4.2886	3.8286	3.7222	2.5584	2.6344		1.64511	1.66719	3.07217	3.61403	3.40644		1.01342	1.86745	2.19683	2.07064			3.10988e-07
ENSMUSG00000022817.14	Itgb5	integrin beta 5	4.5872	4.5889	4.2705	4.3488	4.8827	4.7816	5.0226	4.6868	4.4386	4.3804	4.5817	4.266	4.2907	4.4311	4.4367	4.4131	5.696	6.214	6.2098	5.9851	6.0999	5.8409	6.6307	5.7174	6.5418	5.9975	6.4198	6.4408	6.6815	6.4198	6.4003	5.8531	5.5792		4.64614	4.40479	6.00762	6.29133	6.18678		0.948054	1.29303	1.3541	1.3316			3.13351e-07
ENSMUSG00000027359.16	Slc27a2	solute carrier family 27 (fatty acid transporter), member 2	2.2567	2.2917	2.31	2.4158	2.1739	2.2079	2.2496	2.4268	2.2131	2.1691	2.1877	2.3981	2.2471	2.1751	2.1601	2.2501	2.1665	1.8308	1.6195	1.8966	1.7677	2.0569	1.5618	1.8326	1.3917	1.3018	1.3668	1.5824	1.4595	1.3668	1.4165	2.0806	1.8816		2.29155	2.22505	1.88967	1.50618	1.641		0.97098	0.824624	0.657277	0.716109			3.13774e-07
ENSMUSG00000001348.15	Acp5	acid phosphatase 5, tartrate resistant	0.6192	0.2318	0.2946	0.1925	0.3527	0.1339	0.6537	0.2554	0.1211	0.1673	0.1162	0.1964	0.2537	0.1899	0.1323	0.3121	1.8879	3.7764	4.5251	2.4554	4.5667	2.7547	5.1849	2.516	5.6582	5.9802	6.1665	5.2353	6.2113	6.1665	5.1244	2.9749	2.4934		0.341725	0.186125	3.3277	5.12352	4.5941		0.544663	9.73795	14.9931	13.4439			3.14576e-07
ENSMUSG00000043587.15	Pxylp1		2.2096	2.2069	2.2577	2.2072	2.2695	2.2813	2.3944	2.3485	2.2649	2.1842	2.109	2.2571	2.2125	2.225	2.0404	2.2188	1.9632	1.8705	1.9192	1.9567	2.0072	2.0494	1.8319	1.9618	1.7673	1.7749	1.8937	1.9384	1.8927	1.8937	1.7782	2.0608	1.8744		2.27189	2.18899	1.96103	1.86133	1.89996		0.963511	0.863174	0.819289	0.836291			3.14987e-07
ENSMUSG00000040410.14	Fbxl4	F-box and leucine-rich repeat protein 4	3.0661	3.0675	3.0529	3.0801	3.0613	2.9705	3.1092	3.0505	2.9448	3.1876	3.1371	3.2871	3.1057	3.0728	3.1407	3.1871	2.8823	2.7606	2.9302	2.8025	2.695	2.9356	2.7462	2.7923	2.7228	2.5886	2.7997	2.6365	2.6781	2.7997	2.7182	2.7442	3.0619		3.05726	3.13286	2.83437	2.71435	2.80042		1.02473	0.927093	0.887837	0.915989			3.18117e-07
ENSMUSG00000039577.17	Nphp4	nephronophthisis 4 (juvenile) homolog (human)	1.8987	1.8899	1.8641	1.9534	1.8513	1.7195	1.9443	2.024	1.7207	1.7649	1.9166	1.4152	1.771	1.868	2.0408	1.8899	1.5896	1.347	1.328	1.467	1.3384	1.5578	1.1756	1.5193	1.2063	1.2348	1.0551	1.1373	1.188	1.0551	1.1946	1.4948	1.4554		1.89315	1.79839	1.43797	1.2214	1.27758		0.949945	0.759563	0.645168	0.674844			3.22925e-07
ENSMUSG00000049122.17	Frmd3	FERM domain containing 3	1.9571	2.0993	2.2351	2.2701	2.1448	2.1437	2.1618	2.2465	2.3065	2.3628	2.13	2.3834	2.229	2.2254	2.1279	2.1931	1.595	1.7569	1.5995	1.8022	1.579	1.6484	1.4075	1.7448	1.3449	1.3524	1.4256	1.5596	1.3515	1.4256	1.4944	1.7804	1.9239		2.1573	2.24476	1.6635	1.47247	1.59516		1.04054	0.771103	0.682551	0.739424			3.23866e-07
ENSMUSG00000031805.17	Jak3	Janus kinase 3	1.8644	1.7793	1.7956	1.7937	1.8114	1.7688	2.0849	1.7437	1.6419	1.7362	2.0047	1.6014	1.9976	1.8487	1.9309	1.5625	2.7519	3.14	3.4929	3.1522	3.8099	2.8796	3.0691	3.1876	3.5307	4.227	3.6943	3.1036	3.4457	3.6943	3.2965	2.2204	2.3356		1.83022	1.79049	3.20442	3.46872	2.9985		0.978288	1.75083	1.89524	1.63832			3.24402e-07
ENSMUSG00000032093.7	Cd3e	CD3 antigen, epsilon polypeptide	0.0774	0.0334	0.0189	0.0378	0.0358	0.004	0.1818	0.0902	0.0774	0.0831	0.0323	0.0623	0.0553	0.0138	0.0413	0.117	1.5392	2.2401	2.6284	1.8802	3.001	1.935	2.5582	1.8879	2.9829	4.1147	3.3369	2.3074	3.2737	3.3369	2.7789	0.9057	0.9866		0.0599125	0.0603125	2.20398	2.86467	2.25636		1.00668	36.7867	47.8142	37.6609			3.25994e-07
ENSMUSG00000007827.10	Ankrd26	ankyrin repeat domain 26	2.2936	2.3638	2.435	2.3736	2.3291	2.4098	2.2245	2.2973	2.4977	2.474	2.2795	2.0711	2.4599	2.4516	2.3107	2.3336	2.1873	1.9652	1.9143	2.1174	1.758	2.1253	1.953	1.8697	1.793	1.6161	1.7448	1.9218	1.8409	1.7448	1.886	2.0857	2.2763		2.34084	2.35976	2.01125	1.8164	1.96674		1.00808	0.859201	0.775962	0.840186			3.29491e-07
ENSMUSG00000026548.4	Slamf9	SLAM family member 9	1.1101	0.8074	0.8861	0.7505	1.3546	0.8953	1.2154	0.852	0.6527	0.6427	1.1084	1.2622	0.6594	0.9857	0.7604	1.0882	1.7528	2.1256	2.1217	2.2267	2.3398	1.9221	2.4551	1.7863	2.5544	2.2273	2.3547	2.3792	2.652	2.3547	2.7104	2.2236	2.1087		0.983925	0.894962	2.08145	2.29283	2.40988		0.909584	2.11546	2.33029	2.44925			3.29979e-07
ENSMUSG00000030341.17	Tnfrsf1a	tumor necrosis factor receptor superfamily, member 1a	3.4313	3.2993	3.2018	3.1582	3.3905	3.383	3.544	3.3687	3.2841	3.2243	3.438	3.3043	3.2143	3.3101	3.4762	3.1718	4.059	4.5431	5.0111	4.4756	5.0999	4.3869	4.9746	4.3914	5.1546	5.7444	5.2114	4.7472	5.2443	5.2114	4.758	4.3322	4.406		3.3471	3.30289	4.59593	5.03727	4.79038		0.986791	1.37311	1.50496	1.4312			3.3039e-07
ENSMUSG00000040747.9	Cd53	CD53 antigen	2.7145	2.4969	2.406	2.3615	2.8254	2.8439	2.7777	2.2901	2.6987	2.7789	2.6125	3.0963	2.5886	2.52	2.4846	2.6165	4.1736	5.0231	5.8266	4.4861	5.7382	4.6065	6.1968	4.2746	6.6657	6.8122	6.7055	5.8375	6.9176	6.7055	6.1202	3.9633	4.6499		2.5895	2.67451	4.97568	6.08205	5.6713		1.03283	1.92148	2.34874	2.19011			3.3523e-07
ENSMUSG00000044583.13	Tlr7	toll-like receptor 7	0.7323	0.8384	1.0004	0.9165	0.863	0.8708	1.0095	0.5978	0.9517	1.044	0.946	0.9789	0.9051	0.8428	0.7779	0.9419	1.9214	2.4599	2.5852	2.0623	2.4622	2.0649	3.5249	1.9793	3.671	3.0752	3.2743	2.843	4.3745	3.2743	3.5518	1.8805	2.2256		0.853588	0.923537	2.25932	3.06128	3.06134		1.08195	2.64685	3.58637	3.58644			3.35477e-07
ENSMUSG00000040594.19	Ranbp17	RAN binding protein 17	1.3287	1.2896	1.2616	1.2257	1.2365	1.2382	1.3957	1.1275	1.3957	1.2719	1.3395	1.3113	1.2275	1.214	1.2527	1.2798	0.9511	0.9903	0.7227	1.037	0.9466	1.1057	0.8214	0.9802	0.8071	0.7919	0.8561	0.8796	0.804	0.8561	0.8694	0.908	1.007		1.26294	1.28655	0.9589	0.85605	0.8889		1.0187	0.759262	0.677825	0.703835			3.37838e-07
ENSMUSG00000054626.11	Xlr	X-linked lymphocyte-regulated	1.0526	1.0023	1.0693	1.1622	1.3661	1.4801	1.098	0.7217	1.5244	1.1396	1.0298	1.9192	0.9358	1.1487	0.615	1.0964	2.3597	3.1053	2.743	2.4135	2.9709	2.2146	3.1588	2.1122	3.3244	3.184	3.2318	2.8316	3.0266	3.2318	2.982	2.731	2.6601		1.11904	1.17611	2.6345	2.9738	2.9263		1.051	2.35426	2.65746	2.61502			3.40971e-07
ENSMUSG00000034110.8	Kctd7	potassium channel tetramerisation domain containing 7	2.7003	2.7175	2.6508	2.7345	2.7616	2.8609	2.5877	2.675	2.6821	2.5882	2.7606	2.6309	2.7075	2.6442	2.7288	2.8398	2.5557	2.2036	2.0431	2.3062	1.9749	2.4031	1.9346	2.3313	1.8763	1.8641	1.9368	2.0806	1.7996	1.9368	1.9797	2.3855	2.3455		2.71104	2.69776	2.24777	2.00395	2.08942		0.995103	0.829117	0.739182	0.770709			3.43002e-07
ENSMUSG00000060063.9	Alox5ap	arachidonate 5-lipoxygenase activating protein	2.1249	2.1426	2.0827	2.0375	2.2429	2.4485	2.4931	2.2361	2.2792	1.8808	2.1735	2.7459	2.1307	2.13	2.1224	2.3266	2.9746	3.981	3.8483	3.5629	4.6882	3.2904	4.5074	3.6337	5.1808	5.4843	4.9198	4.2784	5.2478	4.9198	4.5498	3.1871	3.1526		2.22604	2.22364	3.72423	4.6674	4.21142		0.998922	1.67303	2.09673	1.89189			3.44406e-07
ENSMUSG00000031963.8	Bmper	BMP-binding endothelial regulator	2.1242	2.266	2.1913	2.1924	2.1105	2.0612	1.9439	2.1821	2.1982	2.1798	2.2215	2.4259	2.1761	2.2567	2.1853	2.2685	2.0419	1.6591	1.6547	1.7685	1.737	1.9494	1.4471	1.6792	1.2042	1.4083	1.3599	1.534	1.3287	1.3599	1.4445	1.836	1.8799		2.13395	2.239	1.80177	1.43878	1.5698		1.04923	0.844334	0.674235	0.735631			3.46688e-07
ENSMUSG00000021948.16	Prkcd	protein kinase C, delta	2.8726	2.9277	3.0282	2.9972	3.0482	3.0664	3.2075	3.0958	2.8555	3.1165	2.9866	2.8018	3.0406	3.0764	3.0161	3.072	4.0997	4.6896	4.9022	4.3147	4.8478	4.1504	5.2842	4.0594	5.3875	5.7063	5.5421	4.9402	5.6629	5.5421	5.028	4.1126	4.0201		3.03045	2.99569	4.50073	5.15328	4.87314		0.988529	1.48517	1.7005	1.60806			3.48559e-07
ENSMUSG00000045629.7	Sh3tc2	SH3 domain and tetratricopeptide repeats 2	1.9609	2.0043	1.761	1.7625	1.7904	1.8624	1.9113	1.6856	1.7138	1.819	1.7774	1.8018	1.7424	1.8064	1.8289	1.8955	1.5664	1.3631	1.3205	1.4484	1.2771	1.4863	1.129	1.3859	1.0977	0.961	1.156	1.2484	0.954	1.156	1.1226	1.4116	1.3051		1.8423	1.79815	1.4103	1.163	1.18986		0.976035	0.765511	0.631276	0.645856			3.49041e-07
ENSMUSG00000024854.3	Pold4	polymerase (DNA-directed), delta 4	3.6844	3.6482	3.3986	3.5674	3.7316	3.7345	3.9173	3.7109	3.4585	3.5813	3.5674	3.6358	3.4469	3.6295	3.5875	3.7546	3.9275	4.2176	4.406	4.1816	4.3979	4.0663	4.6047	4.2577	4.6997	4.7175	4.6717	4.4257	4.9079	4.6717	4.4173	3.4752	3.7986		3.67411	3.58269	4.19948	4.56283	4.25414		0.975116	1.14299	1.24189	1.15787			3.50642e-07
ENSMUSG00000035504.16	Reep6	receptor accessory protein 6	1.9391	1.9088	1.8064	1.8079	1.8632	1.7867	1.9738	1.6729	1.7517	1.497	1.935	1.3823	1.7416	1.8513	2.0058	1.9546	1.4703	1.2402	0.9662	1.494	1.0971	1.2792	0.9478	1.3329	0.9927	0.732	0.8708	1.1487	0.9824	0.8708	0.8415	1.6484	1.1293		1.84485	1.76491	1.25783	1.00415	1.09448		0.95667	0.681808	0.544299	0.593262			3.51967e-07
ENSMUSG00000044456.16	Rin3	Ras and Rab interactor 3	1.0604	1.0232	1.138	1.119	0.992	0.8283	1.1134	1.0077	0.8088	0.8493	1.1174	0.7096	1.0125	0.9171	0.9783	0.5869	1.5776	2.2009	2.1448	1.742	2.1924	1.5552	2.7777	1.8143	2.9695	2.8018	2.9426	2.4381	3.3244	2.9426	2.8316	1.5927	1.5528		1.03525	0.872487	1.90215	2.624	2.44882		0.84278	1.83738	2.53465	2.36544			3.53872e-07
ENSMUSG00000003812.13	Dnase2a	deoxyribonuclease II alpha	1.9218	1.6538	1.8606	1.7602	1.7245	1.6897	1.9387	1.4977	1.713	1.7176	1.845	2.0093	1.8447	1.7455	1.9905	1.7606	2.5623	3.0921	3.2024	2.7188	3.0734	2.6647	3.908	2.7568	4.2693	3.7957	4.2421	3.6877	4.3897	4.2421	3.7236	2.8944	2.8503		1.75588	1.82828	2.88562	3.7766	3.62002		1.04123	1.64341	2.15084	2.06166			3.57385e-07
ENSMUSG00000096727.2	Psmb9	proteasome (prosome, macropain) subunit, beta type 9 (large multifunctional peptidase 2)	0.6813	0.8409	0.772	0.588	0.8165	0.7119	1.2554	1.0773	0.7771	0.7981	0.6415	1.0809	0.8065	0.7238	0.8014	0.4481	2.5868	4.1091	3.6329	3.5868	4.739	3.0996	3.3524	3.3469	4.2261	5.7174	4.3667	3.6245	4.6534	4.3667	3.968	3.011	2.4158		0.842913	0.759675	3.6257	4.10567	3.68298		0.90125	4.3014	4.87081	4.36935			3.64437e-07
ENSMUSG00000009621.18	Vav2	vav 2 oncogene	3.0462	3.0221	2.9451	2.9767	2.9788	2.9268	3.0666	2.9639	2.9396	3.0217	2.9144	2.7667	3.0087	3.0521	2.898	2.909	3.1384	3.2398	3.3432	3.1168	3.2572	3.2489	3.3968	3.292	3.5174	3.2779	3.4985	3.3821	3.4837	3.4985	3.3577	3.0349	3.116		2.99078	2.93877	3.22405	3.39412	3.29816		0.982613	1.078	1.13486	1.10278			3.66674e-07
ENSMUSG00000034595.17	Ppp1r18	protein phosphatase 1, regulatory subunit 18	2.081	1.9727	2.0623	1.8389	2.1716	2.2358	2.2468	1.8576	1.8513	1.7854	1.9636	2.1098	1.9931	1.9782	2.0842	2.1303	3.0875	3.5059	4.0802	3.2845	4.0997	3.146	4.0032	3.1724	4.4517	4.6443	4.5448	3.8251	4.5234	4.5448	4.0899	2.7762	3.0841		2.05834	1.98699	3.53397	4.10692	3.80368		0.965336	1.7169	1.99526	1.84794			3.72262e-07
ENSMUSG00000025026.14	Add3	adducin 3 (gamma)	4.7237	4.7477	4.8317	4.762	4.8955	4.8606	4.7884	4.8631	4.8651	4.8748	4.7733	4.7139	4.7698	4.855	4.7708	4.7506	5.2754	5.2039	5.4332	5.1743	5.309	5.1977	5.3625	5.103	5.2967	5.3128	5.1672	5.1954	5.2767	5.1672	5.5702	5.2953	5.3603		4.80909	4.79666	5.26558	5.2396	5.33394		0.997416	1.09492	1.08952	1.10914			3.73024e-07
ENSMUSG00000032564.16	Cpne4	copine IV	2.4175	2.3606	2.5614	2.4974	2.5326	2.3733	2.4596	2.6038	2.5299	2.7143	2.4076	2.6867	2.551	2.4093	2.4265	2.3792	2.1372	1.9873	1.9088	2.0491	2.002	2.2767	1.7064	2.0686	1.5664	1.5455	1.6739	1.7755	1.5388	1.6739	1.9192	1.9613	2.1242		2.47578	2.51306	2.06018	1.72272	1.84348		1.01506	0.832137	0.695829	0.744607			3.78776e-07
ENSMUSG00000026637.13	Traf5	TNF receptor-associated factor 5	0.657	0.6046	0.6513	0.6406	0.5023	0.5615	0.5435	0.6094	0.5182	0.4974	0.5275	0.6492	0.5634	0.6106	0.6701	0.2431	1.0074	1.1608	1.2577	1.1035	1.1993	0.9634	1.165	1.0665	1.4793	1.4937	1.2928	1.1266	1.2678	1.2928	1.4187	0.9975	0.8611		0.596275	0.534937	1.11535	1.27065	1.16758		0.897132	1.87053	2.13098	1.95812			3.79332e-07
ENSMUSG00000025083.18	Afap1l2	actin filament associated protein 1-like 2	2.2858	2.2468	2.014	2.1544	2.3202	2.2514	2.3806	2.4356	2.0666	2.0466	2.3861	1.9613	2.1256	2.0832	2.2858	1.9961	2.8695	2.8285	3.055	3.0326	2.9643	2.6746	3.1231	2.8225	2.9928	3.0375	3.0731	2.7977	2.8923	3.0731	2.9179	2.9253	2.6697		2.2611	2.11891	2.90408	2.97445	2.89566		0.937116	1.28437	1.31549	1.28064			3.83614e-07
ENSMUSG00000021242.9	Npc2	Niemann Pick type C2	5.2602	5.2139	5.0561	5.134	5.2824	5.2688	5.2568	4.9945	5.0966	5.2013	5.2908	5.3573	5.3082	5.2215	5.3251	5.2629	5.8094	6.2245	6.3323	5.9754	6.3718	5.8681	6.8391	5.852	6.9585	6.7945	6.8191	6.6502	7.1345	6.8191	6.748	5.9432	5.7695		5.18334	5.25796	6.09692	6.65223	6.48286		1.0144	1.17625	1.28339	1.25071			3.87601e-07
ENSMUSG00000024055.14	Cyp4f13	cytochrome P450, family 4, subfamily f, polypeptide 13	2.7322	2.8383	2.5667	2.7124	2.7865	2.7997	2.7721	2.5404	2.656	2.6319	2.7355	2.8775	2.6386	2.5353	2.7554	2.737	2.9617	3.2421	2.86	3.1901	3.3641	3.0389	3.583	3.2181	3.2895	3.5509	3.4011	3.3224	3.5758	3.4011	3.1716	3.0459	2.7206		2.71854	2.6959	3.10948	3.39417	3.183		0.991673	1.14381	1.24853	1.17085			3.90118e-07
ENSMUSG00000032415.14	Ube2cbp	ubiquitin-conjugating enzyme E2C binding protein	1.355	1.2819	1.1827	1.1884	1.1451	1.1836	1.2642	1.3216	1.3414	1.5488	1.2742	1.7215	1.2136	1.2389	1.1108	1.2864	1.0212	0.8085	0.7519	0.9814	0.7277	0.8132	0.7263	0.8363	0.6839	0.6294	0.9023	0.606	0.8906	0.9023	0.8646	1.1396	0.8822		1.24031	1.34195	0.85065	0.7307	0.93586		1.08195	0.685835	0.589126	0.754536			3.98315e-07
ENSMUSG00000024511.15	Rab27b	RAB27b, member RAS oncogene family	2.3421	2.4117	2.5778	2.5269	2.3375	2.3828	2.1867	2.192	2.5749	2.6474	2.2739	2.5638	2.4744	2.5446	2.4002	2.5877	2.2822	1.9717	1.8043	1.9147	1.7466	2.2057	1.6496	1.8393	1.5874	1.4919	1.686	1.7338	1.6122	1.686	1.7692	1.9283	2.2108		2.36969	2.50836	1.98753	1.66467	1.8413		1.05852	0.838732	0.702484	0.777022			3.98553e-07
ENSMUSG00000022831.14	Hcls1	hematopoietic cell specific Lyn substrate 1	2.0423	1.7238	1.8022	1.6388	1.949	1.945	2.2226	1.689	1.7963	1.5373	1.6262	1.8143	1.5477	1.8198	1.8286	1.7123	2.9785	4.0956	3.9261	3.7706	4.7749	3.2254	4.2602	3.3959	4.6671	5.3863	4.5188	3.9179	4.6135	4.5188	4.1794	3.6034	3.2565		1.87659	1.71031	3.79518	4.3577	4.03432		0.911395	2.02239	2.32214	2.14982			4.00222e-07
ENSMUSG00000031304.18	Il2rg	interleukin 2 receptor, gamma chain	0.5191	0.8091	0.5597	0.6922	0.7937	0.9218	0.8062	0.704	0.6343	0.6878	1.0574	0.7332	0.9057	0.7767	0.7103	0.2998	2.4182	3.9644	3.8517	3.135	4.6148	2.773	3.8529	2.8516	4.7831	5.7965	5.0298	3.8914	5.1284	5.0298	4.2217	1.8909	2.0634		0.725725	0.72565	3.45952	4.36755	3.66684		0.999897	4.76698	6.01819	5.05266			4.00589e-07
ENSMUSG00000026480.12	Ncf2	neutrophil cytosolic factor 2	1.1677	1.3567	1.1738	1.1464	1.2875	1.3747	1.5563	1.2101	1.2389	1.3335	1.4144	1.4977	1.3075	1.2823	1.2117	1.3075	2.1795	3.0072	3.3574	2.5507	3.5165	2.4784	3.6591	2.4782	4.164	4.2896	4.0491	3.4043	4.2679	4.0491	3.6844	2.8454	2.5916		1.28415	1.32419	2.84828	3.67405	3.48768		1.03118	2.21803	2.86108	2.71594			4.01653e-07
ENSMUSG00000015745.9	Plekho1	pleckstrin homology domain containing, family O member 1	3.3294	3.2418	3.2514	3.191	3.4037	3.4198	3.6445	3.5267	3.2953	3.2054	3.4201	3.4919	3.1221	3.2181	3.4214	3.3871	3.7218	4.3211	4.3233	4.2689	4.6614	3.9506	4.6443	4.1044	5.0069	4.9709	4.9068	4.6061	5.1119	4.9068	4.6711	4.2336	3.9869		3.37604	3.32018	4.20785	4.70657	4.58206		0.983453	1.24639	1.39411	1.35723			4.02124e-07
ENSMUSG00000060791.15	Gmfg	glia maturation factor, gamma	0.8176	0.5406	0.9373	1.0035	0.9168	1.0194	1.0157	1.0743	0.6261	1.0495	0.7465	1.524	0.7138	1.0064	0.9816	1.0325	2.0537	3.1218	3.1795	2.5739	3.9123	2.4532	3.5796	2.551	4.1353	4.931	4.2429	3.4282	4.2627	4.2429	3.6686	2.4516	2.3701		0.91565	0.96005	2.8824	3.81133	3.39918		1.04849	3.14793	4.16243	3.71231			4.10504e-07
ENSMUSG00000022575.4	Gsdmd	gasdermin D	1.1605	1.1487	1.1824	1.0064	1.2488	1.0696	1.3338	1.059	0.6922	1.0194	1.0766	1.4658	1.0044	1.1363	1.2851	0.7148	2.3062	3.2362	3.3265	2.8874	3.6736	2.5977	3.3049	2.5824	3.7922	4.5507	3.7209	3.1113	4.1158	3.7209	3.386	2.35	2.1722		1.15115	1.04933	3.0046	3.5104	3.14898		0.911545	2.61009	3.04947	2.73551			4.10504e-07
ENSMUSG00000074874.10	Ctla2b	cytotoxic T lymphocyte-associated protein 2 beta	0.8566	0.8341	0.5954	0.5439	0.4312	0.5351	0.3487	0.8097	0.701	0.447	0.7329	0.9696	0.4786	0.4398	0.7707	0.0926	1.6276	2.1398	2.5916	2.0711	3.1746	1.7502	3.3463	1.7285	3.3687	3.307	3.5343	3.0015	4.1496	3.5343	3.531	2.5898	2.5494		0.619337	0.579025	2.22582	3.04772	3.27082		0.93491	3.59387	4.92093	5.28116			4.2032e-07
ENSMUSG00000013707.3	Tnfaip8l2	tumor necrosis factor, alpha-induced protein 8-like 2	1.3768	1.0064	1.1373	0.7604	1.1406	1.4122	1.7923	1.2321	0.949	1.011	1.0344	1.5857	1.1697	1.2951	0.8314	1.0251	2.3443	3.2598	3.5216	3.1767	3.7726	2.6229	3.4793	2.8025	4.1172	4.4139	4.172	3.272	4.2919	4.172	3.4816	2.711	2.5566		1.23226	1.11267	3.11632	3.70948	3.44262		0.902953	2.52894	3.0103	2.79374			4.20762e-07
ENSMUSG00000074361.10	C5ar2	complement component 5a receptor 2	0.3179	0.4798	0.3432	0.283	0.3692	0.3447	0.4577	0.3146	0.3126	0.5116	0.4039	0.4693	0.3777	0.4194	0.3577	0.4341	0.7549	1.2334	1.219	0.9749	1.2533	1.1635	1.2903	0.937	1.4427	1.7105	1.4431	1.1457	1.6157	1.4431	1.4731	0.6124	0.8549		0.363762	0.410787	1.09983	1.32822	1.19984		1.12927	3.02349	3.65133	3.29842			4.21267e-07
ENSMUSG00000028583.14	Pdpn	podoplanin	2.5598	2.6235	2.436	2.3492	2.8291	2.7946	2.9886	2.7357	2.5607	2.5956	2.5477	2.6984	2.3263	2.4471	2.5008	2.4056	3.4303	3.9879	4.0253	3.9318	4.3796	3.4728	4.3136	3.5925	4.2065	4.6786	4.3302	4.0041	4.244	4.3302	4.2919	4.3376	3.9447		2.66456	2.51028	3.87128	4.18758	4.22968		0.942096	1.45288	1.57158	1.58738			4.22089e-07
ENSMUSG00000014599.10	Csf1	colony stimulating factor 1 (macrophage)	4.3392	4.1698	4.2038	4.1805	4.3511	4.3331	4.4278	4.0253	4.2217	4.1769	4.2463	4.1519	4.1712	4.2731	4.3211	4.2602	4.5925	4.8696	4.7937	4.8884	4.9714	4.7525	5.0657	4.7649	4.9865	5.21	5.1658	4.9473	4.9719	5.1658	4.9382	4.9407	4.889		4.25382	4.2278	4.81135	5.02337	4.98112		0.993882	1.13106	1.18091	1.17097			4.23414e-07
ENSMUSG00000033060.15	Lmo7	LIM domain only 7	1.8969	1.919	1.6955	1.8114	1.906	1.8102	1.8527	1.5175	1.7586	1.8268	1.8976	1.543	1.9656	1.8923	1.8784	1.7054	1.6254	1.3065	1.3786	1.5668	1.0458	1.4163	1.112	1.2389	1.0967	0.8209	0.9718	1.12	0.9956	0.9718	1.0061	1.29	1.1111		1.80115	1.80846	1.3899	1.06005	1.07492		1.00406	0.771674	0.588541	0.596796			4.23655e-07
ENSMUSG00000053414.7	Hunk	hormonally upregulated Neu-associated kinase	1.6436	1.5567	1.5445	1.6558	1.5885	1.5406	1.6146	1.7173	1.5845	1.6084	1.6795	1.4721	1.5422	1.5549	1.6308	1.4681	1.4541	1.3236	1.5438	1.3962	1.3837	1.3638	1.2566	1.3294	1.2074	1.0712	1.2512	1.2018	1.05	1.2512	1.2605	1.4478	1.3981		1.6077	1.56756	1.41087	1.2196	1.28152		0.975034	0.877568	0.758599	0.797114			4.27582e-07
ENSMUSG00000025017.9	Pik3ap1	phosphoinositide-3-kinase adaptor protein 1	1.2018	1.198	1.044	0.995	1.3623	1.1428	1.3694	1.3363	1.0406	0.9564	1.2281	0.4679	0.9257	0.9978	1.085	0.9295	2.3461	2.9778	2.9465	2.792	3.0757	2.3451	2.8902	2.3871	3.1387	3.72	3.1669	2.5181	3.3125	3.1669	2.6693	2.1805	1.9515		1.2062	0.953875	2.7472	2.97017	2.65614		0.79081	2.27757	2.46242	2.20207			4.27705e-07
ENSMUSG00000020865.16	Abcc3	ATP-binding cassette, sub-family C (CFTR/MRP), member 3	0.7684	0.8528	0.7451	0.8374	0.9013	0.8917	1.15	0.9152	0.6251	0.9283	0.9192	0.627	0.6739	0.7546	0.796	0.9552	1.6429	2.2329	2.4808	1.7846	2.3901	2.0197	3.272	1.8473	3.3333	2.9729	3.2993	2.713	3.7403	3.2993	2.8634	1.935	1.8121		0.882738	0.784913	2.09183	2.9063	2.73002		0.88918	2.36971	3.29237	3.09267			4.28469e-07
ENSMUSG00000032300.7	1700017B05Rik	RIKEN cDNA 1700017B05 gene	2.3476	2.3506	2.2621	2.2819	2.3919	2.4194	2.5378	2.5775	2.1433	2.1369	2.3028	2.1355	2.2613	2.2864	2.4605	2.2484	2.9305	3.319	3.0808	3.1781	3.2262	2.9383	3.5493	2.92	3.5964	3.5469	3.4138	3.2785	3.7903	3.4138	3.4103	3.0991	2.8695		2.3961	2.24689	3.11215	3.38415	3.3166		0.937727	1.29884	1.41236	1.38417			4.28589e-07
ENSMUSG00000036181.2	Hist1h1c	histone cluster 1, H1c	3.8727	3.943	3.8964	3.8164	3.9817	3.7609	4.3854	3.73	3.8231	3.9343	4.1917	4.4761	3.7387	4.1074	3.9957	3.8513	4.815	5.106	5.141	4.756	5.1371	4.7015	5.8563	4.8818	5.5107	5.1113	5.6656	5.4266	5.7744	5.6656	5.4813	3.966	4.3622		3.92331	4.01479	4.94277	5.40872	5.0499		1.02332	1.25985	1.37861	1.28715			4.29573e-07
ENSMUSG00000031827.13	Cotl1	coactosin-like 1 (Dictyostelium)	5.399	5.2059	5.2128	5.2039	5.3147	5.2824	5.5684	5.4275	5.1334	5.065	5.314	5.1559	5.3388	5.2781	5.3822	5.2716	5.829	6.4533	6.5874	6.2589	6.8735	6.0072	7.0273	6.112	7.3475	7.3227	7.2008	6.9302	7.3812	7.2008	6.9689	6.4023	6.2649		5.32683	5.24237	6.33488	6.99008	6.84362		0.984146	1.18924	1.31224	1.28475			4.29799e-07
ENSMUSG00000036570.14	Fxyd1	FXYD domain-containing ion transport regulator 1	5.4898	5.3174	5.4015	5.3515	5.5854	5.8303	5.8587	5.2872	5.239	5.113	5.3235	5.473	5.2629	5.4926	5.7042	5.5336	6.727	6.6345	6.7166	6.8391	6.9955	6.3718	6.7925	6.8617	6.3847	6.7166	6.4329	6.8074	6.2351	6.4329	6.7076	7.0193	6.7619		5.51523	5.39272	6.71408	6.66597	6.63136		0.977789	1.21737	1.20865	1.20237			4.31648e-07
ENSMUSG00000017707.9	Serinc3	serine incorporator 3	6.2943	6.3098	6.2693	6.3265	6.3342	6.2664	6.1866	6.1327	6.4673	6.5012	6.3214	6.2943	6.397	6.2912	6.1995	6.2184	6.8391	7.0441	7.1408	6.8074	6.8435	6.944	7.4611	6.7836	7.4694	7.0994	7.1873	7.1314	7.6028	7.1873	7.2744	6.347	6.8314		6.26497	6.33629	6.93648	7.1887	7.04858		1.01138	1.10718	1.14744	1.12508			4.31914e-07
ENSMUSG00000040998.18	Npnt	nephronectin	1.442	1.3399	1.3817	1.3671	1.3363	1.2819	1.1976	1.1137	1.3906	1.3329	1.3719	1.1547	1.3866	1.2907	1.5402	1.3353	2.4377	2.6125	2.7819	2.4277	2.2461	2.4485	2.6499	2.158	2.737	1.9749	2.4168	2.3701	2.5157	2.4168	2.5065	2.0927	2.0216		1.30753	1.35036	2.4924	2.38445	2.31066		1.03276	1.9062	1.82364	1.7672			4.3338e-07
ENSMUSG00000047606.4	Ankrd34c	ankyrin repeat domain 34C	1.8286	1.9391	1.9515	1.9276	1.9239	1.8561	1.8232	1.8632	2.0283	2.0623	1.9563	1.7138	2.0332	1.9313	1.8835	1.8951	1.7738	1.3213	1.2247	1.4116	1.1457	1.5221	1.15	1.4512	0.9358	0.9416	0.8706	1.2348	0.9298	0.8706	1.0254	1.2234	1.658		1.88915	1.93798	1.39987	1.09733	1.14144		1.02584	0.741003	0.580861	0.604208			4.35619e-07
ENSMUSG00000071715.11	Ncf4	neutrophil cytosolic factor 4	1.137	0.9345	0.87	0.7612	1.4187	0.9338	1.5033	0.8243	1.0447	1.0873	1.2275	1.2447	0.7521	0.8708	0.8655	1.005	2.2959	3.4198	3.6081	3.1242	4.488	2.3937	4.0509	2.8729	4.4866	5.4074	4.8278	3.8384	4.7555	4.8278	3.9132	2.968	2.6905		1.04785	1.0122	3.22162	4.24733	3.831		0.965978	3.0745	4.05338	3.65606			4.40968e-07
ENSMUSG00000015133.17	Lrrk1	leucine-rich repeat kinase 1	0.9077	0.91	0.8858	0.8439	1.0031	0.7271	0.9416	0.9215	0.8031	0.6304	1.0118	0.5013	0.7746	0.8308	0.9111	0.4061	1.5197	2.0704	1.9406	1.7538	2.2654	1.6615	2.1985	1.6955	2.4072	2.8148	2.3924	1.9894	2.5638	2.3924	2.1824	1.5459	1.4126		0.892588	0.73365	1.86857	2.24963	2.01942		0.821936	2.09343	2.52035	2.26243			4.41943e-07
ENSMUSG00000029641.8	Rasl11a	RAS-like, family 11, member A	0.8467	0.484	1.0113	0.4974	0.7971	0.7753	1.0014	0.6867	0.4854	0.7268	0.9326	0.7792	0.6774	0.7186	0.6246	0.6729	1.2031	2.0072	1.8032	1.7409	2.2752	1.9132	2.9399	1.9613	2.8066	3.0152	2.6136	1.9938	3.2067	2.6136	3.0616	2.3231	1.7625		0.762487	0.702188	1.8238	2.55507	2.5935		0.920917	2.39191	3.35096	3.40137			4.42753e-07
ENSMUSG00000022969.13	Il10rb	interleukin 10 receptor, beta	2.544	2.5621	2.6649	2.4471	2.7621	2.6092	2.705	2.5426	2.5521	2.3451	2.5916	2.702	2.4824	2.3301	2.4456	2.0934	3.5487	4.1488	4.3068	3.7197	4.0663	3.6257	4.9295	3.5623	5.1214	4.74	5.2167	4.6069	5.3302	5.2167	4.7081	3.8533	3.5813		2.60462	2.44279	3.90267	4.69613	4.53792		0.937865	1.49836	1.803	1.74225			4.45907e-07
ENSMUSG00000037610.15	Kcnmb2	potassium large conductance calcium-activated channel, subfamily M, beta member 2	1.112	1.0977	1.2392	1.2465	1.1752	1.1497	0.9721	1.1388	1.086	1.2205	1.1197	1.1441	1.2281	1.2035	0.8996	1.0703	0.9475	0.7889	0.8275	0.8135	0.7889	0.847	0.7816	0.7407	0.7309	0.5671	0.624	0.7173	0.4968	0.624	0.8074	0.7649	0.8588		1.1414	1.12147	0.83555	0.6936	0.71038		0.982543	0.73204	0.607675	0.622376			4.48766e-07
ENSMUSG00000047180.8	Neurl3	neuralized homolog 3 homolog (Drosophila)	0.3682	0.6659	0.4002	0.5589	0.8201	0.6952	0.9431	0.2933	0.4538	0.2791	0.7093	0.5765	0.5068	0.4992	0.6614	0.559	2.2455	3.1323	3.1947	2.435	3.3974	2.1924	3.5337	2.0941	3.5352	4.3488	3.7919	2.9776	3.9304	3.7919	2.9629	1.6554	1.3866		0.593113	0.530637	2.76622	3.38022	2.74544		0.894666	4.6639	5.69912	4.62887			4.54204e-07
ENSMUSG00000036606.16	Plxnb2	plexin B2	3.8266	3.6009	3.68	3.6853	3.8144	3.6694	3.9044	3.8561	3.5088	3.5918	3.7502	3.107	3.6546	3.7279	3.743	3.5772	4.3425	4.6717	4.7812	4.5916	4.7273	4.4611	5.2403	4.4219	5.309	4.8753	5.0885	4.8027	5.3159	5.0885	5.0181	4.6389	4.4629		3.75464	3.58256	4.5959	4.95628	4.90486		0.95417	1.22406	1.32004	1.30635			4.54836e-07
ENSMUSG00000024679.10	Ms4a6d	membrane-spanning 4-domains, subfamily A, member 6D	1.08	0.8887	0.8884	0.9505	1.188	1.2004	1.3946	0.9227	1.2934	0.7113	1.2962	1.2665	0.9998	0.8377	0.9455	0.9176	2.8908	4.0125	4.5398	3.5995	5.6722	3.1753	4.8464	3.3644	5.563	6.8292	5.9043	4.6398	6.0543	5.9043	5.1392	3.1888	3.2811		1.06416	1.0335	3.98168	5.19118	4.71354		0.971186	3.74161	4.87819	4.42934			4.55689e-07
ENSMUSG00000031264.13	Btk	Bruton agammaglobulinemia tyrosine kinase	0.6858	0.5575	0.6861	0.7347	0.5632	0.6318	0.6985	0.6458	0.7682	0.5818	0.6194	0.4881	0.6853	0.6522	0.5461	0.7451	1.4892	1.923	2.1682	1.6221	2.2913	1.4724	2.3733	1.4713	2.7585	2.6761	2.5082	2.0452	2.9291	2.5082	2.2929	1.6422	1.5448		0.650425	0.635775	1.8277	2.30543	2.18344		0.977476	2.81001	3.5445	3.35694			4.59865e-07
ENSMUSG00000047583.9	Tyw3	tRNA-yW synthesizing protein 3 homolog (S. cerevisiae)	1.7617	1.6951	1.655	1.7778	1.6023	1.6436	1.6558	1.6742	1.9088	1.7893	1.6799	1.7211	1.6921	1.8617	1.7622	1.7637	1.3744	1.2924	1.2871	1.3485	1.2768	1.5913	1.336	1.318	1.0665	1.1366	1.1257	1.3055	1.1457	1.1257	1.0988	1.419	1.511		1.68319	1.77235	1.36175	1.21472	1.26004		1.05297	0.80903	0.721676	0.748603			4.60509e-07
ENSMUSG00000051705.13	Senp8	SUMO/sentrin specific peptidase 8	2.0428	2.2307	2.1389	2.1057	2.2307	2.1489	2.2547	2.0693	2.2054	2.2895	2.2024	2.3428	2.2354	2.1426	2.1155	2.215	2.1849	1.9462	1.9887	1.8246	1.8576	2.1317	1.7569	1.842	1.7977	1.6887	1.7804	1.8274	1.748	1.7804	2.0796	1.8003	2.0463		2.15271	2.21857	1.98895	1.78218	1.89092		1.0306	0.923927	0.827878	0.878389			4.63914e-07
ENSMUSG00000020120.15	Plek	pleckstrin	2.2541	2.3155	2.3005	2.231	2.4802	2.6377	2.2748	2.0679	2.477	2.4377	2.4025	2.3567	2.2303	2.2201	2.2168	2.2419	3.7729	4.6139	5.0254	3.9911	4.9387	4.1047	5.4828	3.6505	5.8994	5.7956	5.7444	5.1214	5.9293	5.7444	5.2366	3.9521	4.093		2.32021	2.32288	4.40778	5.28235	4.99108		1.00115	1.89973	2.27667	2.15113			4.66545e-07
ENSMUSG00000020573.17	Pik3cg	phosphoinositide-3-kinase, catalytic, gamma polypeptide	0.7544	0.8804	0.675	0.779	0.9314	0.8445	0.8999	0.6432	1.0185	0.8775	0.9328	0.6594	0.8926	0.8421	0.965	1.0544	1.6084	1.907	2.0473	1.601	2.1839	1.6977	2.5187	1.6054	2.648	2.7088	2.5719	2.0258	2.7679	2.5719	2.3401	1.7054	1.5636		0.800975	0.905288	1.84088	2.34643	2.18978		1.13023	2.2983	2.92947	2.73389			4.69022e-07
ENSMUSG00000063849.6	Ppcdc	phosphopantothenoylcysteine decarboxylase	2.4144	2.5452	2.6029	2.4638	2.6703	2.6174	2.7218	2.435	2.6889	2.4005	2.5021	2.7825	2.3485	2.3842	2.5576	2.5407	2.7789	3.0535	2.9671	2.9008	2.8831	2.8883	3.0814	3.0237	3.1329	2.9664	3.1508	3.0661	3.2537	3.1508	3.3518	2.9053	2.7707		2.55885	2.52563	2.91195	3.07022	3.08646		0.987016	1.13799	1.19984	1.20619			4.72712e-07
ENSMUSG00000069516.8	Lyz2	lysozyme 2	4.1823	3.672	4.0452	3.3415	5.2953	4.7148	4.7405	3.7539	3.5478	3.375	4.2008	4.3678	3.23	3.3181	3.4085	3.3687	7.3298	9.7936	10.3274	8.2353	10.1518	8.0144	11.509	7.3475	11.7245	11.308	12.5746	11.4051	12.9495	12.5746	11.4051	9.5813	9.1444		4.21819	3.60209	8.97538	10.9781	11.131		0.853942	2.12778	2.60257	2.63881			4.80292e-07
ENSMUSG00000033685.13	Ucp2	uncoupling protein 2 (mitochondrial, proton carrier)	4.5061	4.4356	4.3857	4.4214	4.5192	4.3934	4.73	4.4239	4.3206	4.3771	4.535	4.3302	4.4832	4.3553	4.4743	4.3545	5.1072	5.6896	6.1586	5.374	6.4408	5.2576	6.7664	5.4654	7.0477	7.1774	7.0138	6.5348	7.2525	7.0138	6.646	5.4647	5.3154		4.47691	4.40377	5.6713	6.66758	6.33848		0.983663	1.26679	1.48933	1.41582			4.82141e-07
ENSMUSG00000067212.8	H2-T23	histocompatibility 2, T region locus 23	0.2154	0.3346	0.1416	0.1549	0.2567	0.13	0.3506	0.3409	0.1195	0.0281	0.2163	0.2552	0.204	0.2126	0.3812	0.2719	0.9693	1.8291	1.3605	1.325	1.7019	1.2166	1.4598	1.3848	1.8268	2.4605	1.67	1.3726	2.1324	1.67	1.537	0.7251	0.7033		0.240588	0.2111	1.4004	1.69575	1.35356		0.877435	5.82075	7.04837	5.62606			4.82434e-07
ENSMUSG00000035757.16	Selenoo	selenoprotein O	3.7609	3.7133	3.7258	3.7563	3.709	3.7273	3.7748	3.6358	3.7351	3.5225	3.7246	3.7659	3.5781	3.6796	3.796	3.6782	3.4409	3.3424	3.3818	3.472	3.3926	3.4395	3.4315	3.4085	3.4223	3.3492	3.2009	3.4313	3.3273	3.2009	3.3219	3.5934	3.3562		3.7254	3.685	3.41153	3.37395	3.35994		0.989156	0.91575	0.905661	0.9019			4.86598e-07
ENSMUSG00000039375.16	Wdr17	WD repeat domain 17	2.2864	2.3055	2.5263	2.5184	2.3165	2.3208	2.2229	2.3597	2.388	2.4076	2.2036	2.3521	2.4885	2.2643	2.2966	2.3017	2.1174	1.7195	1.7545	1.819	1.5759	1.874	1.5434	1.8868	1.497	1.3201	1.4278	1.6615	1.3998	1.4278	1.648	2.0254	1.9905		2.35706	2.3378	1.81005	1.5561	1.6983		0.991828	0.767926	0.660186	0.720515			4.88184e-07
ENSMUSG00000031101.6	Sash3	SAM and SH3 domain containing 3	0.9953	1.0538	0.7332	0.6167	0.9475	0.9086	1.0175	1.15	0.7176	1.0159	0.7937	1.0017	0.6589	0.8956	0.9335	0.8815	1.8951	2.4551	2.5498	2.191	2.931	2.062	2.7551	2.0431	3.0661	3.3356	3.1764	2.3319	3.1761	3.1764	2.8463	1.5773	1.6476		0.927825	0.8623	2.34733	2.7847	2.48474		0.929378	2.52993	3.00132	2.67803			4.92858e-07
ENSMUSG00000040829.14	Zmynd15	zinc finger, MYND-type containing 15	0.1613	0.3153	0.1999	0.1651	0.102	0.2679	0.2303	0.1528	0.3783	0.2885	0.2471	0.2517	0.1528	0.1323	0.1488	0.3163	0.6745	1.4661	1.587	1.0166	1.5892	0.9495	1.3417	1.0017	1.7617	2.0466	1.9519	1.4159	2.1047	1.9519	1.608	0.8344	0.5812		0.199325	0.239475	1.21382	1.58658	1.41604		1.20143	6.08964	7.95978	7.10418			4.93318e-07
ENSMUSG00000056329.3	1810010K12Rik	RIKEN cDNA 1810010K12 gene	0.5391	0.4761	0.4789	0.5608	0.485	0.4794	0.564	0.6781	0.4683	0.4739	0.6628	0.4006	0.6559	0.6461	0.6813	0.6291	0.3979	0.4101	0.5033	0.2729	0.3659	0.3473	0.1307	0.2151	0.1844	0.1673	0.2151	0.2872	0.1928	0.2151	0.1629	0.4008	0.4021		0.532675	0.57725	0.3829	0.199967	0.27474		1.08368	0.718825	0.375401	0.515774			4.93736e-07
ENSMUSG00000026090.16	2010300C02Rik	RIKEN cDNA 2010300C02 gene	2.3208	2.2832	2.3999	2.2535	2.2254	2.3512	2.4453	2.4053	2.3087	2.4879	2.23	2.3316	2.2378	2.405	2.2907	2.3764	2.0265	1.5954	1.6231	1.9905	1.7141	2.0013	1.7088	1.9865	1.7146	1.5182	1.6125	1.7549	1.6914	1.6125	1.6696	2.093	1.9883		2.33558	2.33351	1.82515	1.71592	1.81096		0.999117	0.781456	0.734687	0.775381			4.93903e-07
ENSMUSG00000031145.15	Prickle3	prickle homolog 3 (Drosophila)	0.3577	0.4258	0.3514	0.543	0.6848	0.6073	0.6473	0.7208	0.4479	0.4563	0.3235	0.409	0.2796	0.4117	0.6268	0.3724	0.8692	0.964	1.1581	0.8543	1.1534	1.0756	1.4892	1.0577	1.3701	1.4378	1.4519	1.2639	1.4602	1.4519	1.2984	0.923	0.7968		0.542262	0.4159	1.01243	1.3451	1.18606		0.766972	1.86705	2.48053	2.18724			4.99582e-07
ENSMUSG00000009585.17	Apobec3	apolipoprotein B mRNA editing enzyme, catalytic polypeptide 3	1.002	0.9804	0.96	1.0673	1.2651	1.0994	1.1363	0.9446	0.9622	1.0375	0.9796	0.7962	1.0433	1.1045	1.0415	0.8944	1.7229	2.0459	2.231	1.9053	2.5791	1.7889	2.0669	1.9147	2.5827	2.9015	2.507	2.2217	2.6165	2.507	2.002	1.6809	1.5728		1.05689	0.9824	2.04552	2.36575	2.07584		0.929522	1.93542	2.23841	1.96411			5.00383e-07
ENSMUSG00000028701.4	Lurap1	leucine rich adaptor protein 1	2.6368	2.6505	2.5707	2.5916	2.6016	2.6181	2.6493	2.6994	2.6239	2.4827	2.5449	2.1827	2.5965	2.5756	2.5635	2.4535	2.378	2.3285	2.1817	2.3788	2.3017	2.3701	2.2089	2.222	1.972	1.8513	1.8484	2.1032	1.8598	1.8484	2.0435	2.3818	2.4494		2.62725	2.50291	2.32313	2.0343	2.11658		0.952674	0.884245	0.774308	0.805626			5.00456e-07
ENSMUSG00000025139.14	Tollip	toll interacting protein	5.2323	5.2788	5.2236	5.268	5.2297	5.1679	5.1822	5.2748	5.276	5.3897	5.309	5.0555	5.2946	5.3352	5.3128	5.2397	5.1954	5.075	5.0442	5.0761	4.9578	5.1685	5.0308	5.065	5.016	4.9536	5.0056	5.0503	4.9616	5.0056	5.0703	5.0269	5.1576		5.23216	5.27656	5.08617	5.02022	5.0444		1.00849	0.972096	0.959492	0.964114			5.01535e-07
ENSMUSG00000059456.13	Ptk2b	PTK2 protein tyrosine kinase 2 beta	1.6062	1.6466	1.6462	1.6402	1.7734	1.6409	1.8051	1.531	1.4496	1.6068	1.6113	1.2661	1.6504	1.5743	1.6867	1.6142	2.1334	2.6158	2.5533	2.3825	2.8628	2.3375	3.2623	2.3184	3.4178	3.4392	3.217	3.0312	3.7031	3.217	3.1304	2.4904	2.1944		1.6612	1.55743	2.48088	3.11432	2.94706		0.93753	1.49343	1.87474	1.77405			5.0223e-07
ENSMUSG00000032667.17	Pon2	paraoxonase 2	4.0014	4.0212	4.1813	4.0309	4.1372	4.1155	3.967	3.9937	4.1881	4.1477	4.0785	4.4016	4.2515	4.1041	4.2023	4.1544	4.3305	4.5494	4.7044	4.5044	4.3518	4.4253	4.9751	4.5206	4.9255	4.5839	4.772	4.6915	4.9688	4.772	4.7698	4.439	4.4926		4.05602	4.19102	4.47763	4.74477	4.68844		1.03328	1.10395	1.16981	1.15592			5.03125e-07
ENSMUSG00000048865.16	Arhgap30	Rho GTPase activating protein 30	0.8424	0.7861	0.8501	0.8819	0.9305	1.0409	1.0677	0.8424	0.7561	0.8996	0.9275	0.586	0.8125	0.8297	0.9094	0.7939	1.8409	2.5756	2.6281	2.1129	2.8811	2.0663	3.1177	2.0182	3.6406	3.8554	3.6134	2.9785	3.7997	3.6134	3.2302	2.4173	2.0582		0.90525	0.814337	2.35082	3.20397	3.02376		0.899572	2.59687	3.53932	3.34025			5.05928e-07
ENSMUSG00000040133.2	Gpr176	G protein-coupled receptor 176	2.6588	2.8374	2.4974	2.7093	2.8628	2.675	2.7923	2.5335	2.7224	2.6631	2.8325	2.5621	2.5488	2.6604	2.9689	2.6726	2.2254	2.0562	1.8747	1.9837	1.4595	2.0473	1.6276	2.0579	1.4471	1.3003	1.5906	1.8227	1.5422	1.5906	1.7494	1.6633	1.9324		2.69581	2.70385	1.94113	1.64103	1.69558		1.00298	0.720055	0.608734	0.628968			5.064e-07
ENSMUSG00000078439.9	Smim24		0.213	0.4077	0.3453	0.3222	0.5417	0.4499	0.6832	0.7901	0.44	0.3167	0.441	0.699	0.4481	0.4418	0.2562	0.4241	0.8909	1.8553	1.6526	1.1752	1.3694	0.9335	1.8987	1.2558	2.2024	2.0459	2.0529	1.6883	2.702	2.0529	1.921	0.8613	0.6275		0.469137	0.433363	1.31282	1.85733	1.63294		0.923743	2.79836	3.95904	3.48073			5.07177e-07
ENSMUSG00000022935.15	Grik1	glutamate receptor, ionotropic, kainate 1	2.0886	2.0317	2.229	2.1583	2.0247	2.1389	2.0279	2.0978	2.17	2.2982	2.0842	2.1834	2.2657	2.1788	2.3146	2.0627	1.8011	1.6246	1.4496	1.7211	1.4256	1.7649	1.3021	1.6809	1.3058	1.1691	1.4362	1.5495	1.2951	1.4362	1.487	1.8715	1.7724		2.09961	2.1947	1.63115	1.40727	1.57244		1.04529	0.776881	0.670251	0.748919			5.18428e-07
ENSMUSG00000063856.7	Gpx1	glutathione peroxidase 1	6.1486	6.086	6.2818	6.314	6.3153	6.1013	6.5045	6.2184	5.8935	5.9065	6.314	6.3375	6.1202	5.9666	6.1243	6.1039	6.5064	7.0742	7.1646	6.9413	7.5861	6.8364	7.5125	7.0652	7.8707	8.0544	7.8458	7.3513	7.9953	7.8458	7.557	7.0802	6.6126		6.24624	6.09581	7.01817	7.61665	7.41818		0.975918	1.12358	1.2194	1.18762			5.20846e-07
ENSMUSG00000037752.4	Xkr8	X Kell blood group precursor related family member 8 homolog	1.9034	1.949	1.9519	1.9997	1.9034	1.8868	1.8839	1.8484	1.9276	1.7299	2.0175	1.6584	1.9858	1.9675	2.0533	1.8691	1.8572	1.6507	1.5106	1.6122	1.6662	1.8186	1.6173	1.6769	1.4327	1.595	1.4847	1.5395	1.5103	1.4847	1.6293	1.804	1.6445		1.91581	1.90114	1.68592	1.55768	1.61456		0.99234	0.880001	0.813067	0.842755			5.21857e-07
ENSMUSG00000038112.15	AW551984	expressed sequence AW551984	2.8303	2.789	2.8356	2.9041	2.815	2.9405	2.8503	3.1625	2.8457	3.0131	2.6537	3.0184	2.9637	2.9236	2.8628	3.0256	2.4456	2.1934	2.4993	2.4931	2.2089	2.5276	2.2557	2.4444	2.048	2.249	2.2125	2.2841	2.2571	2.2125	2.4343	2.2668	2.6864		2.89091	2.91332	2.39465	2.24895	2.37142		1.00775	0.828337	0.777938	0.820302			5.26132e-07
ENSMUSG00000110249.1	9330121K16Rik		0.7682	0.8393	0.8599	0.8899	0.8142	0.7748	0.7576	0.9025	0.9065	1.301	0.9703	1.0665	1.0348	0.8715	0.8165	0.7378	0.645	0.5208	0.5141	0.6131	0.3845	0.7236	0.4981	0.4868	0.639	0.5455	0.5259	0.496	0.4811	0.5259	0.4794	0.4191	0.7798		0.8258	0.963113	0.56685	0.531883	0.53706		1.16628	0.686425	0.644083	0.650351			5.2785e-07
ENSMUSG00000034617.7	Mtrr	5-methyltetrahydrofolate-homocysteine methyltransferase reductase	2.1362	2.0871	2.2236	2.2089	2.1805	2.075	2.2388	2.2254	2.0827	2.1129	2.1345	1.8242	2.1778	2.1924	2.1506	2.1433	2.0846	1.8951	1.6821	1.9656	1.8305	2.009	1.8805	1.8799	1.7004	1.8075	1.7752	1.8676	1.8966	1.7752	1.5549	1.9206	1.7441		2.17194	2.1023	1.91115	1.81852	1.77828		0.967938	0.879929	0.837279	0.818753			5.30264e-07
ENSMUSG00000028614.14	Ndc1	NDC1 transmembrane nucleoporin	3.0015	3.1023	3.1234	3.1326	3.0684	3.0429	2.8917	3.0245	3.1697	3.1242	3.1384	3.2073	3.1572	3.0684	3.1301	3.1331	2.8221	2.846	2.8708	2.808	2.5716	2.749	2.5099	2.7047	2.4535	2.5794	2.4667	2.6858	2.5318	2.4667	2.7421	2.9288	2.9695		3.04841	3.14105	2.77792	2.56667	2.72778		1.03039	0.911267	0.841968	0.89482			5.33041e-07
ENSMUSG00000035580.10	Kcnh8	potassium voltage-gated channel, subfamily H (eag-related), member 8	0.965	0.9133	1.0458	1.0818	1.0482	1.0238	1.0226	1.1296	0.8909	1.2147	0.9616	1.0059	1.1517	1.2292	1.2176	1.1683	0.9616	0.6294	0.4745	0.7858	0.768	0.8552	0.7441	0.6577	0.605	0.5123	0.7078	0.66	0.6148	0.7078	0.494	0.6846	0.8352		1.02876	1.10499	0.74575	0.647817	0.66728		1.07409	0.7249	0.629705	0.648624			5.39142e-07
ENSMUSG00000015575.14	Atp6v0e	ATPase, H+ transporting, lysosomal V0 subunit E	4.7549	4.7357	4.5368	4.5363	4.8631	5.0258	4.8487	4.9363	4.9068	5.141	4.9807	5.3897	4.8022	4.9347	4.526	4.9244	5.2228	5.5449	5.9579	5.4171	5.8364	5.412	6.1866	5.5429	6.4268	6.5459	6.4248	6.0517	6.5332	6.4248	6.1501	5.2403	5.5379		4.7797	4.95069	5.56518	6.19645	5.97726		1.03577	1.16434	1.29641	1.25055			5.45881e-07
ENSMUSG00000095079.6	Igha	immunoglobulin heavy constant alpha	0.086	0.0227	0.0012	0.0308	0.0395	0.0138	0.0653	0.0069	0.0048	0.0069	0.0719	0.1588	0.087	0.011	0.102	0.0058	0.555	3.5843	2.8348	1.5806	4.9699	1.207	4.4946	1.935	5.7653	4.5744	4.2911	4.8955	5.1835	4.2911	4.2026	1.586	2.0927		0.033275	0.056025	2.45527	4.32598	3.47118		1.6837	73.7871	130.007	104.318			5.49794e-07
ENSMUSG00000078584.9	AU022252	expressed sequence AU022252	2.2514	2.225	2.1662	2.1849	2.1957	2.1341	2.1697	2.1608	2.2776	2.1119	2.3733	1.8349	2.2346	2.2137	2.3298	2.1626	2.048	1.8802	1.9439	1.9606	1.8987	2.0358	1.977	2.001	1.9077	1.821	1.8527	1.8737	1.749	1.8527	1.9046	1.9343	1.9384		2.18598	2.1923	1.9612	1.90552	1.8758		1.00289	0.897174	0.871701	0.858107			5.50748e-07
ENSMUSG00000015340.10	Cybb	cytochrome b-245, beta polypeptide	0.3474	0.1774	0.3208	0.1148	0.6154	0.3858	0.4437	0.1499	0.3405	0.2289	0.478	0.3467	0.1749	0.2252	0.2668	0.3008	1.9226	4.1705	4.3678	2.469	4.721	2.7648	5.146	2.3981	6.0257	6.0216	6.0386	4.8884	6.411	6.0386	5.1639	3.0318	3.0122		0.3194	0.295225	3.40262	5.0864	4.7315		0.924311	10.6532	15.9249	14.8137			5.52012e-07
ENSMUSG00000030745.9	Il21r	interleukin 21 receptor	0.7042	0.7517	0.5056	0.5125	0.6575	0.9549	0.8017	0.6246	0.4094	0.6671	0.8844	0.6483	0.6552	0.5197	0.8091	0.5139	1.715	2.711	2.445	2.3235	2.8025	2.0236	2.5025	1.9628	2.7965	3.479	2.7968	2.1245	2.6062	2.7968	2.1372	1.6725	1.3595		0.689088	0.638388	2.33677	2.61035	2.11444		0.926424	3.3911	3.78813	3.06846			5.56721e-07
ENSMUSG00000021876.14	Rnase4	ribonuclease, RNase A family 4	2.5293	2.4699	2.5312	2.6296	2.7834	2.7478	2.9801	2.5587	2.5695	2.4754	2.5943	2.649	2.6461	2.5248	2.5115	2.4537	3.4826	3.782	4.0983	3.8507	3.6621	3.7742	4.9022	3.8657	5.0693	3.9028	4.7229	4.4562	4.8331	4.7229	4.5539	3.8861	3.8683		2.65375	2.55304	3.77498	4.48652	4.37286		0.962049	1.42251	1.69063	1.6478			5.59402e-07
ENSMUSG00000023156.4	Rpp14	ribonuclease P 14 subunit	3.6814	3.8986	3.8765	3.6887	3.7953	3.807	3.6217	3.8405	4.0065	4.0085	3.9237	3.7618	3.6566	3.4634	3.5163	3.8007	3.5126	3.4717	3.2956	3.3794	3.4682	3.5202	3.2652	3.2039	3.0332	3.1163	3.2262	3.3874	3.2649	3.2262	3.6093	3.8599	3.5885		3.77621	3.76719	3.44128	3.20537	3.50976		0.99761	0.911306	0.848831	0.929439			5.60889e-07
ENSMUSG00000030789.9	Itgax	integrin alpha X	0.9091	0.6427	0.6519	0.4477	1.1012	0.7912	0.8097	0.4292	0.7336	0.3727	0.9712	0.5264	0.5617	0.585	0.4947	0.6607	2.5707	3.4313	3.4731	2.952	3.0245	2.8528	4.5959	2.3509	4.5066	3.1588	4.0853	4.2991	4.2084	4.0853	4.1311	3.9333	3.4306		0.722838	0.61325	3.05073	3.83277	3.95774		0.848393	4.2205	5.30239	5.47528			5.65079e-07
ENSMUSG00000051506.16	Wdfy4	WD repeat and FYVE domain containing 4	0.4559	0.4308	0.4173	0.4227	0.4816	0.3278	0.4156	0.3004	0.4241	0.4922	0.5331	0.3275	0.3761	0.4192	0.4575	0.4444	1.0035	1.5434	1.4256	1.1759	1.7179	1.2386	2.1054	1.0951	2.2717	2.1375	2.0975	1.6817	2.4775	2.0975	1.8712	1.0551	0.9062		0.406512	0.434262	1.35082	1.89815	1.6815		1.06826	3.32294	4.66935	4.1364			5.69428e-07
ENSMUSG00000030577.14	Cd22	CD22 antigen	0.183	0.1148	0.1386	0.0482	0.2364	0.1263	0.1624	0.1367	0.1921	0.1218	0.2149	0.1293	0.0852	0.0274	0.1822	0.1279	1.0913	2.0254	2.3251	1.3707	1.842	1.629	3.1798	1.3442	3.2075	2.1995	3.165	2.7267	3.631	3.165	3.0911	2.3944	1.7576		0.1433	0.1351	1.71392	2.63712	2.80782		0.942777	11.9603	18.4028	19.594			5.7094e-07
ENSMUSG00000030048.5	Gkn3	gastrokine 3	1.2323	1.7092	1.4094	1.301	1.5146	1.194	1.1081	1.0134	1.4519	0.7363	1.1538	1.7685	0.9937	0.7741	1.156	0.3233	0.3639	0.4951	0.5007	0.5092	0.3283	0.4592	0.2375	0.5663	0.2686	0.1708	0.0607	0.1852	0.3957	0.0607	0.5489	1.089	0.817		1.31025	1.0447	0.442733	0.248183	0.58226		0.797329	0.3379	0.189417	0.444388			5.71688e-07
ENSMUSG00000029468.17	P2rx7	purinergic receptor P2X, ligand-gated ion channel, 7	1.5154	1.578	1.4017	1.4687	1.6472	1.3953	1.6633	1.4998	1.6422	1.3504	1.6238	1.4234	1.2997	1.4028	1.6381	1.3775	2.0213	2.4731	2.6223	2.3473	2.7191	2.2763	2.9363	2.1758	3.1191	3.0055	3.179	2.6392	3.214	3.179	2.7306	2.0083	2.0113		1.52117	1.46974	2.4099	2.84248	2.62864		0.966186	1.58424	1.86861	1.72803			5.71892e-07
ENSMUSG00000026176.13	Ctdsp1	CTD (carboxy-terminal domain, RNA polymerase II, polypeptide A) small phosphatase 1	3.8177	3.6718	3.6598	3.729	3.6949	3.8452	3.9389	3.8818	3.6385	3.4631	3.6689	3.4138	3.7415	3.7457	3.9353	3.5367	3.8426	4.1389	4.1203	4.0732	4.335	4.0234	4.5133	4.1411	4.4832	4.5202	4.5018	4.3812	4.546	4.5018	4.4085	4.0418	4.0948		3.77989	3.64294	4.0889	4.42347	4.31858		0.963769	1.08175	1.17026	1.14252			5.7234e-07
ENSMUSG00000031103.12	Elf4	E74-like factor 4 (ets domain transcription factor)	0.3476	0.4043	0.3326	0.2996	0.5459	0.4175	0.4205	0.2532	0.3595	0.4769	0.4216	0.3496	0.3967	0.3365	0.307	0.3904	1.2848	1.8872	1.9585	1.4021	1.902	1.4512	2.2419	1.3935	2.6963	3.0129	2.52	2.0072	2.8451	2.52	2.2104	1.1419	1.2354		0.37765	0.379775	1.64763	2.31197	1.99056		1.00563	4.36286	6.12198	5.27091			5.74218e-07
ENSMUSG00000043008.8	Klhl6	kelch-like 6	0.885	1.031	1.0577	0.9969	1.0511	1.0029	1.0727	0.993	0.6803	1.0351	0.9894	1.1677	0.8727	0.7739	0.9847	0.9777	1.9571	2.5036	2.5177	2.1492	2.5566	2.2374	2.846	2.034	3.2652	3.6495	3.0134	2.5663	3.3129	3.0134	2.8714	2.2982	1.8825		1.01129	0.935188	2.32027	2.89573	2.67568		0.924749	2.29437	2.86341	2.64582			5.7707e-07
ENSMUSG00000002997.15	Prkar2b	protein kinase, cAMP dependent regulatory, type II beta	3.7041	3.6847	3.7827	3.7823	3.7536	3.7342	3.5592	3.6495	3.8589	3.999	3.5807	3.8223	3.851	3.7406	3.6727	3.7997	3.5456	3.4685	3.4943	3.3571	3.2358	3.5956	3.1326	3.3659	3.093	2.8983	3.1452	3.1307	3.0844	3.1452	3.4712	3.3811	3.6756		3.70629	3.79061	3.44948	3.12762	3.3515		1.02275	0.930711	0.843868	0.904274			5.83699e-07
ENSMUSG00000026072.12	Il1r1	interleukin 1 receptor, type I	1.1338	1.1326	1.2214	0.9789	0.9517	1.1257	1.0738	0.9749	1.3438	1.4362	1.5783	1.6867	1.4692	1.346	1.1526	0.7767	1.7858	1.8546	2.5079	1.8334	2.8325	2.0591	2.6997	2.1274	2.7056	3.5017	3.1985	2.4453	3.1821	3.1985	2.8139	1.8903	2.2895		1.0741	1.34869	2.14555	2.7797	2.67486		1.25564	1.99753	2.58793	2.49033			5.84731e-07
ENSMUSG00000002033.14	Cd3g	CD3 antigen, gamma polypeptide	0.1559	0.0097	0.0179	0.0344	0.0179	0.0167	0.4002	0.0572	0.0742	0.081	0.0153	0.0607	0.0607	0.0018	0.0395	0.0704	1.4039	2.2844	2.0997	1.703	2.7448	1.5881	2.2654	1.5991	2.7554	3.5649	3.135	2.0638	2.9299	3.135	2.3916	1.0985	1.0873		0.0887375	0.05045	1.97065	2.56393	2.12846		0.568531	22.2076	28.8935	23.986			5.85357e-07
ENSMUSG00000018995.12	Nars2	asparaginyl-tRNA synthetase 2 (mitochondrial)(putative)	1.9876	2.002	1.9646	2.0223	1.8944	1.8996	1.8477	1.855	2.1531	2.0072	1.9873	2.1151	1.8984	1.9435	1.9942	2.0559	1.8787	1.7854	1.9067	1.6265	1.6951	1.9081	1.6677	1.6466	1.6235	1.5606	1.6692	1.6359	1.6484	1.6692	1.6098	1.6436	1.8723		1.93415	2.01934	1.80008	1.63392	1.68866		1.04404	0.930684	0.844772	0.873076			5.9084e-07
ENSMUSG00000040325.16	Vprbp	Vpr (HIV-1) binding protein	2.8512	2.9286	2.9547	2.9078	2.8282	2.7739	2.8037	2.7676	2.8817	2.8897	2.8695	2.5524	2.7472	2.8512	2.8842	2.7384	2.7946	2.6279	2.5971	2.63	2.4412	2.6981	2.4021	2.5683	2.3011	2.3924	2.349	2.5021	2.3852	2.349	2.4235	2.5536	2.7029		2.85196	2.80179	2.63148	2.41917	2.48284		0.982407	0.922692	0.848246	0.870572			5.92905e-07
ENSMUSG00000048120.16	Entpd1	ectonucleoside triphosphate diphosphohydrolase 1	2.1931	2.2995	1.9235	2.1513	2.3107	2.2992	2.3716	2.1992	2.1682	2.1678	2.372	2.0354	2.2054	2.0587	2.0233	1.7424	3.0398	3.8366	3.7546	3.6163	4.0266	3.3168	4.1364	3.1898	4.2161	4.7199	4.1217	3.7258	4.5536	4.1217	3.79	3.1669	3.212		2.21851	2.09665	3.59845	4.01828	3.76884		0.94507	1.62201	1.81125	1.69881			5.96945e-07
ENSMUSG00000051379.12	Flrt3	fibronectin leucine rich transmembrane protein 3	2.2535	2.2211	2.3753	2.3257	2.3096	2.3008	2.3414	2.4488	2.4494	2.5043	2.3443	2.5002	2.3716	2.457	2.3014	2.4471	2.1159	1.7202	1.9618	2.0594	1.6445	2.0147	1.7292	1.9602	1.7267	1.7102	1.8996	1.9621	1.8628	1.8996	1.8375	1.9668	2.4072		2.32203	2.42191	1.91942	1.83133	1.99478		1.04302	0.826613	0.788679	0.859069			6.04785e-07
ENSMUSG00000059401.13	Mamld1	mastermind-like domain containing 1	2.4488	2.3679	2.4406	2.474	2.3124	2.2484	2.3028	2.4737	2.4798	2.2828	2.3485	2.0803	2.3017	2.373	2.3988	2.4696	2.1004	1.7012	1.8125	2.0968	1.8795	2.1375	1.707	2.0562	1.655	1.6591	1.8057	1.7867	1.6476	1.8057	1.7307	2.062	2.1658		2.38358	2.34181	1.95465	1.77828	1.88236		0.982479	0.82005	0.746057	0.789721			6.10414e-07
ENSMUSG00000105895.1	Gm42829		1.4112	1.3209	1.3647	1.4824	1.2147	1.1986	1.2738	1.3619	1.3642	1.3813	1.4176	1.4397	1.4002	1.3075	1.2166	1.2537	1.1507	1.1602	0.7622	0.9351	0.9317	1.0641	0.8703	0.9729	0.8393	0.7917	0.8775	0.9555	0.8361	0.8775	0.8374	1.0116	1.2243		1.32852	1.3476	1.00067	0.884533	0.95738		1.01436	0.753216	0.665801	0.720634			6.11261e-07
ENSMUSG00000022438.6	Parvb	parvin, beta	2.9274	2.8282	2.6827	2.8799	2.86	2.6709	3.0386	2.9213	2.7079	2.8448	3.0035	2.5576	2.8576	2.8077	3.1059	2.6777	3.5817	3.5784	3.9817	3.7754	3.2193	3.4372	3.8911	3.3858	4.028	3.6946	3.6629	3.6946	3.8742	3.6629	3.8138	2.9761	3.1128		2.85112	2.82034	3.59562	3.72617	3.48796		0.989202	1.26112	1.30691	1.22336			6.14523e-07
ENSMUSG00000015747.5	Vps45	vacuolar protein sorting 45 (yeast)	3.2494	3.3326	3.2401	3.2137	3.2917	3.2578	3.2478	3.2692	3.2231	3.3093	3.1846	3.4425	3.286	3.3007	3.1645	3.271	3.1876	3.3211	2.9567	3.0945	3.1299	3.1183	2.9096	3.0856	2.9115	2.8811	2.9177	3.0314	2.9331	2.9177	2.9761	3.2876	3.0969		3.26279	3.27271	3.13468	2.95615	3.04228		1.00304	0.960738	0.90602	0.932417			6.16204e-07
ENSMUSG00000034442.11	Trmt5	TRM5 tRNA methyltransferase 5	2.5576	2.7478	2.5458	2.6208	2.6337	2.7508	2.5992	2.6104	2.8263	2.5739	2.6451	2.9695	2.6451	2.5498	2.4833	2.6107	2.5401	2.5989	2.3934	2.3158	2.2665	2.3641	2.2945	2.3567	2.3369	2.2621	2.3062	2.2617	2.1857	2.3062	2.1831	2.6353	2.395		2.63326	2.66296	2.41313	2.30302	2.34106		1.01128	0.916404	0.874587	0.889034			6.16352e-07
ENSMUSG00000106820.1	D5Ertd605e	DNA segment, Chr 5, ERATO Doi 605, expressed	0.0564	0.0733	0.1434	0.0988	0.2521	0.2306	0.0976	0.1647	0.1313	0.0607	0.1921	0.4913	0.1499	0.1034	0.0822	0.3205	0.4446	0.4915	0.8637	0.5428	0.5395	0.8765	0.7651	0.5351	0.7554	0.8509	0.8847	0.531	0.8658	0.8847	0.9272	0.4633	0.4524		0.139613	0.191425	0.626433	0.720367	0.71868		1.37112	4.48694	5.15976	5.14768			6.22179e-07
ENSMUSG00000025578.9	Cbx8	chromobox 8	1.3371	1.2951	1.3786	1.3595	1.2454	1.3539	1.3823	1.3007	1.312	1.4962	1.4017	1.561	1.2815	1.5534	1.4471	1.3837	1.1664	1.0229	0.9684	1.1396	1.0209	1.3402	1.052	1.1419	1.1071	0.999	1.0925	1.0083	0.9351	1.0925	1.2434	1.3679	1.2583		1.33157	1.42958	1.10973	1.0668	1.17944		1.0736	0.833399	0.801157	0.885748			6.22191e-07
ENSMUSG00000021747.12	4930452B06Rik	RIKEN cDNA 4930452B06 gene	1.6651	1.5445	1.7195	1.7315	1.6777	1.6195	1.561	1.7078	1.809	1.8153	1.9042	2.0796	1.5845	1.6547	1.5574	1.5964	1.2951	1.2831	0.9259	1.2465	0.9869	1.3276	0.9224	1.3104	0.8275	0.7541	0.9176	0.9956	0.8504	0.9176	1.1084	1.6429	1.3449		1.65333	1.75014	1.17752	0.9546	1.17284		1.05856	0.712211	0.577382	0.709383			6.24107e-07
ENSMUSG00000069662.5	Marcks	myristoylated alanine rich protein kinase C substrate	5.1323	5.0825	4.837	4.987	5.2501	5.4249	5.1358	5.2013	5.236	5.3159	5.0063	5.3322	5.1278	5.1011	5.0533	5.1203	6.0607	6.2836	6.9748	6.0899	6.1232	6.2245	6.3265	5.8005	6.6236	6.1824	6.395	6.2634	6.4599	6.395	6.4999	5.2995	5.8956		5.13136	5.16161	6.29278	6.26523	6.10998		1.0059	1.22634	1.22097	1.19071			6.26165e-07
ENSMUSG00000024818.14	Slc25a45	solute carrier family 25, member 45	2.248	2.0715	1.9837	1.9269	2.122	2.1035	2.3313	1.7602	2.0064	2.1122	2.1748	2.2245	2.0616	2.0737	2.1007	2.0396	2.601	2.8231	2.9825	2.7059	2.899	2.6153	2.8488	2.8717	3.3216	3.2401	3.1694	2.8966	3.0119	3.1694	2.7415	2.4101	2.4191		2.06839	2.09919	2.77113	3.05803	2.7504		1.01489	1.33976	1.47846	1.32973			6.27262e-07
ENSMUSG00000024211.15	Grm8	glutamate receptor, metabotropic 8	1.4393	1.6802	1.7989	1.7289	1.4622	1.543	1.5763	1.608	1.7249	1.706	1.655	1.5798	1.6951	1.6293	1.7162	1.7004	1.4327	1.2214	1.1144	1.2386	0.9733	1.2495	0.8418	1.1887	0.8498	0.7145	0.7919	0.8619	0.7853	0.7919	0.9475	1.2605	1.3587		1.6046	1.67584	1.20498	0.874767	1.02878		1.0444	0.750956	0.545162	0.641144			6.39322e-07
ENSMUSG00000043157.8	Arl11	ADP-ribosylation factor-like 11	0.6837	0.4559	0.5916	0.4716	0.6774	0.8447	0.6532	0.4394	0.7317	0.7607	0.6776	0.6567	0.3037	0.6264	0.5627	0.5337	1.9984	2.3594	2.954	2.1233	2.7869	2.1861	4.0444	1.9505	4.4249	3.9676	4.4477	3.5548	4.8934	4.4477	3.8634	2.3241	2.4554		0.602187	0.60665	2.40135	3.73165	3.5968		1.00741	3.98771	6.19682	5.97289			6.40171e-07
ENSMUSG00000020805.14	Slc13a5	solute carrier family 13 (sodium-dependent citrate transporter), member 5	1.6333	1.6333	1.704	1.7448	1.6393	1.4721	1.655	1.8808	1.7238	1.5066	1.6018	1.3817	1.4386	1.6996	1.5463	1.5589	1.1691	1.0118	0.9317	1.1667	0.8447	1.3068	0.9971	1.2376	0.9171	0.7901	0.7365	0.9037	0.8108	0.7365	0.902	1.1976	1.2554		1.67032	1.55716	1.0718	0.93035	0.98046		0.932251	0.641672	0.556987	0.586988			6.42918e-07
ENSMUSG00000027907.4	S100a11	S100 calcium binding protein A11 (calgizzarin)	3.2932	3.0893	2.9445	2.8583	3.6752	3.7239	3.5915	2.9761	2.968	2.8621	3.3299	3.7994	2.6892	3.1455	2.8729	3.3188	4.285	5.2884	6.1256	5.2007	6.4037	4.8546	6.1837	5.0814	6.8435	7.3552	6.8906	5.7809	6.8527	6.8906	6.2573	4.8848	4.913		3.269	3.12323	5.35967	6.35588	5.95968		0.955407	1.63954	1.94429	1.82309			6.46018e-07
ENSMUSG00000017760.15	Ctsa	cathepsin A	5.3919	5.4457	5.4128	5.4082	5.5156	5.3838	5.6232	5.434	5.2114	5.2528	5.5267	5.2534	5.3683	5.3412	5.5311	5.3773	6.1256	6.5753	6.834	6.314	6.5794	6.2693	7.4073	6.229	7.5861	6.9874	7.5404	7.1679	7.7567	7.5404	7.2852	6.4503	6.2721		5.4519	5.35778	6.4496	7.15302	7.06094		0.982735	1.183	1.31202	1.29513			6.47065e-07
ENSMUSG00000021760.4	Gpx8	glutathione peroxidase 8 (putative)	2.204	1.9668	2.187	2.002	2.0347	2.2665	1.9501	2.0442	2.2913	2.1551	2.2841	2.7127	2.2688	2.2425	2.1775	2.1778	2.679	3.0742	3.3965	3.0055	3.353	2.6265	3.5758	2.7355	3.4746	3.1727	3.7375	3.3359	3.757	3.7375	3.67	3.5136	3.0444		2.08191	2.28873	3.02245	3.33867	3.5445		1.09934	1.45177	1.60365	1.70252			6.4878e-07
ENSMUSG00000034786.17	Gpsm3	G-protein signalling modulator 3 (AGS3-like, C. elegans)	1.2984	1.196	1.2519	1.1762	1.1856	1.3715	1.8473	1.5122	1.151	1.2864	1.1585	1.29	1.1366	1.322	1.5746	1.0116	2.5731	3.1191	3.1758	2.6517	3.755	2.4804	3.6478	2.5743	4.0096	4.493	4.1862	3.531	4.2631	4.1862	3.7991	2.3622	2.2496		1.35489	1.24134	2.95918	3.74032	3.37204		0.916192	2.18408	2.76061	2.4888			6.51427e-07
ENSMUSG00000074342.3	I830077J02Rik	RIKEN cDNA I830077J02 gene	0.3732	0.4307	0.3284	0.3445	0.3849	0.4063	0.4814	0.3338	0.4769	0.2371	0.4699	0.5222	0.3889	0.3634	0.508	0.3592	1.0026	1.2358	1.2316	1.112	1.6496	1.0294	1.1434	1.1415	1.6068	1.8816	1.4334	1.188	1.3485	1.4334	1.3346	0.8658	0.7473		0.3854	0.4157	1.21017	1.39912	1.14592		1.07862	3.14003	3.6303	2.97333			6.53359e-07
ENSMUSG00000020388.12	Pdlim4	PDZ and LIM domain 4	3.4837	3.1888	3.1852	3.0838	3.3374	3.2105	3.5892	3.4357	3.1021	3.2239	3.2862	3.6275	3.1457	3.2943	3.2286	3.323	3.7986	4.2635	4.4377	4.129	4.91	4.1136	4.4235	4.0817	4.6008	4.9079	4.4946	4.2893	4.6329	4.4946	4.8588	4.3177	4.1186		3.31429	3.27891	4.2754	4.4663	4.48452		0.989327	1.28999	1.34759	1.35309			6.54241e-07
ENSMUSG00000074825.4	Itpripl1	inositol 1,4,5-triphosphate receptor interacting protein-like 1	0.8909	0.8509	0.7508	0.7684	0.879	0.843	1.011	0.7003	0.6429	0.8127	1.0262	0.6964	0.7063	0.8528	0.8206	0.6388	1.3542	1.7398	1.5735	1.4105	1.7562	1.6337	1.9399	1.3243	2.0608	2.1074	1.8492	1.7752	2.4478	1.8492	2.0463	1.3866	1.3901		0.836788	0.774587	1.57798	1.8428	1.824		0.925668	1.88576	2.20223	2.17976			6.58712e-07
ENSMUSG00000050663.7	Trhde	TRH-degrading enzyme	1.4359	1.35	1.4892	1.5247	1.3567	1.3679	1.2299	1.292	1.5028	1.7225	1.4173	1.2914	1.4331	1.4327	1.4252	1.4907	1.2665	0.7357	0.8928	0.9693	0.7879	1.148	0.8077	1.0544	0.7992	0.6964	0.7128	0.7381	0.6793	0.7128	0.8825	0.8941	1.1687		1.38079	1.46446	0.9667	0.801433	0.86748		1.0606	0.700108	0.580418	0.62825			6.60849e-07
ENSMUSG00000040612.13	Ildr2	immunoglobulin-like domain containing receptor 2	2.4792	2.4488	2.4894	2.5145	2.5635	2.4969	2.3431	2.3005	2.4412	2.3838	2.434	2.001	2.3934	2.474	2.4842	2.3205	2.8339	2.8708	3.1898	2.9221	3.4536	2.7902	3.0158	2.9392	3.0354	3.2415	2.9746	2.8482	2.8549	2.9746	3.1281	3.2353	3.1011		2.45449	2.36651	3.01007	3.00912	3.0588		0.964157	1.22635	1.22597	1.24621			6.63956e-07
ENSMUSG00000046402.10	Rbp1	retinol binding protein 1, cellular	1.4453	1.5537	1.5488	1.2351	1.7191	1.5688	1.7956	1.6359	1.1777	1.2024	1.5924	2.0663	1.2642	1.471	1.3782	1.7	2.2239	2.9244	3.3331	2.8692	3.6543	2.2945	3.2705	2.445	3.6127	3.639	3.9087	3.2993	3.4941	3.9087	3.4935	3.5193	2.7065		1.56279	1.48152	2.88323	3.36253	3.42442		0.948002	1.84493	2.15163	2.19123			6.69077e-07
ENSMUSG00000049717.9	Lig4	ligase IV, DNA, ATP-dependent	1.5466	1.7963	1.8473	1.8553	1.8389	1.7088	1.7289	1.8891	1.821	1.7477	1.6842	1.8635	1.8891	1.8316	1.9081	1.7977	1.7692	1.4855	1.4058	1.5077	1.3883	1.4193	1.3043	1.3883	1.1712	1.2632	1.2808	1.2934	0.9789	1.2808	1.3116	1.5991	1.5455		1.7764	1.81786	1.49597	1.28353	1.34318		1.02334	0.842134	0.722547	0.756125			6.74044e-07
ENSMUSG00000052085.6	Dock8	dedicator of cytokinesis 8	1.1035	1.1071	0.8864	1.0427	1.206	1.1605	1.2712	1.1415	1.152	1.0806	1.2654	0.9122	1.0766	1.0756	1.15	1.061	1.9143	2.107	2.2695	2.0336	2.2195	1.8249	2.6328	1.7786	2.7118	2.498	2.4915	2.1057	2.6811	2.4915	2.3509	1.8955	1.6269		1.11486	1.09667	2.06147	2.36973	2.20918		0.983686	1.84908	2.12558	1.98157			6.78643e-07
ENSMUSG00000106951.1	5930430L01Rik	RIKEN cDNA 5930430L01 gene	1.3168	1.2281	1.3276	1.4112	1.2678	1.1944	1.2882	1.1804	1.3036	1.1025	1.3775	1.1419	1.2654	1.3356	1.3599	1.1856	1.0098	1.0146	0.7725	0.9752	1.0397	1.0118	0.8762	0.8944	0.8552	0.9351	0.8692	1.0313	0.8285	0.8692	0.9786	1.1164	1.1524		1.27681	1.259	0.9706	0.910233	0.98902		0.986049	0.760174	0.712895	0.774601			6.80344e-07
ENSMUSG00000011263.16	Exoc3l2	exocyst complex component 3-like 2	1.5531	1.6087	1.5438	1.5133	1.4739	1.4855	1.7311	1.694	1.2808	1.5224	1.5902	1.637	1.3946	1.4892	1.4371	1.6856	0.9677	1.2186	0.9065	1.213	0.9724	1.1647	0.8646	1.218	0.6876	0.7746	0.8737	0.8152	0.9594	0.8737	0.8476	1.1144	1.0131		1.57543	1.50461	1.07382	0.872283	0.96164		0.955052	0.681604	0.553681	0.6104			6.8683e-07
ENSMUSG00000031875.7	Cmtm3	CKLF-like MARVEL transmembrane domain containing 3	2.8245	2.7609	3.0908	2.8624	2.8868	2.9947	3.0963	3.0134	3.0129	2.9434	2.9354	3.3359	2.9194	2.9788	2.9069	2.9695	3.3577	3.9673	4.2283	3.9653	4.5398	3.7573	4.8007	3.777	5.1588	4.9726	5.2506	4.6168	5.3773	5.2506	4.8145	4.1459	4.105		2.94122	3.00028	3.96928	4.76275	4.73866		1.02008	1.34953	1.61931	1.61112			6.91633e-07
ENSMUSG00000076498.2	Trbc2	T cell receptor beta, constant 2	0.5677	0.409	0.3767	0.7045	0.4972	0.7718	0.4691	0.4924	0.6628	0.9917	0.7511	1.568	0.8206	0.977	0.8819	0.9927	1.6651	2.4522	2.2108	2.0223	3.3362	1.6058	2.5815	1.9599	3.2785	3.898	3.2387	2.4285	3.1735	3.2387	2.826	1.3438	1.2805		0.53605	0.955725	2.2154	2.89752	2.3725		1.7829	4.13282	5.40531	4.42589			6.94908e-07
ENSMUSG00000026433.13	Rab29		2.6359	2.4711	2.35	2.1892	2.7145	2.6265	2.6442	2.4046	2.2452	2.4566	2.6072	2.7475	2.1995	2.4782	2.567	2.4737	3.2608	3.7324	3.8672	3.4813	4.3733	3.1913	3.9231	3.5059	4.3218	4.3355	4.275	3.5073	4.314	4.275	4.2298	3.5881	3.2445		2.5045	2.47186	3.65105	3.9781	3.93028		0.986968	1.4578	1.58838	1.56929			6.98498e-07
ENSMUSG00000060216.15	Arrb2	arrestin, beta 2	4.5629	4.4782	4.5929	4.5671	4.5091	4.4846	4.8007	4.8554	4.4127	4.4782	4.5322	4.6973	4.6092	4.4933	4.729	4.6135	4.8748	5.1466	5.1304	5.175	5.3625	4.9193	5.5594	5.1317	5.5891	5.5611	5.6722	5.3267	5.6906	5.6722	5.3456	5.106	4.7987		4.60636	4.57068	5.10143	5.47337	5.32262		0.992253	1.10748	1.18822	1.15549			6.99902e-07
ENSMUSG00000016024.9	Lbp	lipopolysaccharide binding protein	0.7576	0.6383	0.6456	0.6546	1.0724	0.9259	1.0586	0.6837	0.4145	0.4976	0.6388	0.7323	0.538	0.5347	0.6671	0.5767	1.2968	1.6519	1.9283	1.6848	3.5151	1.3994	3.2534	1.8531	3.0573	3.5545	3.729	3.0517	3.9253	3.729	3.1299	2.8009	2.1249		0.804588	0.574962	1.91272	3.08317	3.142		0.714605	2.37726	3.83198	3.90511			7.09323e-07
ENSMUSG00000025428.15	Atp5a1	ATP synthase, H+ transporting, mitochondrial F1 complex, alpha subunit 1	8.5227	8.5153	8.4987	8.5227	8.4476	8.3595	8.3541	8.4657	8.4569	8.4842	8.4842	8.1339	8.4187	8.5153	8.4913	8.3971	8.319	8.1399	7.9631	8.0737	7.9065	8.3135	7.8936	8.1551	7.792	7.7522	7.7223	7.9297	7.7809	7.7223	7.8825	8.1795	8.1599		8.46079	8.4227	8.11928	7.87415	7.94502		0.995498	0.959637	0.930664	0.93904			7.13411e-07
ENSMUSG00000034532.9	Fbxo16	F-box protein 16	1.6969	1.7985	1.6842	1.7882	1.8466	1.6827	1.6273	1.7292	1.7716	1.8054	1.4789	1.6157	1.748	1.6269	1.5142	1.921	1.4071	1.1444	1.2605	1.3058	1.318	1.4168	1.0873	1.3535	0.7927	0.9953	1.119	0.9251	1.1254	1.119	1.137	1.2781	1.35		1.7317	1.68521	1.30877	1.04548	1.2019		0.973155	0.75577	0.603732	0.694058			7.18323e-07
ENSMUSG00000078945.10	Naip2	NLR family, apoptosis inhibitory protein 2	0.4749	0.645	0.5306	0.4579	0.6318	0.6185	0.585	0.6452	0.6279	0.4924	0.6682	0.5226	0.4126	0.5638	0.5754	0.4866	1.4828	2.1954	2.2217	1.7332	2.654	1.6399	2.5416	1.7081	2.9488	3.5542	2.8104	2.2864	3.1314	2.8104	2.4155	1.5171	1.5521		0.573612	0.543687	1.98783	2.64158	2.2853		0.947831	3.46546	4.60517	3.98405			7.20045e-07
ENSMUSG00000038312.10	Edem2	ER degradation enhancer, mannosidase alpha-like 2	3.7897	3.8103	3.8009	3.7797	3.8181	3.8177	4.0102	3.7873	3.746	3.6387	3.8495	3.821	3.8795	3.7666	3.9127	3.844	4.0703	4.2119	4.3788	4.3309	4.1758	4.1172	4.4153	4.1952	4.6605	4.4023	4.4032	4.3309	4.4047	4.4032	4.3888	4.3076	4.0673		3.82674	3.80725	4.21415	4.40123	4.31432		0.994908	1.10124	1.15013	1.12741			7.2121e-07
ENSMUSG00000078768.2	Zfp566	zinc finger protein 566	1.6026	1.8136	1.8401	1.7038	1.7817	1.9239	1.8278	1.848	1.5806	1.5763	1.7211	2.0768	1.6058	1.7134	1.7184	1.8341	1.4717	1.2247	1.2441	1.527	1.3414	1.3205	1.3435	1.3191	1.2689	1.1029	1.2114	1.405	1.062	1.2114	1.2247	1.6907	1.6108		1.79269	1.72831	1.3549	1.27513	1.35992		0.96409	0.755793	0.711297	0.758593			7.2197e-07
ENSMUSG00000040950.13	Mgl2	macrophage galactose N-acetyl-galactosamine specific lectin 2	0.0513	0.1313	0.1725	0.1333	0.2027	0.1575	0.3153	0.1818	0.001	0.1178	0.2742	0.1428	0.1685	0.0315	0.2218	0.2807	0.977	1.7277	1.4061	1.3694	1.0482	1.0857	1.8585	0.8361	1.5142	1.1078	1.4122	1.3511	1.6472	1.4122	2.1531	0.5769	0.7248		0.168212	0.154787	1.26902	1.34665	1.30284		0.92019	7.54413	8.00565	7.7452			7.24251e-07
ENSMUSG00000028172.5	Tacr3	tachykinin receptor 3	2.4117	2.3831	2.4754	2.4966	2.556	2.499	2.4798	2.6758	2.4993	2.7145	2.3181	2.5719	2.4839	2.4447	2.3496	2.4888	2.3436	2.1094	1.8787	2.1612	2.107	2.3034	1.8217	2.1401	1.7613	1.6311	1.8071	1.8976	1.6965	1.8071	2.0623	1.9269	2.4144		2.49717	2.48385	2.15055	1.84315	1.98144		0.994664	0.861193	0.738094	0.793473			7.31324e-07
ENSMUSG00000021624.9	Cd180	CD180 antigen	1.1853	1.0197	1.0667	1.2101	1.3322	1.2046	1.2495	1.1029	1.2254	0.8453	1.0275	1.0911	0.8626	0.9568	1.189	1.1667	2.5359	3.5063	3.6648	3.1593	3.3551	2.7088	3.7761	2.2867	4.4696	3.4832	3.7536	3.4319	3.9814	3.7536	3.353	2.5016	2.5413		1.17138	1.04555	3.15503	3.53352	3.22618		0.892584	2.69344	3.01655	2.75418			7.3429e-07
ENSMUSG00000030214.6	Plbd1	phospholipase B domain containing 1	0.1444	0.0274	0.0334	0.1081	0.0642	0.0467	0.1256	0.1154	0.1386	0.1685	0.0583	0.0926	0.1069	0.0128	0.0998	0.1333	1.3591	2.6131	2.8398	1.5984	3.4251	1.7027	3.256	1.8064	4.0768	4.3331	3.8884	2.5016	4.3331	3.8884	3.7012	0.97	0.854		0.08315	0.10135	2.25637	3.31038	2.74934		1.21888	27.1361	39.8122	33.0648			7.36194e-07
ENSMUSG00000063972.13	Nr6a1	nuclear receptor subfamily 6, group A, member 1	1.5484	1.6164	1.6072	1.7074	1.5639	1.471	1.5889	1.5636	1.5515	1.5002	1.6102	1.3599	1.6879	1.5889	1.5481	1.6729	1.328	1.1821	1.2516	1.3068	1.1275	1.4859	1.2768	1.3578	1.2882	1.2074	1.2066	1.2469	1.1312	1.2066	1.2465	1.2176	1.2723		1.58335	1.56495	1.28032	1.26395	1.21484		0.988379	0.808613	0.798276	0.767259			7.38293e-07
ENSMUSG00000026786.14	Apbb1ip	amyloid beta (A4) precursor protein-binding, family B, member 1 interacting protein	1.7165	1.8003	1.8214	1.793	1.815	1.9508	1.953	1.6014	1.8955	1.4785	1.4831	1.7919	1.7455	1.6842	1.7202	1.7835	2.6392	3.0999	3.2473	2.8056	3.4013	2.692	3.5915	2.5635	3.997	3.6674	3.7813	3.3827	3.9908	3.7813	3.5427	3.0598	2.8871		1.80642	1.6978	2.98088	3.49723	3.45234		0.939867	1.65016	1.936	1.91114			7.3902e-07
ENSMUSG00000044626.12	Liph	lipase, member H	0.2186	0.1948	0.1638	0.1638	0.2341	0.2509	0.2815	0.2006	0.1613	0.2521	0.2573	0.3233	0.1488	0.2275	0.2163	0.2766	0.6253	0.7853	0.7635	0.6822	0.5485	0.7454	0.8564	0.5437	0.6471	0.5205	0.6286	0.6076	0.8155	0.6286	0.7202	0.6048	0.4656		0.213512	0.2329	0.6917	0.633983	0.64694		1.0908	3.23962	2.9693	3.02999			7.42377e-07
ENSMUSG00000079293.11	Clec7a	C-type lectin domain family 7, member a	0.8355	0.658	1.002	0.4854	1.3819	1.3089	1.2465	0.7389	0.9774	0.7212	1.1038	0.9292	0.7096	0.6393	0.5822	0.513	2.911	5.2576	5.6408	3.6254	6.2868	3.5053	5.8553	3.1919	6.5196	7.4476	6.6815	5.7102	6.6254	6.6815	5.7331	4.7371	4.5827		0.957137	0.771962	4.53782	5.90102	5.67196		0.806532	4.74103	6.16528	5.92596			7.44506e-07
ENSMUSG00000009687.14	Fxyd5	FXYD domain-containing ion transport regulator 5	3.001	2.925	2.8947	2.8316	3.1412	3.2117	3.3764	3.1591	2.7774	3.0032	2.8717	3.4608	3.2306	2.9848	2.8883	2.5524	3.948	5.294	5.3045	4.7957	6.3403	4.359	5.9824	4.6452	6.5459	7.2778	6.7118	5.7122	6.781	6.7118	5.9313	4.8394	4.3529		3.06759	2.97115	5.00692	6.14588	5.72328		0.968562	1.6322	2.00349	1.86573			7.44656e-07
ENSMUSG00000003283.14	Hck	hemopoietic cell kinase	1.3521	1.3377	1.118	1.1833	1.5013	1.2955	1.7664	1.0708	0.8384	0.7992	1.4112	1.293	1.1392	1.157	1.1798	1.3921	2.651	3.6442	3.5758	3.3285	4.2571	2.8365	3.8118	2.8519	4.1614	5.0693	4.192	3.4538	4.3648	4.192	3.5677	2.6688	2.4772		1.32814	1.15124	3.38218	3.92337	3.4541		0.866806	2.54656	2.95404	2.60071			7.47066e-07
ENSMUSG00000032436.17	Cmtm7	CKLF-like MARVEL transmembrane domain containing 7	1.5828	1.6118	1.3308	1.5232	1.6319	1.6611	1.8286	1.4314	1.4874	1.6451	1.7451	1.715	1.711	1.335	1.6018	1.4116	2.6591	3.344	3.5807	3.2491	3.583	2.8729	3.5697	2.8568	4.0132	4.6148	3.9978	3.2064	3.9231	3.9978	3.404	2.0258	2.3398		1.5752	1.5815	3.2148	3.70978	3.1381		1.004	2.04088	2.35512	1.99219			7.54413e-07
ENSMUSG00000079592.9	C1qtnf5	C1q and tumor necrosis factor related protein 5	4.0348	3.7682	3.7543	3.5589	3.8459	4.0209	3.8592	3.7916	3.7451	3.5395	3.8046	4.2528	3.6825	3.8564	3.8686	3.7606	4.2349	4.6539	4.7616	4.4127	4.6061	4.3305	5.0357	4.3992	4.994	4.6677	4.8027	4.8353	4.8743	4.8027	5.01	4.8733	4.5141		3.82923	3.81376	4.49995	4.7891	4.81488		0.995962	1.17516	1.25067	1.2574			7.57397e-07
ENSMUSG00000062393.13	Dgkk	diacylglycerol kinase kappa	1.6058	1.6856	1.6242	1.7659	1.5783	1.4091	1.4998	1.5739	1.7215	1.7256	1.4859	1.1415	1.6893	1.5621	1.6297	1.5484	1.4888	1.1497	1.2227	1.2701	1.1451	1.4043	0.8751	1.2382	0.9343	0.8663	0.9937	0.9934	0.9354	0.9937	1.1144	1.0331	1.1756		1.59283	1.563	1.28012	0.9835	1.05044		0.981275	0.803677	0.617456	0.659482			7.5805e-07
ENSMUSG00000071637.5	Cebpd	CCAAT/enhancer binding protein (C/EBP), delta	1.5178	1.3007	1.3605	1.188	1.2288	1.5009	1.4504	1.5165	1.6412	1.5885	2.0226	2.4715	1.3917	1.6584	1.3682	1.3953	2.355	2.9299	3.6539	3.005	4.4861	2.5848	3.7685	2.8888	4.1963	5.0948	4.0993	3.3603	4.4861	4.0993	4.098	2.5435	3.014		1.38295	1.69217	3.16912	3.90133	3.64818		1.2236	2.29156	2.82102	2.63797			7.69897e-07
ENSMUSG00000034947.13	Tmem106a	transmembrane protein 106A	0.585	0.5936	0.5023	0.3777	0.681	0.6871	0.6301	0.7949	0.6774	0.374	0.7103	0.7355	0.5499	0.6056	0.4877	0.4429	1.3845	2.5332	2.9995	2.0923	3.6179	1.9923	3.6464	1.9526	4.3151	4.4198	4.3305	3.4691	4.8043	4.3305	3.6689	2.1538	1.8863		0.606463	0.572913	2.43662	3.68892	3.36876		0.944679	4.01775	6.08268	5.55477			7.75287e-07
ENSMUSG00000020282.18	Rhbdf1	rhomboid family 1 (Drosophila)	2.7497	2.5229	2.4852	2.5008	2.491	2.5507	2.6706	2.6799	2.4596	2.4288	2.749	2.3657	2.5573	2.5507	2.6675	2.4635	2.8522	3.006	3.3247	3.2128	3.4941	2.968	3.3724	3.111	3.4793	3.7149	3.3848	3.2003	3.2387	3.3848	3.3188	3.1036	2.898		2.58135	2.53026	3.14297	3.37712	3.18878		0.980209	1.21757	1.30828	1.23531			7.7637e-07
ENSMUSG00000105891.4	A230001M10Rik	RIKEN cDNA A230001M10 gene	2.2232	2.4722	2.3345	2.3319	2.4101	2.6208	2.4429	2.3753	2.1535	2.1013	2.3587	2.0623	2.3518	2.1931	2.2813	2.1486	1.935	1.6875	1.3876	1.7999	1.4098	1.6359	1.1001	1.7999	0.7549	0.7297	0.8616	0.9224	0.9364	0.8616	1.2074	1.4646	1.8914		2.40136	2.20632	1.64262	1.0281	1.27228		0.91878	0.684035	0.428132	0.529816			7.94045e-07
ENSMUSG00000040699.13	Limd2	LIM domain containing 2	2.6474	2.4815	2.6496	2.6416	2.8404	2.559	2.917	2.8721	2.5303	2.36	2.8306	2.8499	2.4295	2.5369	2.6805	2.8474	3.2794	4.0997	3.8994	3.8459	4.3233	3.3825	4.0145	3.7191	4.3565	4.6653	4.3057	3.6448	4.2624	4.3057	3.9197	2.9224	3.1119		2.70107	2.63314	3.80503	4.11765	3.70442		0.974848	1.40871	1.52445	1.37146			7.95606e-07
ENSMUSG00000057156.10	Homez	homeodomain leucine zipper-encoding gene	1.6958	1.7256	1.752	1.8398	1.7146	1.8117	1.7967	1.797	1.8657	1.902	1.7666	1.7362	1.8691	1.8182	1.8795	1.7057	1.5957	1.5044	1.3883	1.4098	1.4263	1.4991	1.3571	1.5099	1.3642	1.254	1.3417	1.5024	1.4695	1.3417	1.4371	1.5902	1.5806		1.76665	1.81787	1.4706	1.38822	1.48382		1.029	0.832423	0.78579	0.839906			7.96844e-07
ENSMUSG00000003746.16	Man1a	mannosidase 1, alpha	2.5248	2.5293	2.601	2.5794	2.4191	2.5148	2.2736	2.2959	2.7585	2.7361	2.5309	2.7639	2.7259	2.5728	2.5079	2.7568	2.8871	2.955	3.5148	2.9356	3.1457	2.958	3.3718	2.9952	3.5719	3.3171	3.5983	3.208	3.6347	3.5983	3.344	2.6743	3.0096		2.46724	2.6691	3.06603	3.34372	3.25218		1.08182	1.2427	1.35525	1.31815			8.01642e-07
ENSMUSG00000030047.14	Arhgap25	Rho GTPase activating protein 25	1.2778	1.3564	1.2788	1.031	1.4109	1.3827	1.2194	1.199	1.3301	1.0869	1.2626	1.6258	1.1022	1.2161	1.3511	1.2369	1.972	2.6072	2.8576	2.4471	2.7	2.1716	3.3101	2.1119	3.7528	3.0475	3.4712	3.1935	3.7028	3.4712	3.0108	2.695	2.2797		1.2695	1.27646	2.45925	3.14783	3.0319		1.00548	1.93718	2.47959	2.38826			8.01785e-07
ENSMUSG00000029470.15	P2rx4	purinergic receptor P2X, ligand-gated ion channel 4	3.0496	3.1331	2.8705	2.9084	3.2024	2.9937	3.386	3.2705	2.9969	2.9015	3.2537	3.2262	3.0202	2.9494	3.0585	3.2426	3.5807	4.1085	4.1535	3.8263	4.2501	3.5703	4.9271	3.8818	5.1108	4.7262	5.1273	4.682	5.5872	5.1273	4.6466	3.9454	3.7646		3.10177	3.08113	3.9149	4.74253	4.61422		0.993343	1.26215	1.52897	1.48761			8.04689e-07
ENSMUSG00000020432.12	Tcn2	transcobalamin 2	3.8345	3.8507	3.8138	3.9278	4.0138	4.076	4.2421	4.0421	3.7267	3.8122	4.0115	3.5113	3.9117	3.7522	4.0506	3.7656	4.318	4.7807	4.9382	4.7081	4.9605	4.4997	5.5122	4.6632	5.6796	5.4186	5.598	5.1094	5.8346	5.598	5.2072	4.4926	4.3188		3.9751	3.81772	4.70087	5.33017	5.09024		0.96041	1.18258	1.34089	1.28053			8.08135e-07
ENSMUSG00000046958.9	4930432E11Rik	RIKEN cDNA 4930432E11 gene	0.4267	0.4571	0.4534	0.4456	0.589	0.6048	0.4885	0.4854	0.4527	0.3557	0.3188	0.3799	0.523	0.4074	0.3921	0.425	0.368	0.4155	0.3122	0.3267	0.4433	0.3469	0.1101	0.238	0.0946	0.1749	0.1873	0.2323	0.117	0.1873	0.2548	0.4999	0.2888		0.493813	0.406825	0.368767	0.172867	0.26956		0.823845	0.746775	0.350065	0.545875			8.09149e-07
ENSMUSG00000030737.17	Slco2b1	solute carrier organic anion transporter family, member 2b1	2.5381	2.5845	2.5369	2.5784	2.8883	2.7102	2.8806	2.6709	2.4719	2.476	2.6322	2.5389	2.5895	2.466	2.5465	2.3466	3.6668	3.8933	3.9998	3.8881	3.438	3.6583	3.9537	3.8548	4.0997	3.2478	3.7116	3.7283	3.9379	3.7116	3.8468	3.1778	3.3299		2.67349	2.50845	3.75738	3.76598	3.6008		0.938269	1.40542	1.40864	1.34685			8.09282e-07
ENSMUSG00000060397.6	Zfp128	zinc finger protein 128	1.4087	1.4362	1.4298	1.3946	1.4173	1.2801	1.3661	1.3564	1.5328	1.4116	1.4892	1.2264	1.5395	1.3925	1.5373	1.5033	1.3734	0.878	1.119	1.1898	1.1078	1.1484	1.0818	1.0885	0.9122	0.8421	1.0812	0.9583	0.9994	1.0812	1.0284	1.2268	1.2147		1.38615	1.45408	1.13607	0.994017	1.1101		1.049	0.819584	0.717106	0.800851			8.16273e-07
ENSMUSG00000005907.14	Pex1	peroxisomal biogenesis factor 1	2.5471	2.5661	2.5569	2.521	2.5699	2.4859	2.396	2.5119	2.5105	2.4605	2.5145	2.439	2.5099	2.4393	2.4396	2.5638	2.4114	2.1389	2.0186	2.3044	2.0109	2.3424	2.1379	2.2198	1.9873	1.9147	2.0309	2.1755	1.9585	2.0309	2.0035	2.2593	2.231		2.51935	2.48464	2.20443	2.07768	2.09664		0.986222	0.875001	0.82469	0.832215			8.17839e-07
ENSMUSG00000036560.14	Lgi4	leucine-rich repeat LGI family, member 4	4.0277	3.7733	3.9025	3.8234	3.8314	3.8372	4.0424	3.5807	3.6023	3.7351	3.8286	3.6127	3.8149	3.8811	3.9647	3.7358	4.3888	4.455	4.6433	4.5146	4.8189	4.3392	4.838	4.5964	4.5568	5.0153	4.5773	4.5532	4.3072	4.5773	4.4941	4.4632	4.1481		3.85232	3.7719	4.52663	4.6895	4.39798		0.979123	1.17504	1.21732	1.14164			8.20231e-07
ENSMUSG00000044350.14	Lacc1	laccase (multicopper oxidoreductase) domain containing 1	1.6476	1.8061	1.8153	1.7141	1.9214	1.942	1.8542	1.907	1.7373	1.6026	1.7345	1.6511	1.5892	1.6879	1.785	1.5813	2.5743	3.0069	3.2941	2.7914	3.477	2.7059	3.0622	2.7154	3.4638	3.7536	3.3562	2.7927	3.5623	3.3562	3.1033	2.3641	2.3941		1.82596	1.67111	2.97493	3.19065	2.956		0.915195	1.62924	1.74738	1.61887			8.20568e-07
ENSMUSG00000085971.4	Gm15411	predicted gene 15411	0.7405	0.8813	0.8751	0.802	0.7347	0.9215	1.0038	0.9455	0.9691	1.1836	0.7684	0.9163	0.8056	0.7765	0.729	0.6972	0.4902	0.4879	0.6034	0.7352	0.784	0.5184	0.346	0.5337	0.3278	0.3927	0.4816	0.3923	0.6803	0.4816	0.5912	0.7884	0.6858		0.86305	0.855712	0.603183	0.41235	0.64546		0.991498	0.698897	0.477782	0.747883			8.21776e-07
ENSMUSG00000032468.11	Armc8	armadillo repeat containing 8	3.9666	3.8141	3.956	3.9741	3.8507	3.8865	3.8628	3.8033	4.0421	4.0836	3.7838	4.0934	3.9379	3.8984	3.8054	3.9635	3.6749	3.5015	3.5892	3.6098	3.5408	3.8381	3.3908	3.6502	3.4876	3.41	3.4415	3.5301	3.3858	3.4415	3.6514	3.6154	3.9271		3.88926	3.95101	3.62572	3.48503	3.60424		1.01588	0.932238	0.896065	0.926716			8.2689e-07
ENSMUSG00000049625.6	Tifab	TRAF-interacting protein with forkhead-associated domain, family member B	1.0567	0.9586	0.9401	0.9218	1.1035	1.1117	0.9752	0.6527	0.8853	0.9298	0.9857	1.0632	0.9328	0.8887	1.2619	0.9108	1.9555	2.6534	2.4775	2.2583	2.7206	2.1489	2.6864	1.8923	3.2565	3.3224	3.1005	2.5477	3.2087	3.1005	2.8221	2.0007	1.9301		0.965038	0.982275	2.36903	2.80097	2.61242		1.01786	2.45486	2.90244	2.70707			8.27462e-07
ENSMUSG00000050493.8	Fam167b	family with sequence similarity 167, member B	0.6954	0.5222	0.5464	0.286	0.6932	0.7138	0.7638	0.5874	0.6504	0.526	0.5909	0.5334	0.7402	0.3242	0.7138	0.138	1.6795	2.3418	2.3641	2.2789	2.7213	1.4739	2.0601	1.5643	2.6591	2.813	2.4165	1.9214	2.6572	2.4165	2.2813	1.5766	1.1933		0.601025	0.527112	2.14325	2.23907	2.02498		0.877023	3.56599	3.72541	3.36921			8.27935e-07
ENSMUSG00000110010.1	Gm45629		0.9257	1.0413	0.9934	1.0485	1.1581	1.0812	1.1168	1.0372	1.0458	0.9416	1.0229	0.8844	1.0911	0.9637	1.0706	1.1731	0.7638	0.946	0.6406	0.9212	0.6515	1.0665	0.7465	0.7381	0.5712	0.6194	0.6937	0.7478	0.6032	0.6937	0.6729	0.759	0.7757		1.05028	1.02415	0.8316	0.686117	0.7009		0.975126	0.791793	0.653273	0.667349			8.3407e-07
ENSMUSG00000064057.12	Scgb3a1	secretoglobin, family 3A, member 1	0.1798	0.0323	0.4743	0.551	0.3554	0.049	0.1801	0.1398	0.3065	0.946	1.5809	1.3688	0.4645	0.4489	0.1249	0.4992	1.9993	2.725	2.8159	3.0921	4.8124	1.8198	2.3025	3.017	2.8386	4.5553	3.8958	2.4353	3.2726	3.8958	2.5043	1.2775	1.3704		0.245212	0.717463	2.87742	3.17408	2.46412		2.92588	11.7344	12.9442	10.0489			8.34499e-07
ENSMUSG00000001930.17	Vwf	Von Willebrand factor homolog	1.2268	1.1468	1.1657	1.1359	1.1946	0.9083	1.2004	1.5236	1.5751	1.4159	2.0726	1.1691	1.4091	1.5084	1.149	0.326	2.1461	2.8276	3.2302	2.476	3.7412	2.3137	3.0936	2.9142	4.0673	4.5773	4.2029	2.9459	3.9582	4.2029	3.2901	1.6893	1.9632		1.18776	1.32815	2.78913	3.63353	3.02074		1.11819	2.34822	3.05914	2.54322			8.35045e-07
ENSMUSG00000076928.5	Trac	T cell receptor alpha constant	1.3595	1.5028	1.2527	1.155	1.5503	1.2569	1.5332	1.2612	1.5492	1.3223	1.5041	2.0233	1.0238	1.0014	1.1563	1.1038	1.842	2.7387	2.2236	2.7412	2.6703	1.8715	2.6198	2.4101	2.5898	3.0404	3.1239	2.1821	2.8469	3.1239	2.8454	1.3609	1.4687		1.35895	1.33553	2.34788	2.66102	2.32916		0.982762	1.72772	1.95814	1.71394			8.39927e-07
ENSMUSG00000029771.12	Irf5	interferon regulatory factor 5	1.4187	1.29	1.5165	1.3914	1.5892	1.6181	1.6707	1.6773	1.4468	1.347	1.4371	1.31	1.4368	1.3848	1.67	1.4028	2.3547	3.1095	3.152	2.7143	3.59	2.7143	3.6397	2.6382	4.2015	4.5394	3.9093	3.4248	4.1115	3.9093	3.5992	2.7143	2.6598		1.52149	1.42941	2.93913	3.72548	3.39882		0.939484	1.93175	2.44858	2.23388			8.42156e-07
ENSMUSG00000021508.11	Cxcl14	chemokine (C-X-C motif) ligand 14	5.3702	5.296	5.1774	5.122	5.378	5.3478	5.4257	5.2934	5.306	5.314	5.378	5.1954	5.1536	5.3259	5.252	5.2852	5.4868	5.6444	5.7625	5.601	6.0837	5.5828	5.9717	5.6291	5.9607	6.0181	5.8877	5.9382	5.7507	5.8877	5.7644	5.8354	5.7092		5.30131	5.27626	5.69353	5.90092	5.78948		0.995275	1.07399	1.1131	1.09208			8.45009e-07
ENSMUSG00000097924.2	A730020E08Rik	RIKEN cDNA A730020E08 gene	1.2007	1.2701	1.2775	1.224	1.2523	1.2858	1.1105	1.2738	1.4295	1.568	1.2523	1.336	1.3442	1.3442	1.1993	1.226	1.1622	0.8034	0.9481	0.9137	0.9192	0.868	0.7664	0.9233	0.7008	0.6034	0.5914	0.8724	0.7649	0.5914	0.8317	0.9687	0.9956		1.23684	1.33744	0.935767	0.74295	0.83046		1.08134	0.75658	0.600685	0.671438			8.62247e-07
ENSMUSG00000033983.13	Coil	coilin	2.2382	2.2452	2.3434	2.3531	2.2628	2.2336	2.3279	2.3509	2.1486	2.0655	2.2717	2.3615	2.2411	2.2861	2.2727	2.2895	2.2361	2.1437	1.8641	2.0206	2	2.1808	1.7695	1.9812	1.7187	1.6651	1.9446	1.9004	1.7673	1.9446	1.9931	2.3339	2.0298		2.29439	2.24209	2.07422	1.82992	2.01374		0.977205	0.904039	0.797562	0.877681			8.64286e-07
ENSMUSG00000028176.11	Lrrc7	leucine rich repeat containing 7	1.3575	1.3786	1.5473	1.4587	1.5244	1.4109	1.3047	1.4105	1.4695	1.6904	1.4907	1.2386	1.5355	1.4717	1.4456	1.4417	1.2004	0.9413	0.9625	1.1595	1.005	1.218	0.9644	1.1749	0.9254	0.9937	0.9373	0.9443	0.9157	0.9373	1.0125	1.0727	1.3925		1.42408	1.47296	1.08112	0.99	1.06614		1.03433	0.759171	0.695188	0.748654			8.67933e-07
ENSMUSG00000020890.11	Gucy2e	guanylate cyclase 2e	0.7615	0.8306	0.7582	0.8409	0.8649	0.7729	0.7675	0.7767	0.715	0.878	0.7682	0.5393	0.759	0.8267	0.8677	0.8229	0.7238	0.6354	0.5027	0.569	0.3536	0.6294	0.4988	0.4606	0.336	0.2662	0.4924	0.5203	0.2819	0.4924	0.3625	0.6337	0.5754		0.79665	0.7721	0.568983	0.42905	0.46918		0.969183	0.71422	0.538568	0.588941			8.73988e-07
ENSMUSG00000032271.13	Nnmt	nicotinamide N-methyltransferase	0.0583	0.0358	0.0199	0.0553	0.0467	0.1964	0.043	0.1869	0.1473	0.0842	0.1694	0.25	0.0623	0.0719	0.087	0.0719	0.2571	1.1263	1.0328	0.6403	1.4087	0.8653	1.0911	0.6046	1.1251	1.3819	1.2123	0.7892	1.1731	1.2123	1.5028	0.5275	0.5789		0.0802875	0.118	0.888417	1.03403	0.99892		1.46972	11.0654	12.8791	12.4418			8.81523e-07
ENSMUSG00000097343.2	9030407P20Rik	RIKEN cDNA 9030407P20 gene	1.6715	1.5055	1.5835	1.5849	1.5088	1.4331	1.7102	1.5298	1.471	1.5709	1.5168	1.914	1.6168	1.5732	1.8217	1.7487	1.502	1.3014	1.1218	1.1673	1.2678	1.3571	0.9906	1.2864	0.9913	1.0384	0.9978	1.0673	1.0421	0.9978	1.2111	1.5044	1.3744		1.56591	1.65414	1.28623	1.06197	1.22596		1.05634	0.821395	0.678178	0.782905			8.82491e-07
ENSMUSG00000092274.2	Neat1	nuclear paraspeckle assembly transcript 1 (non-protein coding)	6.3453	6.0134	6.3986	6.2022	6.3006	6.799	6.8391	6.4125	6.0631	5.9209	6.1146	6.1837	6.2441	6.3153	6.2678	5.9802	7.3701	7.7477	7.9824	7.5607	7.465	7.5861	8.2602	7.2958	8.2353	8.0862	8.4187	8.1551	8.1737	8.4187	8.1339	7.4917	7.5744		6.41384	6.13621	7.61867	8.07522	7.95848		0.956715	1.18785	1.25903	1.24083			8.82537e-07
ENSMUSG00000108070.1	Gm43872		1.6777	1.4761	1.6977	1.4075	1.6036	1.7245	1.5913	1.6739	1.6352	1.5048	1.3097	0.7607	1.6228	1.5175	1.3734	1.5199	1.3894	1.3883	1.4226	1.2104	1.149	1.5507	1.0885	1.1715	1.1836	0.9994	1.0157	1.1697	0.8917	1.0157	1.0944	1.5066	1.29		1.60654	1.4055	1.35173	1.10473	1.15968		0.874863	0.841395	0.687649	0.721851			8.93246e-07
ENSMUSG00000096914.3	Galntl6	UDP-N-acetyl-alpha-D-galactosamine:polypeptide N-acetylgalactosaminyltransferase-like 6	1.5142	1.4627	1.5197	1.4958	1.3953	1.3647	1.3432	1.315	1.6044	1.6315	1.4061	1.2198	1.6225	1.5828	1.5964	1.4496	1.2693	1.1249	0.9097	0.9962	0.8896	1.0351	0.7371	1.1487	0.7253	0.7505	0.7748	0.8037	0.8314	0.7748	0.8768	0.9767	1.2126		1.42632	1.51414	1.03747	0.82335	0.93446		1.06157	0.72737	0.577253	0.655152			8.98148e-07
ENSMUSG00000022912.8	Pros1	protein S (alpha)	3.0761	3.0579	3.2165	2.9578	3.4457	3.594	3.2876	3.0899	3.1613	3.1656	3.0044	3.422	3.0654	3.2067	2.9534	2.9396	4.0378	4.4521	4.8818	4.301	4.7663	4.2029	5.1564	4.0526	5.3165	5.0254	5.1262	4.7148	5.2872	5.1262	5.1019	4.5942	4.5589		3.21569	3.1148	4.44032	4.89865	4.93368		0.968626	1.38083	1.52336	1.53425			9.07712e-07
ENSMUSG00000019848.14	Popdc3	popeye domain containing 3	1.7432	1.8835	1.5885	1.6633	1.753	1.6907	1.7391	1.9249	1.9519	1.7211	1.7263	1.7506	1.7019	1.6603	1.7645	1.6831	1.7645	1.3664	1.0031	1.4666	1.0254	1.4855	1.0351	1.2801	0.8578	0.8053	0.9674	1.1904	1.0088	0.9674	0.9295	1.4141	1.4005		1.74828	1.74496	1.35192	1.02268	1.14406		0.998105	0.773286	0.584967	0.654394			9.08071e-07
ENSMUSG00000081049.1	Rps24-ps3	ribosomal protein S24, pseudogene 3	7.6727	7.6306	7.5861	7.6993	7.7756	7.8358	7.8247	7.7977	7.7522	7.8578	7.6214	8.2667	7.7078	7.2892	7.5166	7.8762	7.9417	8.2477	8.2477	8.0606	8.2407	7.9517	8.3268	8.0737	8.3391	8.1208	8.3321	8.2602	8.3321	8.3321	8.3835	7.7567	7.9579		7.72781	7.73599	8.11502	8.24212	8.15246		1.00106	1.05011	1.06655	1.05495			9.1556e-07
ENSMUSG00000026749.11	Nek6	NIMA (never in mitosis gene a)-related expressed kinase 6	3.3971	3.3753	3.3369	3.2033	3.4113	3.2871	3.4144	3.4015	3.3721	3.3148	3.4155	3.0887	3.1767	3.2529	3.3421	3.2862	3.9606	4.3695	4.6623	4.1067	4.8115	4.0516	4.7048	4.1091	5.0398	5.301	4.9988	4.4607	5.065	4.9988	4.8183	4.2518	4.069		3.35336	3.28112	4.32703	4.76903	4.64058		0.978458	1.29036	1.42216	1.38386			9.16563e-07
ENSMUSG00000027082.15	Tfpi	tissue factor pathway inhibitor	1.0935	1.1454	1.0468	1.1777	1.2944	1.4378	1.298	1.0298	1.2049	1.1919	1.3841	1.4622	1.1916	1.1615	1.1451	1.0613	1.7345	1.9346	2.5164	1.9011	2.3451	1.7953	2.7133	1.8648	2.8451	2.6412	2.9392	2.3584	3.1218	2.9392	2.5566	1.8466	2.0302		1.19043	1.22532	2.03783	2.56033	2.49888		1.02932	1.71185	2.15077	2.09915			9.18873e-07
ENSMUSG00000050732.9	Vamp8	vesicle-associated membrane protein 8	2.7609	2.6187	2.4239	2.6513	3.0517	3.0211	3.0066	2.7854	2.4915	2.5907	2.7403	3.3339	2.6839	2.7466	2.6453	2.7484	3.3968	4.023	4.2482	4.0242	4.5663	3.4505	4.5793	3.7624	5.1304	5.1588	5.0943	4.5536	5.1329	5.0943	4.5801	4.1643	3.7879		2.78995	2.74757	3.9515	4.71313	4.5519		0.984812	1.41633	1.68933	1.63153			9.26884e-07
ENSMUSG00000047259.2	Mc4r	melanocortin 4 receptor	1.1647	1.2834	1.2831	1.3213	1.3191	1.4453	1.3374	1.3453	1.4244	1.4105	1.4302	1.5906	1.4252	1.4442	1.2537	1.5206	1.1637	1.0397	0.7851	0.9409	0.9428	1.0913	0.9736	1.058	0.8532	0.9221	0.9473	0.9108	0.9987	0.9473	0.9277	1.0665	1.0488		1.31245	1.43743	0.993917	0.944167	0.9978		1.09522	0.757299	0.719392	0.760258			9.31776e-07
ENSMUSG00000036833.16	Pnpla7	patatin-like phospholipase domain containing 7	2.4179	2.2973	2.3506	2.3679	2.5108	2.2733	2.6461	2.4168	2.3934	2.3818	2.4182	2.0608	2.287	2.3304	2.4439	2.3461	2.981	3.2787	3.3644	2.9701	3.0742	3.0566	4.1439	3.0526	4.0444	3.5892	3.969	3.8017	4.3195	3.969	3.7418	3.3227	2.8083		2.41009	2.3327	3.12083	3.7668	3.63226		0.96789	1.2949	1.56293	1.50711			9.33215e-07
ENSMUSG00000062585.11	Cnr2	cannabinoid receptor 2 (macrophage)	0.111	0.2108	0.2504	0.0998	0.1753	0.1034	0.2133	0.1187	0.202	0.2079	0.2064	0.2368	0.1367	0.1051	0.1708	0.1826	0.5426	0.7898	0.9511	0.6062	0.995	0.6786	1.2516	0.6069	1.5095	1.4327	1.3966	1.1798	1.6725	1.3966	1.2327	0.6922	0.6104		0.160338	0.181038	0.76055	1.22952	1.12088		1.1291	4.74343	7.6683	6.99075			9.37475e-07
ENSMUSG00000097251.2	5033417F24Rik	RIKEN cDNA 5033417F24 gene	0.947	1.1137	0.9962	0.949	1.0291	0.8815	0.9841	0.9724	0.6604	0.6517	0.9827	0.8737	0.999	1.0041	1.1124	1.2281	1.1263	0.7922	0.8633	0.7892	0.6915	0.5909	0.6376	0.7535	0.7081	0.6927	0.7224	0.6827	0.6677	0.7224	0.6413	0.7739	0.763		0.984125	0.939013	0.8089	0.6995	0.71366		0.95416	0.821948	0.710784	0.725172			9.3978e-07
ENSMUSG00000002603.15	Tgfb1	transforming growth factor, beta 1	2.4005	2.2959	2.1458	2.2468	2.3953	2.4798	2.5539	2.3792	2.1695	2.2704	2.404	2.3898	2.1924	2.2002	2.2438	2.0956	3.1913	3.9804	4.229	3.641	4.4285	3.304	4.8491	3.3836	5.1982	5.3702	5.1685	4.523	5.2576	5.1685	4.6219	3.5898	3.6495		2.36215	2.24571	3.7957	4.74877	4.45746		0.950707	1.60688	2.01036	1.88704			9.40954e-07
ENSMUSG00000022022.2	Mtrf1	mitochondrial translational release factor 1	2.2303	2.2217	2.1917	2.1126	2.1712	2.2448	2.251	2.1509	2.2254	2.3901	2.2069	2.8586	2.1478	2.2232	2.0435	2.3184	1.9834	1.9317	1.9203	1.9497	1.9004	2.2181	1.781	1.9652	1.7038	1.6662	1.7562	1.8846	1.6962	1.7562	1.8393	2.1877	2.0587		2.19677	2.30174	1.98393	1.79283	1.90762		1.04778	0.903112	0.816121	0.868373			9.42583e-07
ENSMUSG00000042626.13	Shc1	src homology 2 domain-containing transforming protein C1	2.5864	2.5874	2.5276	2.5797	2.559	2.6081	2.6328	2.6769	2.6134	2.4279	2.6412	2.4347	2.5474	2.648	2.72	2.5332	2.9075	3.1787	3.2629	3.0214	3.3058	2.9891	3.5304	3.1278	3.7758	3.8804	3.8474	3.3353	3.8321	3.8474	3.4463	3.0069	2.8257		2.59474	2.57072	3.1109	3.58285	3.39168		0.990746	1.19893	1.38081	1.30714			9.43034e-07
ENSMUSG00000074151.13	Nlrc5	NLR family, CARD domain containing 5	0.4919	0.7429	0.507	0.459	0.8232	0.7635	0.8655	0.454	0.6796	0.5514	0.634	0.7535	0.6679	0.5501	0.6684	0.8355	2.3369	3.5325	3.2909	3.2087	4.0449	2.6123	2.7946	2.5861	3.743	4.9382	3.5697	3.0253	3.8887	3.5697	3.1775	2.2677	2.2767		0.638375	0.66755	3.17103	3.44282	3.03606		1.0457	4.96735	5.39309	4.75592			9.56668e-07
ENSMUSG00000031374.13	Zfp92	zinc finger protein 92	0.7654	0.8643	0.8801	0.8281	0.8409	0.7929	0.7779	0.9528	0.8459	0.8953	0.8564	0.6522	1.0341	0.8442	0.7029	0.8878	0.7593	0.614	0.5413	0.6386	0.6504	0.7587	0.6198	0.5665	0.621	0.5615	0.526	0.5728	0.4212	0.526	0.6256	0.6781	0.7036		0.8378	0.83985	0.660383	0.577933	0.5909		1.00245	0.788235	0.689823	0.7053			9.58726e-07
ENSMUSG00000054520.15	Sh3bp2	SH3-domain binding protein 2	2.0431	1.9116	2.0452	2.12	1.9253	1.8531	1.9203	1.8029	2.0634	1.8779	2.3062	2.0047	2.1503	2.1217	2.0514	2.2577	2.3146	2.9934	3.2409	2.716	3.1622	2.7481	3.5827	2.7261	3.8184	4.0266	3.755	3.2059	4.07	3.755	3.5387	2.8221	2.7502		1.95269	2.10416	2.86253	3.51912	3.3872		1.07757	1.46595	1.80219	1.73463			9.62274e-07
ENSMUSG00000033965.10	Slc16a2	solute carrier family 16 (monocarboxylic acid transporters), member 2	2.9686	2.9118	2.8598	2.931	2.9701	2.7652	2.9721	2.7079	2.6201	2.7968	2.9488	2.2779	2.884	2.8348	3.0381	2.4573	3.3959	3.4434	3.5894	3.4688	3.5862	3.358	3.6422	3.3586	3.4641	3.422	3.2946	3.3705	3.2805	3.2946	3.5208	3.5769	3.4315		2.88581	2.73223	3.47362	3.42533	3.42086		0.946778	1.20369	1.18696	1.18541			9.63575e-07
ENSMUSG00000049176.14	Frmpd4	FERM and PDZ domain containing 4	2.1445	2.2435	2.3052	2.4031	2.0894	2.1167	2.069	2.1177	2.2936	2.3188	2.1931	2.0968	2.2563	2.2054	2.1889	2.1605	2.0244	1.5531	1.5633	1.7907	1.467	1.8664	1.3736	1.7466	1.3226	1.2063	1.318	1.5542	1.298	1.318	1.5542	1.7019	1.9592		2.18614	2.21418	1.71082	1.42022	1.56626		1.01283	0.782575	0.649647	0.716451			9.78513e-07
ENSMUSG00000041354.15	Rgl2	ral guanine nucleotide dissociation stimulator-like 2	3.181	3.0389	2.9005	2.9646	2.9882	3.1753	3.3472	3.2473	2.7303	2.913	2.9609	3.142	2.9922	3.0176	3.0001	3.0435	3.4755	3.7005	3.7682	3.5509	3.6977	3.4931	3.9193	3.6266	4.0871	3.884	4.1604	3.9281	4.1942	4.1604	3.9917	3.3253	3.3049		3.10537	2.97495	3.61432	3.93425	3.7953		0.958	1.16389	1.26692	1.22217			9.78849e-07
ENSMUSG00000050846.8	Zfp623	zinc finger protein 623	2.2168	2.2817	2.4904	2.3391	2.3492	2.4506	2.3999	2.2763	2.3384	2.2637	2.3021	2.4885	2.4095	2.3999	2.372	2.3342	2.215	2.222	2.021	2.0321	1.9257	2.0598	1.9965	1.9905	1.9159	1.9636	2.0087	1.8557	1.8129	2.0087	1.9997	2.3635	2.3458		2.3505	2.36354	2.07927	1.95515	2.10612		1.00555	0.884606	0.831802	0.896031			9.79132e-07
ENSMUSG00000016946.5	Kctd5	potassium channel tetramerisation domain containing 5	3.5103	3.3918	3.4245	3.3096	3.5076	3.3356	3.3961	3.3333	3.5943	3.4832	3.5518	3.639	3.6217	3.6467	3.5589	3.5362	3.9343	3.8517	4.069	3.8375	3.7087	3.8324	3.9512	3.9349	3.8542	3.7931	3.7358	3.7125	3.7879	3.7358	3.7656	3.7615	3.8501		3.4011	3.57898	3.87227	3.83028	3.78018		1.0523	1.13853	1.12619	1.11146			9.8173e-07
ENSMUSG00000029096.15	Htra3	HtrA serine peptidase 3	2.0043	2.0203	1.8653	1.8054	1.9858	1.9786	2.2861	1.7937	1.9678	2.1224	1.9143	2.2973	1.8933	1.9976	1.8179	2.0768	2.3428	2.3746	2.8107	2.3704	2.9845	2.2425	3.3037	2.5821	3.28	2.9205	3.3415	3.0173	3.5775	3.3415	3.0351	2.4114	2.5797		1.96744	2.01092	2.52092	3.07418	2.98904		1.0221	1.28132	1.56253	1.51926			9.82038e-07
ENSMUSG00000037653.7	Kctd8	potassium channel tetramerisation domain containing 8	2.7877	2.7619	2.7851	2.6801	2.7291	2.7521	2.5145	2.7029	2.8522	2.994	2.6712	3.1962	2.6902	2.6889	2.5882	2.8721	2.6416	2.434	2.2949	2.3849	2.227	2.5557	1.8136	2.2982	1.8585	1.7538	1.7625	2.1144	1.6242	1.7625	2.1516	2.3528	2.4409		2.71418	2.81913	2.42302	1.9335	2.0664		1.03867	0.892727	0.712371	0.761336			9.82352e-07
ENSMUSG00000068854.7	Hist2h2be	histone cluster 2, H2be	2.0269	1.9931	2.0175	1.9253	1.9954	1.9286	1.9894	1.8763	1.8895	1.7416	1.7088	1.9102	1.8755	1.7716	1.9546	1.8996	1.7319	1.8371	1.8518	1.7113	1.5445	1.6454	1.31	1.6992	1.2968	1.3083	1.4634	1.4984	1.6173	1.4634	1.3395	1.712	1.4515		1.96906	1.84392	1.72033	1.42935	1.51674		0.936448	0.873681	0.725904	0.770285			9.83212e-07
ENSMUSG00000112148.1	Lilrb4a		0.4422	0.1938	0.1664	0.1837	0.2101	0.484	0.6942	0.3255	0.3771	0.3774	0.1081	0.784	0.2557	0.2318	0.0607	0.3088	1.3957	3.6403	4.4587	2.5395	5.0236	2.4699	4.8197	2.4696	5.8923	6.4281	6.0295	4.4448	5.8681	6.0295	5.1404	2.1416	3.4152		0.337487	0.31295	3.25462	5.014	4.51896		0.927294	9.64367	14.8568	13.39			9.92912e-07
ENSMUSG00000020422.13	Tns3	tensin 3	4.0506	4.0616	4.1754	4.1492	4.0226	3.983	4.0586	4.0219	4.1254	4.1583	4.2582	3.8775	4.3162	4.2339	4.1199	4.1183	4.6839	4.7224	4.8482	4.7311	4.439	4.5426	4.9468	4.4871	4.96	4.5408	4.7243	4.7831	4.9531	4.7243	4.8813	4.496	4.3682		4.06536	4.15096	4.6612	4.74035	4.68458		1.02106	1.14656	1.16603	1.15232			9.93016e-07
ENSMUSG00000069911.10	Fam196b	family with sequence similarity 196, member B	1.5359	1.7377	1.6864	1.7146	1.4508	1.4602	1.521	1.5521	1.7466	1.7885	1.7355	1.541	1.6904	1.5995	1.5549	1.7576	1.365	1.0977	1.0683	1.2889	0.9289	1.2231	0.8887	1.1923	0.849	0.9194	0.9407	1.0941	0.8616	0.9407	0.8655	1.2351	1.3287		1.58234	1.67675	1.16198	0.9807	1.04632		1.05967	0.734346	0.619779	0.66125			9.96157e-07
ENSMUSG00000072676.12	Tmem254a	transmembrane protein 254a	1.6584	2.1119	1.8899	1.8217	2.0502	1.8305	1.8951	2.0186	2.0562	2.1979	1.7267	2.075	1.6363	2.1137	2.0283	1.9486	1.4847	1.196	1.5984	1.3075	2.0254	1.3312	0.4826	1.0059	0.8334	1.1151	0.8181	1.2208	0.8822	0.8181	1.1399	1.4183	1.4681		1.90954	1.97284	1.49053	0.91265	1.14532		1.03315	0.780573	0.477943	0.599789			9.96237e-07
ENSMUSG00000027412.12	Lpin3	lipin 3	0.581	0.6708	0.7045	0.693	0.6004	0.4838	0.633	0.5646	0.5642	0.7593	0.482	0.6153	0.6908	0.7	0.4552	0.7497	0.839	1.0418	1.126	0.8683	1.2052	1.0238	1.4118	1.1091	1.4284	1.6981	1.1577	1.2937	1.5606	1.1577	1.2227	0.9048	0.706		0.616388	0.627062	1.01735	1.3498	1.11036		1.01732	1.6505	2.18986	1.8014			9.96348e-07
ENSMUSG00000006219.12	Fblim1	filamin binding LIM protein 1	0.808	0.69	0.6194	0.5998	0.9017	0.8199	0.7087	0.8025	0.4561	0.5772	0.8765	0.6372	0.4554	0.5214	0.6133	0.6712	1.6684	2.2926	2.813	1.9186	2.6465	1.977	3.5934	1.7565	3.947	3.5985	3.9567	3.4297	4.1029	3.9567	3.3285	2.1988	2.1167		0.74375	0.601038	2.21935	3.3803	3.14072		0.808118	2.984	4.54494	4.22282			9.98265e-07
ENSMUSG00000021457.14	Syk	spleen tyrosine kinase	0.7692	0.8116	0.6648	0.75	0.8464	0.7546	0.7157	0.6832	0.7596	0.6851	0.8953	0.7707	0.6699	0.7084	0.9379	0.7829	1.7538	2.7973	3.1675	2.1595	3.2672	1.8829	3.8279	1.9887	4.2794	4.4504	4.5197	3.5346	4.7464	4.5197	3.6037	2.1672	1.9624		0.749438	0.776225	2.5047	3.76678	3.39988		1.03574	3.34211	5.02615	4.53658			1.00463e-06
ENSMUSG00000028518.8	Prkaa2	protein kinase, AMP-activated, alpha 2 catalytic subunit	2.0514	2.1256	2.1697	2.2263	2.0305	1.9372	1.9276	1.9782	2.1554	2.26	2.0179	1.9387	2.17	2.0914	2.0666	2.1408	1.9297	1.579	1.6385	1.6492	1.5578	1.9519	1.5984	1.6765	1.4724	1.4065	1.4863	1.5885	1.5484	1.4863	1.6374	1.5972	1.9084		2.05581	2.1051	1.71768	1.5381	1.63554		1.02397	0.835525	0.748171	0.795569			1.00529e-06
ENSMUSG00000022098.9	Bmp1	bone morphogenetic protein 1	3.471	3.4214	3.3331	3.3235	3.4712	3.4166	3.4873	3.4367	3.2946	3.2716	3.484	3.2429	3.3438	3.4079	3.5337	3.4922	3.6655	3.9037	4.4871	4.0676	4.3784	3.9324	4.4756	4.0814	4.7952	5.0088	4.8272	4.2779	4.8003	4.8272	4.5773	4.1855	4.0706		3.4201	3.38384	4.07245	4.57768	4.49218		0.989397	1.19074	1.33846	1.31346			1.00736e-06
ENSMUSG00000059555.6	Tor4a	torsin family 4, member A	1.0731	1.1715	0.9423	1.0747	1.2851	1.3201	1.2965	1.1254	0.9613	0.9354	0.9696	0.9046	0.9314	0.9767	1.0735	0.7978	1.9368	2.2828	2.3034	1.8683	2.5582	1.8948	2.8421	1.9084	3.0916	3.2641	3.0896	2.6044	3.2652	3.0896	2.5416	1.7827	1.5787		1.16109	0.943787	2.14072	2.80003	2.45156		0.812848	1.84372	2.41156	2.11143			1.01453e-06
ENSMUSG00000002147.18	Stat6	signal transducer and activator of transcription 6	1.7542	1.6451	1.5913	1.6665	1.8136	1.8795	1.9221	1.7274	1.5228	1.5842	1.6588	1.5867	1.5441	1.4554	1.6519	1.2668	2.4582	3.126	2.9494	2.6678	3.274	2.5135	3.6393	2.5055	3.8216	4.0313	3.8513	3.4108	3.9534	3.8513	3.2956	2.4537	2.4811		1.74996	1.53384	2.83148	3.5433	3.20702		0.876497	1.61803	2.02479	1.83262			1.0171e-06
ENSMUSG00000026163.17	Sphkap	SPHK1 interactor, AKAP domain containing	3.548	3.5798	3.6662	3.7472	3.5998	3.4861	3.4888	3.8099	3.6782	3.8471	3.598	3.2879	3.672	3.6196	3.6445	3.5496	3.3101	3.0293	3.0936	3.3037	3.0055	3.3463	3.055	3.1982	2.92	2.8837	3.0264	3.1284	2.9438	3.0264	3.1457	3.2473	3.4499		3.61572	3.61211	3.18142	3.03528	3.16262		0.999001	0.879883	0.839467	0.874685			1.01823e-06
ENSMUSG00000021384.14	Susd3	sushi domain containing 3	0.7612	0.7191	0.8278	0.493	0.7481	0.7224	0.981	0.5636	0.4235	0.6772	0.7233	0.8371	0.6376	0.5476	0.8288	0.5945	1.3097	1.8506	1.9026	1.5434	2.1389	1.4054	2.1513	1.3981	2.5458	2.2932	2.3291	1.9567	2.2046	2.3291	1.815	1.0632	1.0415		0.727025	0.6587	1.69177	2.11237	1.69068		0.906021	2.32697	2.90549	2.32548			1.02552e-06
ENSMUSG00000038543.13	BC028528	cDNA sequence BC028528	1.3782	1.8715	1.7047	1.7022	2.0907	1.644	1.7379	1.604	1.6492	1.3694	1.6396	2.074	2.1181	1.5902	1.4713	1.0686	2.2945	2.8683	2.5339	2.2995	2.8297	2.0956	3.0279	2.4537	3.3302	3.0757	3.2734	2.8148	3.4048	3.2734	3.3974	2.4667	1.9242		1.71665	1.62255	2.48692	2.99595	2.8933		0.945184	1.4487	1.74523	1.68543			1.02806e-06
ENSMUSG00000079492.2	Gm11127	predicted gene 11127	0.9959	1.3612	0.9971	0.7527	1.3402	1.3906	1.4101	0.9927	1.2543	0.9586	1.0159	1.3414	1.2558	1.2224	0.8906	0.9882	2.0147	2.6513	2.259	2.559	2.4318	2.457	3.017	2.366	2.7582	3.6632	2.9087	2.5177	3.0598	2.9087	2.9534	2.1573	2.0698		1.15506	1.1159	2.39547	2.8718	2.6298		0.966095	2.07388	2.48627	2.27676			1.03473e-06
ENSMUSG00000029676.15	Pot1a	protection of telomeres 1A	2.9776	2.8932	2.9244	2.9497	2.8857	2.9356	2.9922	2.7758	2.8482	2.9465	2.8765	2.919	2.8182	2.8071	2.8499	2.9558	2.8944	2.8555	2.7741	2.6631	2.5644	2.6848	2.6153	2.591	2.6247	2.5746	2.5419	2.7047	2.6668	2.5419	2.5759	2.5947	2.5557		2.91677	2.87765	2.73938	2.6087	2.587		0.986586	0.939182	0.894378	0.886938			1.04794e-06
ENSMUSG00000022112.14	Gpc5	glypican 5	3.8276	3.8036	3.8861	3.7502	3.7303	3.7012	3.6439	3.8276	3.8411	3.8422	4.0583	4.0843	3.7636	3.9123	3.8114	3.7422	3.4032	3.2643	3.0636	3.274	3.2162	3.4448	3.0412	3.2484	2.8729	2.7115	2.7606	3.235	2.8059	2.7606	3.2324	3.6873	3.7927		3.77131	3.88193	3.27768	2.97827	3.25578		1.02933	0.869109	0.789716	0.863302			1.04813e-06
ENSMUSG00000030560.17	Ctsc	cathepsin C	2.1839	2.3001	2.2477	2.0952	2.408	2.3369	2.1359	2.1382	2.2724	2.3304	2.357	2.4056	2.1564	2.0817	2.1795	2.1249	3.6828	5.065	5.3315	4.5431	6.3488	4.1779	5.303	4.0785	6.1866	7.1253	6.3375	5.0398	6.299	6.3375	5.3791	4.0051	4.1151		2.23074	2.23849	4.85818	5.67845	5.22716		1.00347	2.17784	2.54555	2.34324			1.04996e-06
ENSMUSG00000021127.7	Zfp36l1	zinc finger protein 36, C3H type-like 1	3.2067	3.0296	2.9567	3.135	3.2286	3.3093	3.2108	3.2797	3.1039	3.0096	2.9271	3.2018	2.939	3.0384	3.126	2.7652	4.1077	4.5585	4.933	4.2797	4.7782	4.0338	5.1311	3.8618	5.1125	5.1292	5.1479	4.701	5.3244	5.1479	4.756	3.6652	4.0903		3.16955	3.01388	4.44848	4.84725	4.59676		0.950884	1.40351	1.52932	1.45029			1.05583e-06
ENSMUSG00000075284.10	Wipf1	WAS/WASL interacting protein family, member 1	3.0395	3.0276	3.005	3.0158	3.1218	3.1927	3.1042	3.0072	3.1269	3.0129	3.1457	3.1079	3.0705	3.0697	3.179	3.1337	3.5992	3.874	4.1942	3.5677	3.8237	3.6605	4.1126	3.5141	4.3214	4.1994	4.1747	3.857	4.4624	4.1747	4.1315	3.2464	3.5554		3.06422	3.10579	3.78655	4.02987	3.91408		1.01356	1.23573	1.31513	1.27735			1.05924e-06
ENSMUSG00000049037.8	Clec4a1	C-type lectin domain family 4, member a1	0.1456	0.1081	0.0378	0.1187	0.1588	0.0378	0.0785	0.2298	0.1584	0.1533	0.0553	0.1673	0.1779	0.0988	0.1769	0.1528	0.634	1.5142	1.7044	0.8825	2.1112	1.1032	2.0729	1.152	2.8634	2.6379	2.6054	1.7409	3.2898	2.6054	2.1279	0.436	0.6318		0.114388	0.142588	1.32492	2.17875	1.81818		1.24653	11.5827	19.0471	15.8949			1.06023e-06
ENSMUSG00000046793.8	Gpr61	G protein-coupled receptor 61	2.1651	2.152	2.2083	2.1506	2.1307	2.0981	2.2267	2.2027	2.1094	2.014	2.1313	1.9865	2.1541	2.2471	2.3188	2.3149	1.8863	1.7882	1.4673	1.7649	1.4839	1.8852	1.5528	1.8182	1.3722	1.219	1.5009	1.5857	1.3363	1.5009	1.5492	2.0039	1.753		2.16677	2.15951	1.71263	1.50813	1.62866		0.996648	0.790407	0.696027	0.751652			1.07893e-06
ENSMUSG00000034445.7	Cyb561a3	cytochrome b561 family, member A3	2.3537	2.4557	2.2307	2.2886	2.3313	2.1509	2.228	2.2333	2.3842	2.2685	2.2066	1.8305	2.3172	2.3107	2.4491	2.3458	2.8697	3.1585	3.2621	2.7408	2.6604	3.0122	3.1645	2.7221	3.0384	2.8571	2.9369	2.7728	2.9534	2.9369	2.981	2.0262	2.3934		2.28403	2.26408	2.95062	2.9153	2.65818		0.991265	1.29185	1.27639	1.16381			1.08079e-06
ENSMUSG00000026193.15	Fn1	fibronectin 1	2.988	2.9359	2.9604	3.0217	3.0357	2.7137	3.0217	2.7516	2.9888	2.9468	3.2677	2.4381	3.1528	3.0496	3.0742	1.222	4.0433	4.9611	6.0108	4.5173	6.5274	4.3443	6.3307	4.5705	7.315	7.4186	7.2162	5.8531	7.0871	7.2162	6.5675	4.5769	4.6398		2.92859	2.7675	5.06737	6.45068	6.0175		0.944995	1.73031	2.20266	2.05474			1.09155e-06
ENSMUSG00000064090.14	Vrk2	vaccinia related kinase 2	1.1226	0.8257	0.963	0.7478	0.9367	0.6954	0.8917	0.698	0.9644	0.9987	0.7521	0.8658	0.7524	0.8113	1.011	0.8294	1.1671	1.355	1.5324	1.2247	1.6526	1.1895	1.6429	1.3827	1.8917	1.6988	1.9353	1.6273	2.0445	1.9353	1.3734	1.1876	1.2594		0.860113	0.873138	1.35355	1.69645	1.56004		1.01514	1.57369	1.97236	1.81376			1.0966e-06
ENSMUSG00000021477.9	Ctsl	cathepsin L	5.6513	5.6048	5.6629	5.4528	5.7484	5.7082	5.6483	5.5421	5.616	5.6609	5.7684	5.9491	5.6617	5.6742	5.5156	5.5952	6.4562	6.6415	7.1504	6.646	6.781	6.5372	7.7223	6.4052	8.0017	7.4732	7.8247	7.3024	7.9631	7.8247	7.4374	6.8435	6.655		5.62735	5.68014	6.70205	7.45492	7.34474		1.00938	1.19098	1.32477	1.30519			1.09692e-06
ENSMUSG00000059326.6	Csf2ra	colony stimulating factor 2 receptor, alpha, low-affinity (granulocyte-macrophage)	2.7133	2.7335	2.4593	2.5676	2.898	2.6104	3.2534	3.1154	2.3411	2.2342	2.7122	2.5947	2.4937	2.6229	2.789	2.7505	3.4832	4.0756	4.215	4.0014	4.5518	3.8586	4.9407	3.7787	5.1767	5.3159	5.2316	4.73	5.3251	5.2316	4.7772	4.0381	3.6269		2.79386	2.56729	4.03093	4.86227	4.59978		0.918903	1.44278	1.74034	1.64639			1.09885e-06
ENSMUSG00000058006.12	Mdn1	midasin homolog (yeast)	2.4881	2.4471	2.4928	2.5036	2.4381	2.3695	2.3114	2.3316	2.3068	2.3761	2.2966	1.8775	2.4758	2.3931	2.3011	2.4377	2.2063	2.0157	1.9269	2.1792	1.9678	2.1567	2.014	2.1499	1.8705	1.9731	1.8751	2.0396	1.9559	1.8751	2.0254	2.3378	2.4396		2.42277	2.30809	2.07543	1.98703	2.12676		0.952663	0.856635	0.820148	0.87782			1.10183e-06
ENSMUSG00000007041.9	Clic1	chloride intracellular channel 1	2.8863	2.6892	2.8351	2.7244	3.005	2.911	2.9531	2.6703	2.4818	2.4993	2.882	3.181	2.6065	2.6532	2.7577	2.6575	3.5904	4.5498	4.8331	4.1794	5.2946	3.9741	5.0467	4.0099	5.4916	6.1243	5.5737	4.8043	5.6722	5.5737	4.9789	4.3278	3.8449		2.8343	2.71488	4.40357	5.17508	4.8795		0.957864	1.55367	1.82588	1.72159			1.10504e-06
ENSMUSG00000057606.14	Colq	collagen-like tail subunit (single strand of homotrimer) of asymmetric acetylcholinesterase	1.199	1.1853	1.1187	1.1795	1.0279	1.1207	1.1299	1.0613	1.2309	0.9143	1.2719	1.1815	1.0948	1.1762	1.2642	1.3021	0.99	1.015	0.5037	0.8804	0.7171	1.0088	0.6719	0.7762	0.4885	0.5608	0.6051	0.8371	0.4947	0.6051	0.6294	0.8847	0.7341		1.12779	1.17949	0.8525	0.6566	0.6696		1.04584	0.755905	0.582202	0.593729			1.10531e-06
ENSMUSG00000071713.4	Csf2rb	colony stimulating factor 2 receptor, beta, low-affinity (granulocyte-macrophage)	0.5387	0.5234	0.4836	0.5113	0.6354	0.6213	0.6596	0.5619	0.5754	0.4519	0.699	0.4167	0.4753	0.5741	0.4532	0.5589	2.2245	3.4847	3.8402	2.8406	4.86	2.583	3.8426	2.5623	4.5119	6.0659	4.9536	3.8342	4.9017	4.9536	3.8077	2.0514	2.1931		0.5669	0.525562	3.3055	4.29508	3.5815		0.927081	5.83083	7.57644	6.31769			1.10834e-06
ENSMUSG00000021880.6	Rnase6	ribonuclease, RNase A family, 6	0.0704	0.1279	0.1263	0.0742	0.1333	0.0785	0.3197	0.0976	0.1339	0.1925	0.0358	0.3265	0.1826	0.0344	0.117	0.0097	1.4944	1.9279	1.6696	1.3819	1.5684	0.9835	2.0128	1.0724	2.2852	1.9853	1.6359	1.1709	1.6707	1.6359	1.5991	0.4786	0.5981		0.128488	0.12905	1.50428	1.69375	1.19648		1.00438	11.7076	13.1822	9.31203			1.11019e-06
ENSMUSG00000045822.4	Zswim3	zinc finger SWIM-type containing 3	1.8109	1.9409	1.8987	1.8473	1.9636	1.9102	1.8349	2.0491	1.7767	1.7923	2.0168	1.8535	1.9786	1.9555	1.9155	2.08	1.7162	1.7138	1.4288	1.7222	1.3531	1.8832	1.4781	1.6262	1.3445	1.5563	1.4813	1.4413	1.2788	1.4813	1.2365	1.6181	1.7827		1.90695	1.92111	1.63622	1.48795	1.47948		1.00743	0.858028	0.780277	0.775836			1.1125e-06
ENSMUSG00000046186.8	Cd109	CD109 antigen	1.4866	1.3132	1.6206	1.166	1.5044	1.5972	1.4749	0.954	1.4478	1.4742	1.4219	1.4937	1.4342	1.3591	1.2951	1.3478	2.2348	2.4766	2.91	2.4811	2.5296	2.7405	3.6952	2.495	3.4135	2.7789	2.7704	3.0638	3.5772	2.7704	3.4141	3.089	2.8644		1.38961	1.40922	2.5621	3.03613	3.14302		1.01411	1.84375	2.18488	2.2618			1.11267e-06
ENSMUSG00000053931.11	Cnn3	calponin 3, acidic	6.4613	6.4804	6.6482	6.488	6.7425	6.8314	6.6482	6.2755	6.3902	6.3586	6.4378	6.5459	6.4599	6.4023	6.418	6.3168	7.2135	7.2744	7.5207	7.3024	7.4844	7.2599	7.5248	7.2744	7.595	7.5706	7.3374	7.2008	7.3627	7.3374	7.4732	7.7034	7.4436		6.57194	6.41619	7.34255	7.41717	7.46406		0.976301	1.11726	1.12861	1.13575			1.12057e-06
ENSMUSG00000026547.15	Tagln2	transgelin 2	3.6697	3.4184	3.4929	3.3409	3.6188	3.8611	3.6125	3.467	3.3475	3.3344	3.5688	3.6668	3.5005	3.4386	3.4206	3.283	4.2577	5.0675	5.64	4.7482	5.6408	4.74	5.3663	4.6979	5.999	6.4549	6.0517	5.3159	5.9592	6.0517	5.5458	4.8743	4.8362		3.56016	3.44503	5.0157	5.64762	5.45344		0.967659	1.40884	1.58634	1.5318			1.12104e-06
ENSMUSG00000020372.15	Rack1	guanine nucleotide binding protein (G protein), beta polypeptide 2 like 1	6.4804	6.4163	6.2472	6.1722	6.5652	6.4091	6.5874	6.4653	6.3197	6.4463	6.4562	6.6084	6.2198	6.2974	6.2113	6.4862	6.9385	7.3475	7.4476	7.1646	7.5449	6.9925	7.6764	7.0319	7.9065	7.9417	7.8762	7.4515	7.9824	7.8762	7.6306	6.5794	6.9955		6.41789	6.38066	7.23927	7.64737	7.41282		0.9942	1.12798	1.19157	1.15502			1.12331e-06
ENSMUSG00000037860.15	Aim2	absent in melanoma 2	0.9841	1.0535	1.0677	0.9046	1.0251	1.0778	1.3542	0.6701	1.0035	0.9897	1.0387	1.4402	0.9841	1.0397	0.9876	1.0998	1.9124	2.7104	2.5135	1.8879	2.6421	1.9639	2.7658	1.8495	3.0164	3.1591	3.0535	2.4608	3.0498	3.0535	2.4859	2.1141	1.9321		1.01714	1.07291	2.2717	2.71752	2.52708		1.05484	2.23342	2.67173	2.4845			1.12703e-06
ENSMUSG00000026976.15	Pax8	paired box 8	2.4506	2.4151	2.5965	2.6016	2.3773	2.5901	2.5416	2.7403	2.4374	2.679	2.3333	2.406	2.5644	2.6054	2.6419	2.4205	2.1054	1.9067	1.7064	2.133	1.8171	2.0623	1.5088	2.0412	1.5037	1.6619	1.7745	1.9011	1.3146	1.7745	2.015	2.1842	2.2966		2.53914	2.51099	1.95515	1.73187	1.91698		0.988914	0.770006	0.682069	0.754973			1.13113e-06
ENSMUSG00000001175.14	Calm1	calmodulin 1	9.1444	9.1619	9.1444	9.1619	9.109	9.0781	8.9439	9.0489	9.3605	9.4139	9.0952	8.5316	9.13	9.1444	9.0952	9.0489	8.9688	8.745	8.8516	8.7055	8.6414	9.0489	8.3321	8.7257	8.2142	8.305	8.298	8.5954	8.1551	8.298	8.4842	8.5316	8.9299		9.09906	9.10246	8.82687	8.41173	8.47976		1.00037	0.970085	0.924462	0.931938			1.13292e-06
ENSMUSG00000024063.12	Lbh	limb-bud and heart	5.2582	5.3068	5.1743	5.2539	5.2159	5.2316	5.2615	5.1415	5.1618	4.9924	5.3203	5.157	5.2013	5.2032	5.3689	5.1931	5.4451	5.7956	5.9032	5.6465	5.8587	5.5752	5.7269	5.5752	5.8231	5.8409	5.8386	5.5138	5.6126	5.8386	5.7862	5.2946	5.4226		5.23046	5.19975	5.70405	5.71975	5.59092		0.994128	1.09054	1.09355	1.06892			1.13488e-06
ENSMUSG00000028599.10	Tnfrsf1b	tumor necrosis factor receptor superfamily, member 1b	0.8798	1.0335	1.0035	1.0706	1.1359	0.9542	1.2227	1.098	0.8523	1.039	1.1762	0.9245	1.0564	0.99	1.0185	1.0387	1.9335	3.0564	3.1826	2.3195	3.4242	2.2835	3.8953	2.1583	4.3784	4.5106	4.3771	3.6893	4.7468	4.3771	3.7276	2.2211	2.0853		1.04978	1.01195	2.69995	3.83483	3.43158		0.963968	2.57193	3.65301	3.26887			1.13771e-06
ENSMUSG00000059187.12	Fam19a1	family with sequence similarity 19, member A1	2.205	2.3068	2.1598	2.1889	2.2411	2.1906	2.0545	2.2649	2.3181	2.3874	2.152	2.36	2.1729	2.2079	2.1605	2.3561	1.8987	1.7311	1.6102	1.7099	1.8286	1.9595	1.7854	1.9606	1.7384	1.6827	1.8217	1.7345	1.6164	1.8217	1.7141	1.8775	1.7945		2.20145	2.26436	1.78967	1.78722	1.76484		1.02858	0.812949	0.811836	0.801672			1.13774e-06
ENSMUSG00000040913.10	Fbxw4	F-box and WD-40 domain protein 4	3.4135	3.3605	3.2943	3.2996	3.3721	3.4034	3.4138	3.379	3.0875	3.2481	3.3013	3.5738	3.319	3.2596	3.3001	3.2641	3.4357	3.6632	3.6746	3.7179	3.7255	3.4915	3.5967	3.7474	3.9557	3.7773	3.907	3.8314	3.8308	3.907	3.7472	3.4621	3.566		3.36703	3.29419	3.61807	3.80258	3.70262		0.978367	1.07456	1.12936	1.09967			1.14129e-06
ENSMUSG00000004951.10	Hspb1	heat shock protein 1	5.8681	5.5656	5.7625	5.5233	5.6118	5.8133	5.8303	5.4145	5.5603	5.6343	5.8474	6.0401	5.5556	5.6474	5.6827	5.6232	6.138	6.4448	6.7763	6.7524	8.047	6.6987	7.813	6.9565	7.8191	8.8516	7.6349	7.3884	7.808	7.6349	7.3922	7.3298	7.0441		5.67367	5.69887	6.80953	7.74392	7.4418		1.00444	1.2002	1.36489	1.31164			1.14136e-06
ENSMUSG00000031762.7	Mt2	metallothionein 2	8.8516	8.6242	8.8647	8.5849	8.3757	8.1271	8.7876	8.1119	8.7055	8.8647	8.8011	9.69	8.8899	8.9181	8.5849	8.9299	9.3362	9.69	9.6535	9.5813	10.4892	9.6535	9.9911	9.9911	9.9071	10.5962	9.7411	9.8485	9.7936	9.7411	9.9071	10.0716	9.5204		8.54096	8.92301	9.73395	10.0125	9.80676		1.04473	1.13968	1.17229	1.1482			1.14191e-06
ENSMUSG00000020491.15	2810021J22Rik	RIKEN cDNA 2810021J22 gene	2.1886	2.2009	2.3137	2.3473	2.1944	2.1573	2.2333	2.2076	2.2939	2.1375	2.2211	2.1792	2.1972	2.2756	2.3247	2.2128	2.0944	1.8206	1.6887	1.8839	1.938	1.9931	1.9706	1.8933	1.711	1.6659	1.7556	1.7838	1.7019	1.7556	1.749	2.1174	2.1013		2.23039	2.23025	1.90312	1.7967	1.88504		0.999938	0.853267	0.805555	0.845163			1.14974e-06
ENSMUSG00000113852.1	AC159193.5		2.3531	2.2797	2.4836	2.4015	2.228	2.2797	2.2932	2.2104	2.375	2.1665	1.989	1.5175	2.4751	2.1846	2.126	2.4522	2.0726	1.8495	1.894	1.9678	1.8903	2.2435	2.0072	1.9908	1.894	1.9387	1.9186	1.9595	1.9786	1.9186	1.8278	1.8883	2.2524		2.31615	2.16074	1.98628	1.95147	1.97314		0.932901	0.85758	0.842548	0.851905			1.15128e-06
ENSMUSG00000019832.5	Rab32	RAB32, member RAS oncogene family	1.3557	1.2169	1.209	1.2738	1.4402	1.3778	1.5125	1.1161	1.2834	1.3353	1.4896	1.6287	1.3287	1.4047	1.1598	1.4754	2.4123	3.1838	3.6786	2.7084	4.0952	2.6811	3.8419	2.716	4.5137	5.1268	4.6238	3.5691	4.5159	4.6238	3.8263	2.2736	2.361		1.31275	1.3882	3.12657	4.06522	3.52012		1.05747	2.38169	3.09672	2.68149			1.15137e-06
ENSMUSG00000010142.12	Tnfrsf13b	tumor necrosis factor receptor superfamily, member 13b	0.5995	1.058	0.6763	0.9182	0.9431	0.9317	0.8996	0.7997	0.9317	0.906	0.7609	1.0319	0.6539	0.7217	0.7765	0.57	1.6168	2.0521	2.3709	1.7645	2.333	1.7602	2.1163	1.7602	2.8535	2.6918	2.6609	2.0101	2.4628	2.6609	2.26	1.1577	1.2551		0.853263	0.794075	1.98292	2.3488	1.9593		0.930634	2.32392	2.75273	2.29625			1.15645e-06
ENSMUSG00000037902.18	Sirpa	signal-regulatory protein alpha	5.3074	5.1795	5.2001	5.208	5.2946	5.2297	5.2884	5.38	5.1364	5.1829	5.2568	4.9519	5.1977	5.2539	5.3181	5.1905	5.8563	6.2738	6.5835	6.0777	6.3342	6.1409	6.9818	5.8626	7.1679	6.7097	7.0297	6.7192	7.1969	7.0297	6.8435	5.9515	6.0684		5.26096	5.18602	6.21107	6.74515	6.618		0.985756	1.1806	1.28211	1.25794			1.15695e-06
ENSMUSG00000030717.9	Nupr1	nuclear protein transcription regulator 1	1.7184	1.771	1.7622	1.4793	1.7138	2.0598	2.002	1.9727	1.4118	1.758	1.7156	2.4548	1.4899	1.6276	1.7387	1.3521	2.6937	4.26	4.2414	3.527	5.2201	3.6009	6.3279	3.3915	6.5161	6.3006	6.3488	5.1937	6.786	6.3488	5.8346	4.7333	3.5362		1.8099	1.69356	3.92385	5.67977	5.44778		0.935722	2.16799	3.13817	3.00999			1.16256e-06
ENSMUSG00000025351.14	Cd63	CD63 antigen	6.4052	6.3671	6.2755	6.1458	6.6415	6.8527	6.7142	6.5731	6.299	6.1824	6.4448	6.7546	6.2038	6.4503	6.2501	6.3604	7.2495	7.6727	8.1339	7.465	8.1795	7.5207	8.4987	7.3194	8.6242	8.5665	8.7055	8.2914	8.8516	8.7055	8.4252	8.1051	7.9129		6.49689	6.36818	7.70355	8.33428	8.40006		0.980189	1.18573	1.28281	1.29294			1.16631e-06
ENSMUSG00000034009.14	Rxfp1	relaxin/insulin-like family peptide receptor 1	0.8796	0.8591	0.8479	0.8775	1.045	0.866	0.8488	0.8847	0.8881	1.3032	0.8217	0.6466	0.9879	0.9831	0.8637	0.8613	0.6798	0.6007	0.6248	0.6873	0.6829	0.784	0.5455	0.5323	0.6664	0.5599	0.6309	0.6301	0.6198	0.6309	0.5354	0.6763	0.7157		0.888575	0.91945	0.676583	0.594183	0.63562		1.03475	0.761425	0.668692	0.715325			1.17316e-06
ENSMUSG00000021180.9	Rps6ka5	ribosomal protein S6 kinase, polypeptide 5	3.1666	3.2209	3.2445	3.2547	3.1916	3.2683	3.0418	2.9118	3.3501	3.2707	3.1907	3.2021	3.2362	3.1699	3.1849	3.2291	2.9359	2.7195	2.8267	2.79	2.4631	2.9488	2.5803	2.6963	2.4175	2.2066	2.4702	2.4737	2.378	2.4702	2.5601	2.7865	2.9982		3.16252	3.22921	2.78067	2.4741	2.6386		1.02109	0.879255	0.782318	0.834333			1.17387e-06
ENSMUSG00000039377.7	Hlx	H2.0-like homeobox	0.6596	0.5824	0.4216	0.5803	0.3943	0.5978	0.6419	0.5339	0.5624	0.5141	0.5988	0.6532	0.4155	0.6135	0.6839	0.4466	1.5267	2.008	2.0537	1.7967	2.0666	1.2392	2.0711	1.3587	2.3773	2.7568	2.3473	1.8125	2.4833	2.3473	1.9057	1.3414	1.2		0.551475	0.561	1.78182	2.12062	1.85554		1.01727	3.231	3.84535	3.36469			1.1755e-06
ENSMUSG00000001240.13	Ramp2	receptor (calcitonin) activity modifying protein 2	3.6828	3.6448	3.3971	3.6844	3.6862	3.5574	3.8576	3.6145	3.6523	3.5853	3.836	4.0355	3.5875	3.743	3.5655	3.1381	3.7835	3.9389	4.0409	3.9437	4.2945	4.0259	4.3606	4.2101	4.2142	4.4739	4.0952	4.2985	4.1895	4.0952	4.0753	3.6455	3.6989		3.6406	3.6429	4.00457	4.27542	3.94088		1.00063	1.09997	1.17437	1.08248			1.18502e-06
ENSMUSG00000078619.10	Smarcd2	SWI/SNF related, matrix associated, actin dependent regulator of chromatin, subfamily d, member 2	3.2324	3.0829	3.2403	3.1761	3.2283	3.1898	3.2743	3.1684	3.1299	3.211	3.2401	3.165	3.3241	3.1907	3.1792	3.1539	3.2173	3.5005	3.5053	3.3452	3.6332	3.2316	3.5793	3.5392	3.871	3.8884	3.8046	3.6467	3.9028	3.8046	3.6733	3.4448	3.2993		3.19906	3.19924	3.40552	3.72153	3.62496		1.00005	1.06454	1.16332	1.13313			1.18543e-06
ENSMUSG00000035754.8	Wdr18	WD repeat domain 18	3.7927	3.7612	3.7342	3.7486	3.7125	3.7313	3.9021	3.7963	3.6295	3.6562	3.7489	3.6677	3.7225	3.7643	3.8638	3.7477	3.5362	3.4442	3.314	3.5579	3.4787	3.5611	3.1381	3.5017	3.0608	3.2734	3.1387	3.2874	3.0991	3.1387	3.0916	3.6211	3.5524		3.77236	3.72508	3.48202	3.23335	3.30058		0.987465	0.923033	0.857115	0.874937			1.18546e-06
ENSMUSG00000022100.13	Xpo7	exportin 7	2.7697	2.8139	2.7762	2.8543	2.7597	2.7427	2.6815	2.7685	2.8257	2.8811	2.7831	2.591	2.8117	2.821	2.7831	2.7513	2.7273	2.5621	2.404	2.5852	2.3663	2.6598	2.4158	2.5375	2.3972	2.2398	2.4412	2.4503	2.3165	2.4412	2.4879	2.4328	2.6229		2.77081	2.781	2.55078	2.41363	2.46026		1.00368	0.92059	0.871092	0.88792			1.18666e-06
ENSMUSG00000064246.10	Chil1	chitinase-like 1	3.8273	4.0473	3.6397	3.6224	4.3039	4.2709	4.1226	4.0642	3.7333	3.6949	4.14	3.8004	3.6322	3.7486	3.7528	3.7372	5.345	6.3586	7.3739	5.6483	7.4546	5.64	7.315	6.0257	8.1399	8.8374	8.1399	6.488	8.0144	8.1399	7.5449	4.811	4.8472		3.98729	3.77993	6.3034	7.49098	6.67148		0.947994	1.58087	1.87872	1.67319			1.1925e-06
ENSMUSG00000038122.9	Tbc1d32	TBC1 domain family, member 32	1.7796	1.758	1.8164	1.7786	1.7999	1.8509	1.7448	1.686	1.8509	1.874	1.7311	1.6192	1.9731	1.8099	1.6777	1.8959	1.7878	1.4201	1.5055	1.5477	1.3135	1.5763	1.5503	1.365	1.537	1.391	1.4263	1.5228	1.4634	1.4263	1.4903	1.5751	1.7047		1.77677	1.80397	1.52515	1.4654	1.53196		1.01531	0.858381	0.824753	0.862214			1.19607e-06
ENSMUSG00000059791.14	Nrm	nurim (nuclear envelope membrane protein)	1.3392	1.2775	1.4442	1.346	1.4078	1.2889	1.3308	1.4512	1.3025	1.6033	1.431	1.5373	1.4112	1.3855	1.5668	1.4068	1.8432	1.6006	1.8495	1.7814	2.0715	1.6142	1.7606	1.7019	2.0601	2.1122	1.9364	1.9588	1.9338	1.9364	1.8531	1.4954	1.4855		1.3607	1.45555	1.7934	1.92167	1.74084		1.06971	1.318	1.41226	1.27937			1.19805e-06
ENSMUSG00000038175.10	Mylip	myosin regulatory light chain interacting protein	2.0594	2.0502	1.9822	1.9387	2.1595	2.3597	2.1808	2.2191	2.1461	2.2528	2.3408	2.2046	2.2521	2.2046	2.1035	2.1934	2.6622	2.9801	3.3692	2.6693	2.8692	2.836	3.7087	2.8312	3.9826	3.3897	4.0494	3.6266	4.1044	4.0494	3.5377	3.1269	3.2051		2.1187	2.21224	2.89767	3.59803	3.6047		1.04415	1.36766	1.69823	1.70137			1.19872e-06
ENSMUSG00000040183.13	Ankrd6	ankyrin repeat domain 6	3.5865	3.5189	3.5839	3.5029	3.6013	3.5343	3.4624	3.4983	3.3908	3.4816	3.479	3.3524	3.4888	3.5205	3.4991	3.5249	3.3869	3.2231	3.0948	3.2623	3.0887	3.2344	3.0122	3.1337	2.7417	2.6924	2.8218	3.1014	2.8333	2.8218	3.067	3.3818	3.4712		3.53606	3.46714	3.21503	2.9172	3.11502		0.980508	0.909213	0.824985	0.880929			1.19904e-06
ENSMUSG00000020844.6	Nxn	nucleoredoxin	2.8519	2.9075	2.8535	2.8538	2.8025	2.9337	3.0884	2.8938	2.7783	2.7914	2.9161	2.996	2.9514	2.9049	2.9482	2.9224	3.1753	3.3908	3.2257	3.238	3.6113	3.2036	3.7584	3.3946	3.3495	3.6652	3.392	3.4891	3.2833	3.392	3.5989	3.6157	3.0369		2.89814	2.90109	3.30745	3.50813	3.38536		1.00102	1.14123	1.21048	1.16812			1.20039e-06
ENSMUSG00000028434.12	Epb41l4b	erythrocyte protein band 4.1-like 4b	3.598	3.5915	3.6796	3.7321	3.7066	3.6319	3.6009	3.7919	3.604	3.7509	3.5646	3.2785	3.6946	3.6322	3.5592	3.5918	3.4906	3.2541	3.2803	3.4184	3.0672	3.4624	3.2494	3.36	3.1812	2.9804	3.0829	3.2	2.9943	3.0829	3.4022	3.2884	3.604		3.66656	3.58448	3.32883	3.17565	3.27436		0.977612	0.907889	0.866111	0.893033			1.20205e-06
ENSMUSG00000029263.15	Pigg	phosphatidylinositol glycan anchor biosynthesis, class G	2.0781	2.1538	2.1827	2.2122	2.1452	2.109	2.1509	2.0494	2.2036	2.191	2.1452	2.1695	2.1413	2.0875	2.1341	2.1081	2.0043	1.8572	2.0168	1.8948	1.7307	1.9372	1.7074	1.9413	1.6192	1.6329	1.7398	1.6871	1.6692	1.7398	1.8895	1.7606	1.9482		2.13516	2.14754	1.90683	1.72128	1.80146		1.0058	0.893062	0.80616	0.843711			1.2099e-06
ENSMUSG00000017009.3	Sdc4	syndecan 4	5.3024	5.1911	5.3045	5.1756	5.0866	5.0522	5.1977	5.2817	5.2323	5.2708	5.3856	5.2582	5.2471	5.4106	5.1685	5.1761	5.6674	6.032	6.0812	5.7672	6.3168	5.8866	6.7715	5.8254	6.7742	6.8074	6.4425	6.2198	6.7643	6.4425	6.5854	5.9184	5.7395		5.19897	5.26865	5.95853	6.47347	6.29002		1.0134	1.1461	1.24514	1.20986			1.21015e-06
ENSMUSG00000042155.3	Klhl23	kelch-like 23	2.4265	2.4243	2.5131	2.3828	2.4747	2.3622	2.3195	2.3901	2.5507	2.8339	2.4657	2.6502	2.5171	2.3996	2.4532	2.4815	2.2998	2.1595	2.1426	2.1506	2.1433	2.4104	1.9819	2.1341	1.9206	1.8959	1.9113	2.1372	1.8428	1.9113	2.2637	2.2952	2.3707		2.41165	2.54399	2.2177	1.99683	2.13674		1.05487	0.919578	0.827995	0.886008			1.21225e-06
ENSMUSG00000069682.6	Gm10275	Rpl12 pseudogene	7.652	7.5166	7.5989	7.3662	7.6106	7.4546	7.8578	7.792	7.4108	7.4476	7.5706	7.7864	7.4515	7.3588	7.3884	7.6067	7.83	8.3321	8.1795	8.2074	8.2667	7.9065	8.4411	8.1208	8.5954	8.5849	8.5572	8.3391	8.4987	8.5572	8.4187	8.22	7.8458		7.60609	7.5026	8.12037	8.43975	8.30808		0.986394	1.06761	1.1096	1.09229			1.21641e-06
ENSMUSG00000001418.13	Glmp		4.5901	4.5827	4.5897	4.6148	4.6008	4.6266	4.6844	4.7219	4.4007	4.4335	4.5206	4.4149	4.8037	4.3526	4.8416	4.4562	4.6448	5.0745	5.1905	4.9432	4.9353	4.7535	5.3315	5.0669	5.6223	5.2254	5.5891	5.2093	5.7352	5.5891	5.3282	4.8165	4.7787		4.62637	4.52797	4.92363	5.34075	5.24954		0.978731	1.06425	1.15441	1.1347			1.22711e-06
ENSMUSG00000027523.19	Gnas	GNAS (guanine nucleotide binding protein, alpha stimulating) complex locus	10.7313	10.8527	10.8527	10.8527	10.8527	10.7313	10.7313	11.111	10.8527	10.8527	10.7313	10.7313	10.8527	10.5962	10.7313	10.8527	10.402	9.9911	9.9071	10.3274	9.8485	10.3274	9.7411	10.3274	9.4879	9.439	9.5491	9.7936	9.439	9.5491	9.7936	10.1518	10.2231		10.8395	10.7751	10.1339	9.72302	9.83132		0.994063	0.93491	0.897002	0.906993			1.23095e-06
ENSMUSG00000004952.13	Rasa4	RAS p21 protein activator 4	2.4589	2.3124	2.1748	2.256	2.5087	2.4028	2.6201	2.5108	2.1831	2.309	2.2813	2.1001	2.2111	2.2395	2.3404	2.4225	2.9451	3.4523	3.5943	3.1795	3.6689	3.0905	4.0772	3.1681	4.5061	4.3264	4.2846	3.7584	4.7698	4.2846	3.9278	3.1141	3.0035		2.40556	2.26087	3.32177	4.02013	3.81996		0.939853	1.38087	1.67118	1.58797			1.23487e-06
ENSMUSG00000029925.13	Tbxas1	thromboxane A synthase 1, platelet	0.531	0.7281	0.7297	0.6758	0.8689	0.7152	0.9057	0.7607	0.5128	0.5758	0.7344	0.8201	0.768	0.5679	0.8232	0.7718	1.413	2.4198	2.6461	1.629	3.1014	1.7341	3.2283	1.7716	3.9159	3.7451	3.8103	3.1016	4.0926	3.8103	3.252	1.8487	1.7444		0.739388	0.69675	2.15723	3.26213	2.9496		0.942334	2.9176	4.41194	3.98925			1.23671e-06
ENSMUSG00000015839.6	Nfe2l2	nuclear factor, erythroid derived 2, like 2	3.8836	3.8694	3.8732	3.8778	4.0516	4.19	3.981	3.8504	4.0018	4.0277	3.9854	4.169	3.9696	3.9244	3.8384	3.992	4.4841	5.1053	5.1802	4.8626	5.1924	4.6671	5.3891	4.5381	5.6731	5.5656	5.6561	5.2528	5.6806	5.6561	5.2284	4.8722	4.9169		3.94713	3.98854	4.91528	5.3458	5.27084		1.01049	1.24528	1.35435	1.33536			1.23737e-06
ENSMUSG00000003420.8	Fcgrt	Fc receptor, IgG, alpha chain transporter	3.5775	3.5412	3.3946	3.3887	3.6316	3.5804	3.6349	3.6275	3.3616	3.2122	3.5421	3.7019	3.407	3.4752	3.5156	3.0526	3.7754	4.1322	4.0041	3.8707	4.086	3.6196	4.5693	3.9954	4.4406	4.1779	4.3626	4.1931	4.6153	4.3626	4.3491	4.1573	3.6605		3.54705	3.40853	3.91467	4.28982	4.22896		0.960946	1.10364	1.2094	1.19225			1.2392e-06
ENSMUSG00000028413.13	B4galt1	UDP-Gal:betaGlcNAc beta 1,4- galactosyltransferase, polypeptide 1	1.3898	1.3176	1.2689	1.3308	1.4687	1.4163	1.2962	1.3942	1.3946	1.3906	1.3524	1.3425	1.3128	1.4695	1.4168	1.2757	2.1802	3.1021	3.2664	2.5931	3.6552	2.567	3.7873	2.522	4.1368	4.8193	4.3432	3.4694	4.8733	4.3432	4.0966	2.1567	2.2528		1.36031	1.36936	2.894	3.84633	3.54452		1.00665	2.12745	2.82754	2.60567			1.24065e-06
ENSMUSG00000055214.15	Pld5	phospholipase D family, member 5	2.4548	2.5233	2.5587	2.63	2.4596	2.3282	2.357	2.5452	2.6072	2.6496	2.6442	2.3485	2.6427	2.5772	2.6275	2.4804	2.2692	1.8305	1.7719	2.2763	1.8542	2.1685	1.753	2.0064	1.5441	1.2896	1.7015	1.6385	1.4863	1.7015	1.7325	2.2009	2.2342		2.4821	2.57216	2.02843	1.65552	1.87108		1.03628	0.817225	0.666982	0.753829			1.25062e-06
ENSMUSG00000004098.7	Col5a3	collagen, type V, alpha 3	1.3531	1.0828	1.4721	1.3298	1.1745	1.4075	1.6951	1.5947	1.0372	1.1336	1.1567	1.335	1.3817	1.3453	1.4025	1.3917	1.7583	1.8182	2.4442	1.7502	2.1821	2.012	2.6537	2.0788	2.7487	2.5827	2.5521	2.2537	2.6761	2.5521	2.1771	2.2606	1.9432		1.3887	1.27296	1.99417	2.47828	2.32182		0.916658	1.436	1.78461	1.67194			1.25759e-06
ENSMUSG00000025204.10	Ndufb8	NADH dehydrogenase (ubiquinone) 1 beta subcomplex 8	7.9953	7.9178	8.1119	8.0336	7.9004	8.047	8.0205	8.0205	7.9004	7.8527	7.9129	8.0806	8.0931	7.9297	8.0862	7.9877	7.6135	7.4879	7.2287	7.6175	7.3024	7.5485	7.1749	7.6427	7.0351	7.0802	7.1616	7.4006	6.9848	7.1616	7.2807	8.047	7.6565		8.00587	7.98041	7.46642	7.24918	7.42612		0.99682	0.932617	0.905483	0.927584			1.26596e-06
ENSMUSG00000034538.8	Zfp418	zinc finger protein 418	0.9814	1.1431	1.2275	1.1557	1.1982	1.1982	1.165	1.1856	1.1406	1.1524	1.2784	1.0251	1.2519	1.3346	1.1862	1.3813	0.9179	0.9484	0.9703	0.9071	0.7381	1.1114	0.827	0.8624	0.802	0.8675	0.7689	0.9068	0.8303	0.7689	0.7078	1.0703	1.1042		1.15684	1.21881	0.9322	0.8391	0.8963		1.05357	0.805818	0.72534	0.774785			1.27012e-06
ENSMUSG00000015314.10	Slamf6	SLAM family member 6	0.1494	0.1732	0.1339	0.081	0.258	0.2378	0.2431	0.213	0.1983	0.2933	0.1333	0.1848	0.2177	0.1148	0.3637	0.1952	1.0182	1.5831	1.7911	1.184	1.8876	1.1798	1.747	1.1306	2.1601	2.6545	2.4617	1.6242	2.3345	2.4617	1.7981	0.9295	0.9478		0.186175	0.212638	1.44063	1.96302	1.69432		1.14214	7.73806	10.5439	9.10068			1.27145e-06
ENSMUSG00000028015.3	Ctso	cathepsin O	3.4431	3.5635	3.6084	3.4829	3.7415	3.757	3.3974	3.4795	3.7019	3.7486	3.4725	3.9869	3.6067	3.6387	3.481	3.5493	4.0389	4.167	4.1927	3.9751	4.2205	3.9869	4.4278	3.9663	4.546	4.4173	4.4082	4.3318	4.5693	4.4082	4.3151	4.0115	4.2813		3.55916	3.6482	4.09685	4.34957	4.31708		1.02502	1.15107	1.22208	1.21295			1.28449e-06
ENSMUSG00000037962.7	Rflna	family with sequence similarity 101, member A	0.3067	0.301	0.2576	0.1844	0.2554	0.238	0.2154	0.4218	0.2195	0.1906	0.2668	0.4832	0.1996	0.3225	0.3301	0.3021	0.5767	0.8433	0.8042	0.9039	1.5995	0.8428	1.4859	0.7544	1.1827	1.6192	1.4078	1.138	1.1953	1.4078	1.3018	1.1619	0.8613		0.272538	0.2893	0.9284	1.26467	1.18562		1.06151	3.4065	4.64034	4.3503			1.29403e-06
ENSMUSG00000024737.2	Slc15a3	solute carrier family 15, member 3	0.9767	0.9163	0.954	0.747	1.1419	1.0355	0.9463	0.7672	0.9917	0.8365	1.0294	1.0951	0.7355	0.8828	1.1144	0.9752	2.3916	3.7156	3.8216	3.0447	4.5114	2.5528	4.2509	2.3512	4.7482	5.4795	4.9458	4.0934	5.0142	4.9458	4.0455	2.8482	2.8263		0.935612	0.957575	3.33962	4.3115	3.936		1.02347	3.56944	4.60821	4.20687			1.29919e-06
ENSMUSG00000033446.7	Lpar6	lysophosphatidic acid receptor 6	1.0613	1.1585	1.183	0.952	1.1724	1.2169	1.1084	0.978	1.2801	1.4481	1.3083	1.7296	1.4144	1.3021	1.1898	1.328	1.6044	1.977	2.2385	1.6665	1.977	1.6433	2.6054	1.655	2.8306	2.5852	2.7127	2.366	2.867	2.7127	2.3996	1.6098	1.6355		1.10381	1.37505	1.85112	2.45915	2.24492		1.24573	1.67702	2.22787	2.03379			1.29939e-06
ENSMUSG00000037321.17	Tap1	transporter 1, ATP-binding cassette, sub-family B (MDR/TAP)	1.0597	1.0759	1.1207	0.9857	1.0873	1.1671	1.5232	1.1412	1.0282	0.9816	1.166	1.2234	0.9227	1.0266	1.059	1.0341	2.9327	4.2525	3.7465	3.7953	5.0578	3.1901	3.6841	3.4294	4.5889	6.168	4.4381	3.6638	4.7772	4.4381	3.92	2.8015	2.67		1.1451	1.0552	3.82915	4.32872	3.72136		0.921492	3.34394	3.78021	3.24981			1.3048e-06
ENSMUSG00000075389.3	2810410L24Rik	RIKEN cDNA 2810410L24 gene	1.5282	1.4778	1.4406	1.3962	1.4987	1.5751	1.6014	1.6113	0.9969	1.215	1.4281	1.5385	1.3966	1.4032	1.6276	1.3872	1.0686	1.2626	1.3872	1.4572	1.1784	1.1862	0.8485	1.2257	0.9897	0.8655	0.9434	1.0834	0.7782	0.9434	0.9328	1.6265	1.0922		1.51616	1.37414	1.2567	0.9927	1.07462		0.906326	0.828869	0.654745	0.708776			1.30853e-06
ENSMUSG00000034707.7	Gns	glucosamine (N-acetyl)-6-sulfatase	4.8261	4.7338	4.8241	4.7917	4.8334	4.5671	4.8062	4.7152	4.6687	4.696	4.8386	4.3121	4.7846	4.6795	4.8288	4.6758	5.3219	5.8015	5.9255	5.5336	5.7113	5.5908	6.8292	5.443	6.9538	6.488	6.7788	6.4521	7.2433	6.7788	6.5693	5.7082	5.6353		4.7622	4.68551	5.64743	6.49082	6.38698		0.983897	1.18589	1.36299	1.34118			1.31113e-06
ENSMUSG00000050963.6	Kcns2	K+ voltage-gated channel, subfamily S, 2	0.8328	1.1127	0.9289	1.0513	0.9903	1.0011	1.0325	0.9897	0.9397	1.3445	0.9086	0.8232	1.0941	1.1003	1.0791	1.0404	0.873	0.6131	0.7599	0.7133	0.6549	0.9379	0.603	0.6443	0.541	0.586	0.5586	0.7422	0.6036	0.5586	0.6803	0.693	0.8328		0.992413	1.04124	0.758683	0.612517	0.67366		1.0492	0.764484	0.6172	0.67881			1.31554e-06
ENSMUSG00000042190.12	Cmklr1	chemokine-like receptor 1	0.961	0.9534	0.8263	1.0541	1.04	0.8144	1.148	0.8762	0.7301	0.6867	1.008	0.6411	0.7771	0.7858	0.9251	0.7868	1.8286	2.7203	2.8546	2.3799	3.3233	2.2072	3.5085	2.0834	3.7646	4.3241	3.8131	2.9912	4.1708	3.8131	3.527	2.333	2.1274		0.959175	0.792588	2.55232	3.41415	3.19426		0.826322	2.66095	3.55947	3.33022			1.31689e-06
ENSMUSG00000031029.6	Eif3f	eukaryotic translation initiation factor 3, subunit F	5.1639	5.106	5.1672	5.146	5.2629	5.1802	5.3412	5.1931	5.1639	5.1429	5.2353	5.5495	5.093	5.1119	5.1737	5.2561	5.412	5.6684	5.5771	5.504	5.4983	5.3999	5.8705	5.5267	5.9824	5.703	5.9021	5.6942	5.9118	5.9021	5.829	5.4445	5.471		5.19506	5.21579	5.50995	5.77982	5.71168		1.00399	1.06061	1.11256	1.09944			1.32444e-06
ENSMUSG00000029727.7	Cyp3a13	cytochrome P450, family 3, subfamily a, polypeptide 13	1.7141	1.6249	1.8368	1.6921	1.5278	1.6355	1.5016	1.3691	1.6469	1.6349	1.5813	2.0686	1.6845	1.7652	1.7315	1.8518	1.1406	0.977	1.2035	0.8424	1.3021	1.1898	0.9962	1.129	1.1084	1.0574	1.0406	1.0593	0.6046	1.0406	1.0047	1.3603	1.4359		1.61274	1.74559	1.10923	1.06515	1.08922		1.08238	0.687795	0.660461	0.675386			1.32926e-06
ENSMUSG00000055723.6	Rras2	related RAS viral (r-ras) oncogene homolog 2	1.9642	2.0061	1.9159	1.8966	2.0213	1.9746	1.7973	1.6684	1.9706	2.0502	2.1729	2.695	1.9542	2.0616	1.8194	2.106	2.694	2.6284	3.3624	2.909	2.8528	2.3378	2.6217	2.4986	2.8845	2.9194	2.487	2.5168	2.7533	2.487	2.6255	1.9912	2.0013		1.90555	2.10374	2.7974	2.65467	2.37166		1.10401	1.46803	1.39312	1.24461			1.33093e-06
ENSMUSG00000019989.8	Enpp3	ectonucleotide pyrophosphatase/phosphodiesterase 3	0.7919	0.8893	0.8363	0.8564	0.9703	0.9677	0.8523	0.9233	1.05	0.7253	0.9473	1.0031	0.6619	0.781	1.0272	1.0991	0.6552	0.4542	0.4856	0.6071	0.4199	0.5251	0.3422	0.5546	0.205	0.1712	0.5105	0.3372	0.3608	0.5105	0.5466	0.4066	0.4192		0.885937	0.911862	0.524517	0.35345	0.44874		1.02926	0.592047	0.398956	0.506514			1.33414e-06
ENSMUSG00000032434.9	Cmtm6	CKLF-like MARVEL transmembrane domain containing 6	3.6442	3.5946	3.4048	3.4217	3.7313	3.7777	3.693	3.5784	3.6299	3.5365	3.6555	3.8144	3.4988	3.6922	3.5909	3.3836	4.3264	4.6657	5.0021	4.4419	4.74	4.4988	4.8757	4.244	5.1233	5.1881	4.923	4.5527	5.0913	4.923	4.8884	4.2893	4.3648		3.60571	3.60023	4.61248	4.8178	4.71136		0.998478	1.27922	1.33616	1.30664			1.33789e-06
ENSMUSG00000032860.5	P2ry2	purinergic receptor P2Y, G-protein coupled 2	0.3574	0.4588	0.2463	0.3674	0.3801	0.2696	0.4279	0.506	0.3407	0.2517	0.5098	0.2463	0.2318	0.3688	0.342	0.3237	0.742	1.2321	1.2334	0.9628	1.465	0.9718	1.8816	0.9392	1.748	2.0117	1.9505	1.4634	2.1408	1.9505	1.7296	0.9873	0.7881		0.376688	0.32685	1.10118	1.66573	1.51926		0.867695	2.92333	4.42206	4.03321			1.35909e-06
ENSMUSG00000037410.13	Tbc1d2b	TBC1 domain family, member 2B	2.6233	2.5934	2.6601	2.6131	2.5128	2.5323	2.5647	2.5617	2.5573	2.5898	2.6259	2.3531	2.5815	2.5579	2.635	2.5443	2.7	2.6372	2.7655	2.7751	2.919	2.7387	3.1424	2.8177	3.1188	3.1343	3.0566	2.9185	3.3736	3.0566	3.1885	2.8528	2.9359		2.58268	2.5556	2.75592	3.03138	3.08148		0.989517	1.06708	1.17374	1.19314			1.36474e-06
ENSMUSG00000022841.14	Ap2m1	adaptor-related protein complex 2, mu 1 subunit	7.7377	7.7615	7.6175	7.6863	7.6611	7.6028	7.6863	7.6909	7.6106	7.6952	7.6993	7.5449	7.6565	7.5785	7.6993	7.6764	7.5166	7.3701	7.3227	7.4255	7.3773	7.504	7.1408	7.4879	7.1253	7.191	7.1937	7.2259	7.1122	7.1937	7.1774	7.2958	7.3662		7.68051	7.64509	7.41937	7.22743	7.22906		0.995388	0.965999	0.941009	0.941221			1.37053e-06
ENSMUSG00000056032.12	BC018473	cDNA sequence BC018473	0.1468	0.3242	0.588	0.4185	0.0653	0.0097	0.2888	0.1333	0.4189	0.216	0.615	0.4151	0.2326	0.1952	0.1051	0.2789	1.0351	1.1671	1.3879	1.0137	1.7259	0.8893	2.5749	1.1078	2.1408	2.5194	2.1768	1.8106	4.3656	2.1768	3.1234	0.3393	1.0351		0.246825	0.3096	1.20317	2.05505	2.20804		1.25433	4.87457	8.32594	8.94577			1.37221e-06
ENSMUSG00000000409.14	Lck	lymphocyte protein tyrosine kinase	0.2089	0.3403	0.3985	0.3059	0.4431	0.4624	0.3402	0.7033	0.2108	0.2992	0.1822	0.3319	0.4422	0.3806	0.3851	0.5586	1.2805	2.2701	1.9797	1.6249	2.7044	1.3564	2.2226	1.6883	2.6499	3.6139	2.8188	2.1345	2.7946	2.8188	2.4894	1.0088	1.1624		0.400325	0.348825	1.86933	2.52133	2.0548		0.871355	4.66954	6.29822	5.13283			1.37364e-06
ENSMUSG00000054409.4	Tmem74	transmembrane protein 74	1.5677	1.6366	1.7534	1.9067	1.5581	1.8424	1.6047	1.5692	1.7685	1.8051	2.0113	0.8902	1.7677	1.7597	1.8473	1.8787	1.5438	1.2348	1.3305	1.4013	0.9083	1.5596	1.04	1.2719	1.056	0.9528	0.928	1.0916	1.2858	0.928	1.155	1.1873	1.5596		1.67985	1.71606	1.32972	1.05672	1.22314		1.02156	0.791569	0.629054	0.728125			1.3751e-06
ENSMUSG00000042097.17	Zfp239	zinc finger protein 239	3.3887	3.4037	3.4743	3.4879	3.5909	3.5632	3.4493	3.3168	3.6185	3.5334	3.4712	3.568	3.5715	3.4601	3.5189	3.5949	3.2078	3.0306	3.0001	3.2101	2.7968	3.3115	2.591	3.1177	2.4638	2.6532	2.6134	2.727	2.3496	2.6134	2.5886	3.1758	3.2481		3.45935	3.54206	3.09282	2.69435	2.7951		1.02391	0.894046	0.77886	0.807984			1.37751e-06
ENSMUSG00000033016.15	Nfatc1	nuclear factor of activated T cells, cytoplasmic, calcineurin dependent 1	1.5739	1.4684	1.5556	1.5348	1.7199	1.5438	1.5503	1.4767	1.6006	1.3216	1.5525	1.3246	1.3994	1.587	1.6565	1.3778	1.9011	2.2587	2.3799	2.062	2.5494	1.929	2.687	2.051	2.9426	2.854	2.7104	2.3916	2.9399	2.7104	2.4687	2.0203	2.1032		1.55292	1.4775	2.18002	2.6061	2.4485		0.95143	1.40381	1.67819	1.5767			1.38237e-06
ENSMUSG00000029204.7	Rhoh	ras homolog gene family, member H	0.5669	0.6458	0.5284	0.4709	0.4433	0.7215	0.4712	0.4724	0.5675	0.3547	0.5898	0.6539	0.3144	0.4691	0.4673	0.4034	1.1497	1.5495	1.6965	1.4954	2.0886	1.4757	1.763	1.2994	2.1957	2.5049	2.0649	1.6363	2.035	2.0649	1.842	1.2038	1.052		0.54005	0.477513	1.5759	1.9107	1.63954		0.884201	2.91806	3.53801	3.0359			1.39289e-06
ENSMUSG00000003644.17	Rps6ka1	ribosomal protein S6 kinase polypeptide 1	3.5472	3.437	3.1713	3.3939	3.4685	3.2976	3.64	3.5642	3.1245	3.1733	3.5228	2.9508	3.1455	3.2871	3.3851	3.3061	3.9411	4.3007	4.136	4.2606	4.3974	3.8905	4.3091	4.1716	4.5146	4.6139	4.3358	3.9951	4.427	4.3358	4.2597	3.6933	3.6127		3.43996	3.2369	4.15438	4.32335	4.0657		0.94097	1.20768	1.2568	1.1819			1.39661e-06
ENSMUSG00000014361.5	Mertk	c-mer proto-oncogene tyrosine kinase	2.5488	2.619	3.0221	2.82	2.3975	2.5073	2.5621	2.3114	2.8485	2.8978	2.7906	2.6016	2.9782	2.8445	2.4983	2.8619	3.0465	3.4588	3.6635	3.2953	3.3418	3.4184	4.3476	3.315	4.436	4.1442	4.2364	4.0424	5.1685	4.2364	4.4439	3.419	3.2328		2.59852	2.79017	3.37072	4.08693	4.10012		1.07375	1.29717	1.57279	1.57786			1.39984e-06
ENSMUSG00000001751.9	Naglu	alpha-N-acetylglucosaminidase (Sanfilippo disease IIIB)	2.435	2.2835	2.0559	2.2435	2.1924	2.1857	2.3048	2.0638	2.1541	2.1496	2.1712	2.1028	2.0491	2.2792	2.2942	2.3172	2.9614	3.3659	3.852	3.0631	3.5249	3.1907	4.7166	3.0872	5.0231	4.5789	4.9677	4.3704	5.459	4.9677	4.6591	3.1314	3.2046		2.22058	2.18967	3.32633	4.45732	4.28436		0.986085	1.49796	2.00728	1.92939			1.40062e-06
ENSMUSG00000058099.15	Nfam1	Nfat activating molecule with ITAM motif 1	1.0029	0.9388	0.9114	0.8718	1.0465	1.1003	1.2792	0.9671	0.9302	0.7612	1.0677	0.9114	1.0586	1.0047	1.0348	1.1996	1.7915	2.5956	2.821	2.2245	2.9964	1.9428	3.0644	1.9368	3.5655	3.7045	3.4659	2.7854	3.5026	3.4659	2.9072	2.1445	1.8835		1.01475	0.996025	2.3953	3.08708	2.78074		0.981547	2.36048	3.04221	2.74032			1.41242e-06
ENSMUSG00000021886.7	Gpr65	G-protein coupled receptor 65	0.3372	0.2914	0.3788	0.1285	0.3636	0.2929	0.2692	0.2053	0.3506	0.2752	0.3265	0.3118	0.1712	0.2293	0.258	0.2378	1.0607	2.1942	2.2819	1.5073	3.0664	1.0607	2.8619	1.1373	2.9667	3.079	2.7676	2.3487	3.7587	2.7676	2.8288	1.346	1.6023		0.283362	0.27005	1.86187	2.52687	2.46068		0.95302	6.57062	8.91743	8.68386			1.41517e-06
ENSMUSG00000050335.16	Lgals3	lectin, galactose binding, soluble 3	2.0068	1.7355	2.2748	1.3132	2.2911	2.487	2.5269	1.3142	1.6258	1.4764	2.0733	2.4008	1.6214	1.4427	1.6192	1.8868	3.1278	4.9699	6.0927	4.028	5.8313	4.2142	7.2071	3.9255	7.7377	7.5989	7.9129	7.0771	8.2477	7.9129	7.0319	5.4613	4.8017		1.99369	1.7683	4.71065	6.90987	6.6911		0.886949	2.36278	3.46587	3.35614			1.41911e-06
ENSMUSG00000057672.16	Pkn1	protein kinase N1	3.38	3.2787	3.1619	3.1555	3.2635	3.2125	3.3371	3.3562	3.0529	3.0801	3.268	2.8717	3.1694	3.2767	3.2216	3.1275	3.6304	4.0402	3.9483	3.7159	4.1604	3.7273	4.3173	3.7139	4.4795	4.5119	4.2486	4.0857	4.6047	4.2486	4.0867	3.6514	3.546		3.26817	3.13349	3.87042	4.22615	4.02748		0.958788	1.18427	1.29312	1.23233			1.42065e-06
ENSMUSG00000026928.14	Card9	caspase recruitment domain family, member 9	1.5348	1.694	1.6254	1.5798	1.6558	1.9245	1.8057	1.1766	1.9387	1.6547	1.9257	2.1591	1.7556	1.6507	1.707	1.8572	2.0028	2.6368	2.5864	2.4104	2.854	2.1821	2.8092	2.5423	3.1775	3.4043	3.0564	2.6054	3.2476	3.0564	2.4862	2.2913	2.005		1.62457	1.83109	2.44542	2.93252	2.6173		1.12712	1.50527	1.8051	1.61107			1.4221e-06
ENSMUSG00000026614.6	Slc30a10	solute carrier family 30, member 10	1.7277	1.5438	1.5247	1.525	1.5625	1.5831	1.4754	1.748	1.6415	1.6842	1.5069	1.4002	1.4824	1.6202	1.5677	1.4375	1.2689	1.0876	1.133	1.1541	1.0708	1.4717	1.0488	1.2186	0.9206	0.8127	0.947	1.1197	0.8926	0.947	1.0241	1.1399	1.2423		1.58627	1.54258	1.19768	1.01123	1.04918		0.972451	0.755029	0.637489	0.661411			1.42528e-06
ENSMUSG00000094002.3	Gm9866	predicted gene 9866	2.0737	2.1755	2.1988	2.1535	2.2371	2.0229	2.0548	1.9849	2.1577	2.2448	2.1475	2.5273	2.0778	2.0726	2.2547	2.3263	1.8428	1.5957	1.5654	1.69	1.4159	1.7113	1.3813	1.6458	1.2176	0.9437	1.3209	1.4317	1.0738	1.3209	1.4831	1.7441	1.7677		2.11265	2.22609	1.63685	1.3235	1.47792		1.05369	0.774785	0.626464	0.699557			1.42801e-06
ENSMUSG00000067149.6	Jchain		0.3048	0.3954	0.4575	0.3719	0.3227	0.4814	0.3073	0.4887	0.4032	0.4092	0.4529	0.83	0.513	0.5023	0.3532	0.2014	0.8996	3.0591	2.4471	1.1487	4.2784	1.3229	3.6426	1.7362	4.9492	3.7797	3.79	4.3053	4.3128	3.79	3.5962	1.3123	1.9778		0.391213	0.45815	2.19263	3.7005	2.99782		1.1711	5.60471	9.45905	7.66289			1.43005e-06
ENSMUSG00000041594.17	Tmtc4	transmembrane and tetratricopeptide repeat containing 4	2.9677	2.9851	2.8929	2.8874	2.906	2.9658	2.9018	2.9695	3.1593	3.0878	2.7963	3.115	2.868	3.0075	2.7636	2.8905	2.9051	2.6113	2.509	2.5937	2.4996	2.7322	2.3868	2.7067	2.2742	2.4442	2.4439	2.5312	2.3384	2.4439	2.5488	2.6653	2.7691		2.93453	2.961	2.64182	2.4645	2.5531		1.00902	0.900254	0.839829	0.870022			1.43187e-06
ENSMUSG00000026535.9	Ifi202b	interferon activated gene 202B	0.0499	0.1154	0.2987	0.0774	0.3235	0.4205	0.253	0.1757	0.3445	0.188	0.4139	0.4873	0.183	0.1694	0.1404	0.2142	2.3215	3.0375	3.2967	2.6736	4.1571	2.2649	2.8662	2.1535	3.7264	5.0872	3.6993	2.79	4.2497	3.6993	3.3395	2.0638	1.9439		0.214263	0.267588	2.95855	3.3871	3.05924		1.24888	13.8081	15.8082	14.278			1.43256e-06
ENSMUSG00000031613.9	Hpgd	hydroxyprostaglandin dehydrogenase 15 (NAD)	2.7335	2.6758	2.8231	2.5096	2.8775	2.8424	2.6496	2.3764	3.0178	2.6395	3.0176	3.4638	2.7469	2.8562	2.7902	2.6235	4.1798	4.533	5.3881	4.4106	5.3822	4.2357	4.5749	4.1172	5.7472	6.0619	5.2443	4.6417	5.017	5.2443	5.252	4.191	4.4718		2.68599	2.89444	4.68823	5.06453	4.83522		1.07761	1.74544	1.88554	1.80016			1.43322e-06
ENSMUSG00000022453.7	Naga	N-acetyl galactosaminidase, alpha	3.6368	3.5284	3.452	3.4983	3.7109	3.7028	3.9127	3.6933	3.5839	3.5868	3.7025	3.7136	3.5437	3.6993	3.5297	3.5964	3.9911	4.1906	4.372	4.1587	4.2342	4.1519	4.8991	4.2528	5.0711	4.8165	4.9325	4.4671	5.1536	4.9325	4.6168	4.2679	4.1594		3.6419	3.61949	4.18308	4.73985	4.62604		0.993846	1.1486	1.30148	1.27023			1.4367e-06
ENSMUSG00000034848.17	Ttc21b	tetratricopeptide repeat domain 21B	2.308	2.2477	2.4363	2.357	2.3114	2.2354	2.1792	2.2114	2.1778	2.1268	2.0838	2.1886	2.2154	2.2461	2.2346	2.3859	2.0007	1.873	1.7534	1.9749	1.7123	1.9853	1.7796	2.0144	1.78	1.6249	1.7889	1.7977	1.7022	1.7889	1.582	2.1282	2.0179		2.2858	2.20738	1.88327	1.79758	1.84384		0.96569	0.823898	0.786413	0.80665			1.43765e-06
ENSMUSG00000037548.14	H2-DMb2	histocompatibility 2, class II, locus Mb2	0.7538	0.7341	0.6138	0.5945	0.6664	0.602	0.7283	0.7843	0.276	0.6067	0.6753	0.9622	0.6964	0.4757	0.3258	0.5426	1.6573	3.2946	2.9842	2.5413	3.9576	2.4043	3.134	2.1873	3.7633	4.7497	3.6113	2.8415	3.7927	3.6113	3.1409	1.9174	1.7911		0.68465	0.570088	2.80655	3.38118	2.85068		0.83267	4.09925	4.93856	4.1637			1.44857e-06
ENSMUSG00000029759.9	Pon3	paraoxonase 3	1.6484	1.8298	1.8375	1.9602	1.9682	1.8842	1.5521	1.7138	1.7949	1.9812	1.6955	1.6445	1.8308	1.7738	1.8969	1.7992	2.474	2.9317	3.2051	2.73	2.7736	2.6208	3.5912	2.5131	3.8782	3.3412	3.7729	3.2794	4.0753	3.7729	3.446	2.7437	2.7367		1.79927	1.8021	2.7892	3.396	3.35492		1.00157	1.55018	1.88743	1.8646			1.45094e-06
ENSMUSG00000032435.9	Dync1li1	dynein cytoplasmic 1 light intermediate chain 1	5.1491	5.1954	5.1398	5.1334	5.0544	5.1466	5.0622	5.0533	5.1442	5.2397	5.1323	5.2215	5.1479	5.1618	5.0703	5.2052	5.0117	5.0275	4.9875	4.9657	4.7333	5.1005	4.7921	4.9387	4.7295	4.6729	4.7497	4.8003	4.8717	4.7497	4.8757	4.8884	5.0208		5.11677	5.16536	4.97103	4.78053	4.88126		1.0095	0.971517	0.934286	0.953972			1.45302e-06
ENSMUSG00000040188.10	Scamp2	secretory carrier membrane protein 2	3.7066	3.7149	3.4856	3.6508	3.8141	3.7997	3.92	3.8118	3.7745	3.7218	3.7685	3.6337	3.6715	3.6659	3.7931	3.6287	4.1537	4.4575	4.6596	4.4352	4.6101	4.2995	4.7325	4.2631	4.9731	4.9271	4.7859	4.4884	4.9488	4.7859	4.6667	3.8785	4.1243		3.73794	3.70721	4.43593	4.69502	4.48084		0.99178	1.18673	1.25604	1.19875			1.4672e-06
ENSMUSG00000086119.2	Gm2415	RIKEN cDNA 1700024F20 gene	2.1404	2.0652	1.8054	1.9954	1.9526	2.0226	2.2336	1.8117	2.0024	1.9621	1.923	1.7867	1.8143	1.9786	2.1077	2.0132	1.637	1.4713	1.3603	1.4831	1.543	1.497	1.2042	1.5721	1.3332	1.1804	1.2626	1.3342	1.1916	1.2626	1.2018	1.6992	1.4331		2.00336	1.9485	1.49862	1.31445	1.35766		0.972615	0.748051	0.656122	0.677691			1.46828e-06
ENSMUSG00000064109.8	Hcst	hematopoietic cell signal transducer	0.4828	0.2852	0.0677	0.0704	0.2064	0.0553	0.2358	0.049	0.2364	0.2393	0.3695	0.5758	0.1794	0.1101	0.2275	0.4323	1.0577	1.6466	1.8839	1.0504	1.8973	1.098	2.5641	1.1111	2.8418	2.6458	2.8493	1.9606	3.0734	2.8493	2.559	0.8981	1.5031		0.181575	0.296287	1.43898	2.32878	2.17658		1.63176	7.92501	12.8255	11.9872			1.46828e-06
ENSMUSG00000021721.5	Htr1a	5-hydroxytryptamine (serotonin) receptor 1A	1.8499	1.9946	1.8829	2.101	1.9391	1.9196	1.9585	2.1499	2.0569	2.092	1.8628	1.938	2.0676	1.9916	1.9812	1.845	1.7387	1.4439	1.493	1.5335	1.418	1.7099	1.4141	1.6297	1.2941	1.1986	1.2878	1.4386	1.3172	1.2878	1.4687	1.5434	1.6492		1.97444	1.97939	1.55617	1.37715	1.45326		1.00251	0.788157	0.69749	0.736037			1.4683e-06
ENSMUSG00000049988.4	Lrrc25	leucine rich repeat containing 25	0.3218	0.3	0.2554	0.2047	0.3632	0.6306	0.9122	0.5416	0.4712	0.428	0.6464	0.4384	0.2174	0.4301	0.4061	0.847	1.678	2.1992	2.4175	1.8931	3.419	1.8099	2.7842	1.821	3.3758	4.1005	3.4556	2.5833	3.581	3.4556	2.7107	1.458	1.3642		0.441188	0.485575	2.23612	3.02007	2.5139		1.10061	5.0684	6.84531	5.69803			1.46859e-06
ENSMUSG00000023885.8	Thbs2	thrombospondin 2	3.2064	3.1215	3.3081	3.132	3.1245	3.0323	3.0357	2.9964	3.1026	3.078	3.3166	3.1846	3.0896	3.1954	3.1548	3.1266	3.4985	3.6989	4.4888	3.757	4.1519	3.7255	4.3346	3.7179	4.5801	4.6858	4.6878	4.1022	4.5032	4.6878	4.5354	4.1166	3.9718		3.11961	3.15603	3.88677	4.3514	4.36296		1.01167	1.24591	1.39485	1.39856			1.47298e-06
ENSMUSG00000024986.11	Hhex	hematopoietically expressed homeobox	1.2369	1.2361	0.9736	1.0788	1.3694	1.293	1.0857	1.0824	1.2136	0.9824	1.2341	1.494	0.9155	0.9774	1.1306	0.8596	1.8242	2.4788	2.5663	2.054	2.344	1.862	2.6235	1.8895	3.3356	2.8362	2.9542	2.6382	2.8837	2.9542	2.804	1.7311	1.8424		1.16949	1.1009	2.18822	2.71287	2.44308		0.941353	1.87109	2.31971	2.08902			1.47365e-06
ENSMUSG00000017978.18	Cadps2	Ca2+-dependent activator protein for secretion 2	2.3792	2.3727	2.4295	2.4011	2.4158	2.2017	2.3473	2.4095	2.3231	2.5601	2.2844	2.3065	2.5378	2.4018	2.3215	2.3107	2.2504	2.0886	2.1054	2.1573	2.1651	2.2122	1.9132	2.1087	1.7999	1.971	1.9109	2.0193	1.8582	1.9109	2.2201	2.1867	2.1732		2.3696	2.38074	2.16317	1.95383	2.06982		1.0047	0.912883	0.824541	0.873489			1.48165e-06
ENSMUSG00000038393.14	Txnip	thioredoxin interacting protein	2.9479	2.8538	3.0654	2.8973	3.027	2.913	3.2845	3.125	2.9457	2.8499	3.1607	3.2464	2.749	2.8966	2.884	2.5888	3.6113	4.208	4.2041	3.9114	5.1436	3.7764	5.7542	3.9447	5.9065	5.7462	5.4788	5.0549	6.3342	5.4788	5.6328	4.3384	4.5576		3.01424	2.91514	4.14247	5.31422	5.26836		0.967123	1.3743	1.76304	1.74783			1.4862e-06
ENSMUSG00000043398.5	Gpr135	G protein-coupled receptor 135	2.08	2.1181	2.1722	2.2118	2.0113	2.2593	2.0768	2.4098	2.2175	2.2804	1.9841	2.5864	2.2704	2.2374	2.2159	2.1782	1.907	1.7156	1.7831	1.7963	1.7885	1.9592	1.6168	1.7923	1.5395	1.5695	1.6265	1.6718	1.389	1.6265	1.7289	1.6568	2.0708		2.16741	2.24629	1.82495	1.63607	1.6944		1.03639	0.841995	0.754848	0.781762			1.48672e-06
ENSMUSG00000025407.7	Gli1	GLI-Kruppel family member GLI1	1.6462	1.3165	1.7218	1.568	1.2166	1.2292	1.338	1.5511	1.3432	1.3939	1.375	1.0241	1.47	1.6839	1.374	1.5106	0.7233	0.4964	0.3296	0.6454	0.5096	0.8655	0.7549	0.6964	0.4942	0.5735	0.7222	0.7582	0.7569	0.7222	0.6719	1.1266	0.7684		1.44843	1.39684	0.594967	0.666567	0.8092		0.964384	0.410768	0.460201	0.558676			1.48861e-06
ENSMUSG00000031659.13	Adcy7	adenylate cyclase 7	2.4072	2.3838	2.5177	2.5485	2.4089	2.3537	2.3388	2.3404	2.3883	2.5465	2.3777	1.9916	2.4836	2.4619	2.5339	2.5214	2.8499	3.2222	3.4386	3.0636	3.361	3.0487	3.7197	2.913	3.924	3.8402	3.921	3.4865	4.0945	3.921	3.7228	3.0661	3.0221		2.41237	2.41311	3.164	3.63407	3.5653		1.00031	1.31157	1.50643	1.47792			1.48897e-06
ENSMUSG00000005373.13	Mlxipl	MLX interacting protein-like	1.2354	1.1612	1.0616	1.2566	1.1385	1.1691	1.2583	1.0689	1.0179	1.0693	1.0203	0.9927	1.1524	1.0696	1.2321	1.209	1.5117	1.7572	2.0136	1.749	1.7176	1.5589	1.7778	1.6168	1.9242	1.4926	1.7878	1.9008	1.6254	1.7878	1.6729	1.4654	1.4661		1.1687	1.09541	1.718	1.75	1.60352		0.937291	1.47001	1.49739	1.37205			1.49816e-06
ENSMUSG00000036834.16	Plch1	phospholipase C, eta 1	2.4067	2.373	2.6325	2.5404	2.445	2.3615	2.3401	2.541	2.5096	2.6746	2.5076	2.2342	2.5366	2.5151	2.4737	2.5191	2.2137	1.8657	1.9988	2.1716	1.8657	2.192	1.8047	2.1372	1.6707	1.6929	1.7141	1.8206	1.6848	1.7141	1.9301	2.2688	2.2835		2.45503	2.49631	2.05125	1.8067	1.97626		1.01682	0.835531	0.735919	0.804986			1.51546e-06
ENSMUSG00000022426.5	Josd1	Josephin domain containing 1	3.5967	3.64	3.688	3.6118	3.5836	3.5909	3.5769	3.5313	3.6154	3.472	3.5923	3.3955	3.5769	3.6552	3.6049	3.5833	3.631	3.546	3.4598	3.4701	3.4565	3.6295	3.3613	3.3507	3.215	3.2514	3.3205	3.4188	3.3797	3.3205	3.4214	3.2817	3.4903		3.6024	3.56194	3.53215	3.31962	3.37872		0.988768	0.980499	0.921501	0.937908			1.52562e-06
ENSMUSG00000059182.7	Skap2	src family associated phosphoprotein 2	4.0441	4.1047	3.9755	3.9405	4.2015	4.2728	4.2008	3.8501	4.219	3.9411	4.0906	4.0945	4.0125	4.053	3.8843	3.9386	4.6034	4.926	5.1491	4.7468	5.2588	4.5465	5.358	4.6157	5.5181	5.4535	5.5098	5.1168	5.598	5.5098	5.3267	5.0111	4.6413		4.07375	4.0292	4.87177	5.26198	5.21738		0.989064	1.19589	1.29168	1.28073			1.52973e-06
ENSMUSG00000054469.13	Lclat1	lysocardiolipin acyltransferase 1	2.8362	2.82	2.7877	2.7923	2.8695	2.8445	2.7897	2.7026	2.9087	2.9271	2.7917	2.6025	2.8294	2.8765	2.7792	2.8891	2.7038	2.5871	2.6104	2.6377	2.6743	2.6805	2.5184	2.5569	2.654	2.5584	2.5516	2.5983	2.5784	2.5516	2.6445	2.5919	2.8145		2.80531	2.82552	2.64897	2.57293	2.63618		1.00721	0.944268	0.917165	0.93971			1.53759e-06
ENSMUSG00000042942.16	Greb1l	growth regulation by estrogen in breast cancer-like	1.596	1.5759	1.67	1.6692	1.4966	1.338	1.3504	1.5091	1.4554	1.4284	1.5528	1.1349	1.5406	1.5633	1.6341	1.5332	1.214	0.8742	0.9644	1.1187	0.8864	1.1419	0.9816	1.1447	0.9218	0.8113	0.8875	0.9591	0.9224	0.8875	0.9097	1.1573	1.3062		1.52565	1.48034	1.03327	0.951	1.03662		0.9703	0.677263	0.623341	0.679461			1.54892e-06
ENSMUSG00000030525.8	Chrna7	cholinergic receptor, nicotinic, alpha polypeptide 7	2.3451	2.308	2.4265	2.5005	2.0927	1.9432	2.0771	2.4657	2.2867	2.126	2.5079	1.112	2.3969	2.2674	2.4811	1.988	1.9038	1.4456	1.3482	1.5688	1.2958	1.7289	1.0495	1.6704	1.1415	0.9603	1.1592	1.2754	1.1773	1.1592	1.3191	1.4005	1.7328		2.26985	2.14575	1.54852	1.20938	1.35778		0.945327	0.682211	0.532803	0.59818			1.56067e-06
ENSMUSG00000026796.16	Fam129b	family with sequence similarity 129, member B	3.6166	3.5231	3.4691	3.4915	3.7894	3.7306	3.7515	3.6893	3.4303	3.4448	3.5766	3.1781	3.4728	3.5304	3.5709	3.4048	4.1729	4.4257	4.7107	4.4072	4.922	4.1823	5.0555	4.3206	5.153	5.6101	5.2403	4.8052	5.309	5.2403	4.8917	4.6329	4.215		3.63264	3.45109	4.47013	5.03078	4.85778		0.950023	1.23055	1.38488	1.33726			1.56276e-06
ENSMUSG00000037731.5	Themis2	thymocyte selection associated family member 2	0.6881	0.6124	0.5174	0.3945	0.7831	0.7429	0.7625	0.6143	0.547	0.532	0.6616	0.5714	0.5483	0.648	0.6436	0.5887	1.3931	2.2012	2.256	1.8852	2.7502	1.8295	2.4775	1.7412	2.9253	3.6689	2.8652	2.3362	2.9985	2.8652	2.2125	1.7569	1.5236		0.6394	0.592575	2.05253	2.66905	2.27134		0.926767	3.21009	4.1743	3.5523			1.57009e-06
ENSMUSG00000021939.8	Ctsb	cathepsin B	7.1408	7.1536	7.0004	7.093	7.2558	7.0802	7.2325	7.1536	7.0682	7.0897	7.2259	6.7363	6.9818	7.0383	7.1253	7.0802	7.9517	8.3669	8.7257	7.9698	8.3971	8.1271	9.3362	7.8632	9.4664	8.8899	9.4879	9.0781	9.5813	9.4879	9.1619	7.9297	8.1339		7.13874	7.04321	8.25638	9.02028	8.85894		0.986619	1.15656	1.26357	1.24097			1.5767e-06
ENSMUSG00000031224.6	Magee2	melanoma antigen, family E, 2	2.1133	1.9849	2.0298	2.0796	2.1375	2.0244	1.9746	2.0676	2.1516	2.3739	1.919	2.3919	1.8987	2.0305	2.0294	2.0054	1.767	1.8513	1.4339	1.7424	1.4903	1.9746	1.2502	1.7719	1.2379	1.31	1.3707	1.4882	1.1818	1.3707	1.5813	1.6173	1.6879		2.05146	2.10005	1.70992	1.40482	1.4878		1.02368	0.833511	0.684788	0.725239			1.58247e-06
ENSMUSG00000050323.14	Ndufaf6	NADH dehydrogenase (ubiquinone) complex I, assembly factor 6	2.5791	2.6529	2.6662	2.5626	2.8353	2.6827	2.749	2.7352	2.8659	2.6086	2.8003	3.3353	2.7276	2.5052	2.6047	2.9749	2.5138	2.565	2.5907	2.4067	2.3146	2.5461	2.2254	2.3579	2.0659	1.9738	2.2159	2.1341	2.222	2.2159	2.4239	2.6773	2.7427		2.68287	2.80281	2.48948	2.16217	2.45636		1.0447	0.927916	0.805914	0.91557			1.58312e-06
ENSMUSG00000114432.1	AC160962.1		0.266	0.5905	0.7093	0.6135	0.4027	0.2439	0.0526	0.3761	0.0842	1.0604	0.961	1.1257	0.5491	0.5703	0.0583	0.2705	1.4565	1.0938	2.12	1.3395	1.6396	1.2158	2.5762	1.5031	3.5509	2.4252	2.674	2.498	3.1053	2.674	2.7373	2.1359	1.3798		0.406825	0.584937	1.47753	2.5379	2.40646		1.43781	3.63186	6.23831	5.91522			1.58848e-06
ENSMUSG00000034205.16	Loxl2	lysyl oxidase-like 2	1.6907	1.6488	1.5976	1.5203	1.8635	1.9261	1.9505	1.3755	1.615	1.751	1.8043	1.5763	1.6206	1.6799	1.7817	1.7437	2.3333	2.6743	3.2794	2.4855	2.4295	2.4458	2.6401	2.4582	2.9399	3.1329	3.1412	2.6554	3.0687	3.1412	2.8624	2.696	2.5203		1.69663	1.69656	2.60797	2.82795	2.85772		0.999963	1.53715	1.66681	1.68436			1.58914e-06
ENSMUSG00000042333.16	Tnfrsf14	tumor necrosis factor receptor superfamily, member 14 (herpesvirus entry mediator)	0.7334	0.7481	0.4964	0.5749	0.7579	0.8535	0.8069	0.7081	0.6869	0.3405	0.8473	0.6071	0.4978	0.7556	0.6427	0.2872	1.7474	2.5181	2.2955	2.187	3.1346	1.7451	2.556	1.9257	3.2216	3.7643	3.2851	2.3197	3.4315	3.2851	2.8562	1.598	1.6684		0.7099	0.583138	2.27128	2.8454	2.56784		0.821436	3.19944	4.00817	3.61719			1.59204e-06
ENSMUSG00000103310.1	Pcdha12	protocadherin alpha 12	1.8951	2.0463	1.8079	1.9192	1.7274	1.9279	1.6393	1.9265	1.9646	1.9965	1.815	1.2049	1.9439	1.9166	1.9128	2.0124	1.5902	1.5724	1.5451	1.5972	1.4994	1.9317	1.2198	1.4842	1.2158	1.2136	1.2784	1.3521	1.2173	1.2784	1.5728	1.6458	1.4116		1.8612	1.84584	1.62267	1.29398	1.42518		0.991746	0.871839	0.695241	0.765732			1.59918e-06
ENSMUSG00000027863.8	Cd2	CD2 antigen	0.0957	0.0413	0.0091	0.0062	0.0069	0.0292	0.0263	0.0368	0.0395	0.0413	0.0058	0.0281	0.0583	0.001	0.0774	0.0378	0.8666	1.7878	1.7078	1.5224	2.2185	1.2775	1.8726	1.3711	2.2904	3.2643	2.3641	1.5335	2.1506	2.3641	2.1591	0.4928	0.5419		0.0314375	0.03615	1.56343	2.116	1.5417		1.1499	49.7315	67.3082	49.0402			1.60517e-06
ENSMUSG00000026245.16	Farsb	phenylalanyl-tRNA synthetase, beta subunit	4.8099	4.8278	4.7454	4.7831	4.9289	4.7937	4.7379	4.8394	4.7286	4.8436	4.7449	4.931	4.7243	4.696	4.632	4.7884	4.763	4.719	4.5307	4.7148	4.6926	4.6479	4.4743	4.6061	4.3561	4.4322	4.5096	4.4824	4.4149	4.5096	4.5032	4.571	4.6407		4.80826	4.7611	4.678	4.47678	4.52788		0.990191	0.972909	0.931061	0.941687			1.62153e-06
ENSMUSG00000048351.14	Coa7	cytochrome c oxidase assembly factor 7	1.9221	1.8944	1.9678	1.9391	2.002	2.0491	2.0459	1.9261	2.0711	1.9671	2.0302	2.1934	1.9001	2.0309	1.9692	1.8371	1.5743	1.7534	1.3557	1.6345	1.6554	1.678	1.4954	1.7645	1.5413	1.4866	1.4219	1.5957	1.4847	1.4219	1.2587	1.8863	1.7919		1.96831	1.99989	1.60855	1.5509	1.5687		1.01604	0.817223	0.787934	0.796977			1.6469e-06
ENSMUSG00000044461.6	Shisa2	shisa homolog 2 (Xenopus laevis)	1.0262	1.2214	1.1637	1.2788	1.301	1.2028	1.1541	1.2619	1.138	1.4137	1.1396	1.2227	1.3322	1.3287	1.1944	1.1641	0.853	0.6808	1.0182	0.9157	0.7541	1.0616	0.7699	0.7826	0.7096	0.8692	0.8217	0.9218	0.7574	0.8217	0.7449	0.7987	0.9712		1.20124	1.24167	0.880567	0.812467	0.81878		1.03366	0.73305	0.676358	0.681614			1.65002e-06
ENSMUSG00000028822.11	Tmem50a	transmembrane protein 50A	5.8045	5.7604	5.7777	5.6827	5.8902	5.8486	5.9693	5.8114	5.7585	5.7082	5.8045	6.0607	5.7528	5.7994	5.7653	5.8496	5.9479	6.1486	6.2771	6.1214	6.0986	6.1146	6.5625	6.1175	6.5794	6.3867	6.4954	6.3763	6.6609	6.4954	6.4904	6.1574	5.9118		5.8181	5.81238	6.11803	6.41963	6.34318		0.999016	1.05155	1.10339	1.09025			1.65197e-06
ENSMUSG00000029279.15	Brdt	bromodomain, testis-specific	1.9853	1.8984	1.9343	1.9526	1.9162	1.9235	1.9091	1.9462	1.9563	2.0132	1.9474	2.5519	2.0361	1.9286	1.8029	2.0058	1.8326	1.7008	1.7405	1.6504	1.6839	1.7774	1.591	1.7778	1.7202	1.5528	1.5824	1.6669	1.596	1.5824	1.644	1.7081	1.8295		1.9332	2.03027	1.73093	1.64852	1.672		1.05021	0.895372	0.85274	0.864887			1.65626e-06
ENSMUSG00000062995.12	Ica1	islet cell autoantigen 1	3.9489	3.9372	3.9001	3.8621	3.913	3.8086	3.9051	3.9093	4.0467	3.9363	3.8942	4.2339	3.9004	3.8114	3.7152	3.9268	3.6134	3.4755	3.3259	3.6121	3.2898	3.6081	3.2191	3.5709	3.1299	2.9213	3.22	3.3238	2.8418	3.22	3.4111	3.5909	3.6814		3.89804	3.93311	3.48747	3.23083	3.34904		1.009	0.894672	0.828836	0.859161			1.65999e-06
ENSMUSG00000047221.5	Fam185a	family with sequence similarity 185, member A	2.5148	2.6808	2.591	2.6312	2.5794	2.5468	2.648	2.6678	2.6269	2.6575	2.5699	2.8213	2.6019	2.6147	2.6836	2.7322	2.5898	2.3966	2.2024	2.3628	2.2962	2.4969	2.0655	2.3695	2.1167	1.9372	2.0555	2.1758	1.9797	2.0555	2.229	2.7355	2.5488		2.60747	2.6635	2.39078	2.12003	2.3097		1.02149	0.916896	0.81306	0.885799			1.66324e-06
ENSMUSG00000030793.4	Pycard	PYD and CARD domain containing	1.0693	0.8439	1.0229	0.9348	0.956	0.9388	1.0453	0.6492	1.0888	0.8915	0.9706	0.9802	0.9934	0.8407	0.6997	0.9174	1.8805	2.614	2.8412	2.288	3.2632	1.9538	2.6588	2.0473	3.3776	3.8507	3.3449	2.5937	3.4129	3.3449	2.8001	1.9865	1.9738		0.932525	0.922787	2.47345	2.97883	2.70364		0.989558	2.65242	3.19437	2.89927			1.6655e-06
ENSMUSG00000058056.16	Palld	palladin, cytoskeletal associated protein	2.3048	2.2942	2.2817	2.1351	2.4614	2.4585	2.4551	2.3025	2.3197	2.2468	2.4256	2.2131	2.1755	2.2649	2.3021	2.2057	2.8917	3.2098	3.38	3.0023	3.2949	2.9758	3.3452	2.8834	3.5395	3.5629	3.5875	3.0421	3.6179	3.5875	3.4198	3.0764	3.0357		2.33666	2.26917	3.12575	3.32677	3.34746		0.971118	1.3377	1.42373	1.43258			1.67458e-06
ENSMUSG00000036450.4	Hif1an	hypoxia-inducible factor 1, alpha subunit inhibitor	2.9056	2.9823	2.8714	3.001	2.89	2.7237	2.8231	2.913	2.7801	2.8477	2.9026	2.3362	2.9337	2.8168	3.0631	2.8236	2.7378	2.7741	2.4766	2.6508	2.4589	2.7655	2.4528	2.6395	2.5016	2.4687	2.4775	2.5378	2.5449	2.4775	2.5482	2.6041	2.5461		2.88876	2.81297	2.64395	2.51298	2.54416		0.973765	0.915254	0.869917	0.880709			1.67785e-06
ENSMUSG00000022443.16	Myh9	myosin, heavy polypeptide 9, non-muscle	3.9271	3.8927	3.8251	3.8186	3.9847	3.8846	4.1054	4.0102	3.8477	3.7525	4.086	3.1815	3.7693	3.8942	3.8611	3.472	4.4394	4.9342	4.9699	4.7875	5.2174	4.4629	5.2114	4.7199	5.5249	5.9531	5.53	4.9593	5.7223	5.53	5.1278	4.7599	4.479		3.93105	3.73304	4.80188	5.31643	5.1238		0.949629	1.22153	1.35242	1.30342			1.67955e-06
ENSMUSG00000039539.13	Sgcz	sarcoglycan zeta	0.9656	0.9043	0.9528	0.956	0.874	0.9413	0.8666	0.8549	1.0613	0.7128	0.9524	0.9959	0.968	1.0248	1.0275	0.7838	0.8196	0.6594	0.3682	0.6656	0.7326	0.6133	0.5772	0.716	0.4561	0.5212	0.3914	0.5765	0.5787	0.3914	0.7052	0.7184	0.8923		0.914437	0.940812	0.643117	0.539733	0.6572		1.02884	0.703292	0.590235	0.718693			1.68328e-06
ENSMUSG00000029816.10	Gpnmb	glycoprotein (transmembrane) nmb	1.1641	0.845	1.3518	1.0322	1.5033	0.9286	1.3428	0.7511	0.9824	1.1728	1.4317	1.0014	1.2014	0.9277	1.508	0.9987	3.1526	5.0522	6.0888	3.6668	5.6646	3.9573	8.3471	3.2578	8.2074	6.748	7.9953	7.8578	8.9299	7.9953	7.5207	6.1025	5.6764		1.11486	1.15301	4.59705	7.0689	7.24496		1.03422	4.12342	6.3406	6.49852			1.69898e-06
ENSMUSG00000085030.1	2810455O05Rik	RIKEN cDNA 2810455O05 gene	1.2471	1.0641	1.1541	1.1976	1.2632	1.2626	1.1846	1.2958	0.9168	1.2465	0.9619	1.1472	1.341	1.1338	1.0381	1.0471	0.8639	0.9978	0.589	0.8311	0.8085	0.7838	0.7036	0.9659	0.8017	0.8235	0.8858	0.8108	0.9586	0.8858	0.8765	0.8807	0.9002		1.20864	1.10405	0.81235	0.831883	0.90036		0.913467	0.67212	0.688282	0.744938			1.70105e-06
ENSMUSG00000028890.13	Mtf1	metal response element binding transcription factor 1	2.6165	2.6777	2.5293	2.6575	2.63	2.5286	2.5016	2.5965	2.6104	2.702	2.6416	2.4334	2.6585	2.6513	2.6767	2.6198	2.4671	2.2122	2.2982	2.3966	2.3031	2.3667	2.1615	2.3985	2.0879	2.1503	2.1782	2.205	2.225	2.1782	2.1931	2.2864	2.3034		2.59221	2.62421	2.34065	2.1969	2.23722		1.01234	0.902955	0.8475	0.863054			1.70135e-06
ENSMUSG00000051439.6	Cd14	CD14 antigen	1.9801	1.9004	1.7328	1.6651	2.0309	1.9474	2.3034	1.5902	1.7019	2.04	2.5008	2.49	1.8043	1.7409	1.9113	1.842	3.4988	5.0733	5.4558	4.3222	6.336	3.5709	5.3478	3.9321	5.3927	7.2807	5.9717	4.6721	6.0529	5.9717	4.9767	3.9908	3.7699		1.89379	2.0039	4.7095	5.43285	4.9524		1.05814	2.48682	2.86877	2.61508			1.70708e-06
ENSMUSG00000047603.9	Zfp235	zinc finger protein 235	1.8417	1.7897	1.9574	1.8409	1.9309	1.7138	1.9595	1.9793	1.7315	1.9063	1.7348	1.5828	1.9538	1.797	1.862	2.0216	1.7022	1.587	1.4828	1.6202	1.6164	1.578	1.3962	1.5806	1.3657	1.3406	1.4842	1.4842	1.4197	1.4842	1.4713	1.7451	1.7296		1.87665	1.82373	1.59777	1.44192	1.56998		0.971798	0.851393	0.768346	0.836586			1.7173e-06
ENSMUSG00000020151.16	Ptprr	protein tyrosine phosphatase, receptor type, R	2.192	2.1475	2.1678	2.0968	2.2063	2.2521	2.2704	2.2727	2.3168	2.3158	2.2191	2.5238	2.202	2.2191	2.1817	2.1928	1.99	1.6839	1.7341	1.9136	1.4757	1.7335	1.5099	1.9723	1.5927	1.5066	1.6122	1.6265	1.3356	1.6122	1.7355	1.7554	1.8667		2.2007	2.27139	1.75513	1.6367	1.66108		1.03212	0.797534	0.743718	0.754796			1.71855e-06
ENSMUSG00000024349.9	Tmem173	transmembrane protein 173	1.5088	1.3414	1.2358	1.3535	1.6733	1.5381	1.7673	1.3194	1.3001	1.4538	1.5546	1.3363	1.3003	1.5122	1.4937	1.3308	2.5907	3.3415	3.3026	3.1362	4.0385	2.49	3.0552	2.9629	3.4508	4.5264	3.727	2.9196	3.4813	3.727	3.0475	2.3556	2.2162		1.4672	1.41023	3.14992	3.44032	2.96552		0.961168	2.14689	2.34482	2.02121			1.72454e-06
ENSMUSG00000022900.14	Ildr1	immunoglobulin-like domain containing receptor 1	1.0683	1.0991	0.8132	0.84	0.9131	0.9171	0.8403	0.7194	0.84	0.7807	0.9863	1.0125	0.802	0.9292	0.9397	1.0485	0.75	0.2486	0.5262	0.5705	0.2724	0.4828	0.2479	0.5535	0.3424	0.2977	0.2658	0.2832	0.3181	0.2658	0.4418	0.3405	0.3382		0.901313	0.917362	0.475083	0.33175	0.34088		1.01781	0.527102	0.368074	0.378204			1.7518e-06
ENSMUSG00000036432.8	Siah2	seven in absentia 2	3.255	3.3037	3.2752	3.2514	3.3472	3.4844	3.2401	3.251	3.2436	3.1323	3.1708	3.3649	3.2888	3.147	3.4343	3.3001	3.0591	2.9949	2.9363	3.0217	2.8659	3.0093	2.5398	2.9816	2.5238	2.709	2.6974	2.8059	2.4005	2.6974	2.5641	2.9413	2.9552		3.301	3.26023	2.9812	2.70958	2.7117		0.987648	0.90312	0.820837	0.821478			1.75195e-06
ENSMUSG00000056737.14	Capg	capping protein (actin filament), gelsolin-like	0.937	0.8941	0.9392	0.5422	1.1275	0.8847	1.2788	1.3425	1.0162	0.6679	1.084	1.2854	0.518	0.8754	0.9749	0.8801	1.9239	3.3629	3.8414	2.5604	4.5119	2.5013	4.7796	2.4494	5.3289	5.8313	5.5267	4.6382	5.9209	5.5267	4.8293	3.8057	3.0063		0.99325	0.912737	3.11697	4.75902	4.61778		0.91894	3.13815	4.79136	4.64916			1.7531e-06
ENSMUSG00000044258.10	Ctla2a	cytotoxic T lymphocyte-associated protein 2 alpha	2.0039	2.366	1.9143	2.1573	2.2092	2.2877	2.2501	2.2528	2.3038	2.2168	2.456	3.2339	2.2936	2.2388	2.0737	1.5348	3.2418	3.6176	4.0266	3.4502	4.1057	2.7765	3.8927	3.4282	4.8827	4.8655	4.9347	3.7324	4.7749	4.9347	4.1716	2.5362	2.6198		2.18016	2.29392	3.5364	4.28937	3.80744		1.05218	1.62208	1.96745	1.7464			1.7581e-06
ENSMUSG00000008129.14	4930432K21Rik	RIKEN cDNA 4930432K21 gene	0.8065	0.8246	0.91	0.843	0.7804	0.9502	0.9508	0.8633	0.7517	0.81	0.8053	1.1363	0.7091	0.8751	0.7952	0.7505	0.4937	0.7304	0.4883	0.5411	0.5822	0.6167	0.5756	0.6058	0.5573	0.6251	0.6148	0.4614	0.6734	0.6148	0.4695	0.8088	0.6354		0.8661	0.82915	0.5754	0.573333	0.64038		0.957337	0.664357	0.661971	0.739383			1.76006e-06
ENSMUSG00000066441.14	Rdh11	retinol dehydrogenase 11	3.4228	3.4952	3.5424	3.4481	3.5749	3.4409	3.2445	3.3285	3.5041	3.5198	3.485	3.4402	3.6118	3.5032	3.5551	3.4996	3.2455	3.0908	3.0878	3.1278	2.9788	3.3093	3.0259	3.1188	2.9542	3.0026	3.0105	2.9891	2.9709	3.0105	2.9138	3.2661	3.0687		3.43716	3.51485	3.14	3.01685	3.046		1.0226	0.913544	0.877715	0.886196			1.76283e-06
ENSMUSG00000068335.6	Dok1	docking protein 1	0.5938	0.6231	0.6972	0.5419	0.7851	0.7699	0.9277	0.8209	0.892	0.6997	0.6745	0.6337	0.5896	0.839	0.7186	0.7571	1.4554	2.0972	2.1174	1.6409	2.5286	1.5244	2.5242	1.707	2.8708	3.6061	2.9046	2.4018	3.0884	2.9046	2.7712	1.7685	1.6845		0.71995	0.725525	1.89398	2.66908	2.44344		1.00774	2.63072	3.70732	3.3939			1.76398e-06
ENSMUSG00000031074.14	Fgf3	fibroblast growth factor 3	1.1363	1.1876	1.0712	1.0944	1.0809	1.1884	1.355	1.2601	1.1392	1.0928	1.1667	1.3827	1.0686	1.215	1.1865	1.1721	0.7725	1.1272	0.5744	0.8633	0.7641	0.9031	0.7424	0.7643	0.5452	0.59	0.7746	0.7904	0.6133	0.7746	0.8201	0.889	0.8864		1.17174	1.17795	0.8341	0.70115	0.79668		1.0053	0.711849	0.598385	0.679913			1.78369e-06
ENSMUSG00000079669.2	Gm17396	predicted gene, 17396	1.7004	1.8086	1.7176	1.6926	1.715	1.761	1.78	1.6308	1.7953	1.8805	1.8492	2.0262	1.7299	1.8201	1.7022	1.7649	1.6827	1.4054	1.312	1.5142	1.044	1.0961	0.956	1.4478	1.148	0.9218	0.9583	1.15	0.9863	0.9583	1.149	1.2583	1.3456		1.72575	1.82104	1.3424	1.09698	1.1395		1.05522	0.777865	0.635656	0.660293			1.79446e-06
ENSMUSG00000036752.4	Tubb4b	tubulin, beta 4B class IVB	7.9129	7.8358	7.813	7.8578	7.792	7.7034	7.8632	7.8358	7.5404	7.5989	7.7278	7.5248	7.8033	7.7181	7.8632	7.6391	7.5861	7.4293	7.2665	7.4515	7.4374	7.4879	6.9049	7.5125	6.8214	7.1093	6.9463	7.0652	6.8714	6.9463	6.944	7.4374	7.2398		7.82674	7.67695	7.44312	7.05993	7.08778		0.980862	0.950986	0.902028	0.905586			1.79479e-06
ENSMUSG00000061577.12	Adgrg5		0.4146	0.5954	0.4761	0.5094	0.7128	0.5812	0.8059	0.5681	0.4495	0.5988	0.8314	0.6163	0.4922	0.497	0.606	0.5992	1.8812	2.2789	2.3155	2.266	2.7218	1.9098	1.7637	2.0569	2.2998	3.2059	2.1665	1.8171	2.1938	2.1665	2.1249	1.0706	1.3223		0.582937	0.5863	2.22887	2.21832	1.77562		1.00577	3.82351	3.80541	3.04599			1.79667e-06
ENSMUSG00000027995.10	Tlr2	toll-like receptor 2	1.5091	1.5066	1.4793	1.419	1.8808	1.809	1.6301	1.3715	1.2972	1.4256	1.6445	1.8156	1.2458	1.4267	1.4828	1.5247	3.0429	4.027	4.0076	3.3359	4.8052	3.1697	4.3561	2.9639	4.7095	5.7495	4.9832	4.0367	4.8971	4.9832	4.2558	3.1356	3.2075		1.57567	1.48286	3.73138	4.46648	4.09584		0.941097	2.36812	2.83465	2.59942			1.80652e-06
ENSMUSG00000022952.16	Runx1	runt related transcription factor 1	0.7306	0.6198	0.5573	0.5833	0.561	0.326	0.6259	0.3685	0.5703	0.5452	0.6997	0.382	0.5299	0.5589	0.4101	0.4411	1.426	1.9343	2.3424	1.7695	2.3478	1.4331	2.6251	1.3928	2.882	3.1846	2.6937	2.1896	3.0869	2.6937	2.5676	1.5013	1.4923		0.54655	0.51715	1.87552	2.49463	2.26836		0.946208	3.43156	4.56433	4.15032			1.80753e-06
ENSMUSG00000046768.13	Rhoj	ras homolog gene family, member J	2.0113	1.9526	2.1362	1.9692	2.2276	2.0354	2.4465	2.0587	2.0305	2.1167	1.9581	2.3366	2.0415	2.0113	1.9734	2.0533	2.7785	2.7771	3.3359	2.8983	3.6629	2.7718	3.8653	3.2087	4.1855	4.7977	4.047	3.3929	4.2486	4.047	3.7582	3.1292	2.9528		2.10469	2.06517	3.03742	3.91618	3.62716		0.981226	1.44317	1.8607	1.72337			1.8222e-06
ENSMUSG00000026564.9	Dusp27	dual specificity phosphatase 27 (putative)	0.4094	0.4029	0.426	0.4416	0.541	0.4182	0.5582	0.3391	0.3288	0.5147	0.4625	0.5854	0.4519	0.3779	0.3841	0.3647	1.1127	1.3298	1.3051	1.0574	0.9853	1.0397	1.5507	1.1001	1.4449	0.8646	1.1441	1.2622	1.2292	1.1441	1.3802	1.2348	1.0557		0.44205	0.43375	1.13833	1.22777	1.2088		0.981224	2.57512	2.77744	2.73453			1.82594e-06
ENSMUSG00000108897.1	Gm44861		1.0047	1.2481	1.471	1.1234	1.3647	0.965	1.2237	1.008	1.2345	1.2573	1.1226	0.354	1.2601	1.298	1.2994	1.0282	2.1583	2.4372	2.3682	2.5797	1.942	2.3631	1.998	2.1655	2.1595	1.6746	2.092	2.1761	2.1861	2.092	2.2717	2.2401	2.0024		1.17607	1.10676	2.30808	2.04428	2.15846		0.941065	1.96253	1.73823	1.83531			1.82609e-06
ENSMUSG00000026365.15	Cfh	complement component factor h	2.3188	2.5455	2.4554	2.3834	2.6545	2.561	2.4138	2.4563	2.7104	2.756	2.7679	2.7384	2.5435	2.3865	2.3518	1.9124	3.4941	3.8153	4.1949	3.2929	4.62	3.6093	5.4749	3.4211	5.434	4.9526	5.7767	4.9906	6.0725	5.7767	5.0226	3.3498	3.6505		2.47359	2.52086	3.83775	5.00832	4.77442		1.01911	1.55149	2.02472	1.93016			1.83176e-06
ENSMUSG00000021675.4	F2rl2	coagulation factor II (thrombin) receptor-like 2	2.9712	2.8225	2.9582	2.9851	3.0509	2.9886	2.9337	3.1508	3.034	3.3679	2.9888	3.0072	3.1479	3.0264	2.8522	3.1823	2.5901	2.1889	2.6684	2.7273	2.6155	2.7801	2.3068	2.5465	2.3388	2.6649	2.4429	2.4867	2.5191	2.4429	2.7848	2.3947	2.9308		2.98263	3.07584	2.59505	2.46443	2.61446		1.03125	0.870056	0.826263	0.876563			1.83547e-06
ENSMUSG00000108591.1	Particl		2.2076	2.0354	1.9501	2.1013	2.0452	2.0317	2.1115	2.1644	1.995	1.9599	1.8966	2.2501	1.9602	1.9265	2.1808	2.0552	2.1486	1.7652	1.8057	1.4078	1.3977	1.9206	1.2399	1.7524	1.3402	1.4005	1.5028	1.5633	1.2616	1.5028	1.6322	1.4583	1.3998		2.0809	2.02804	1.74093	1.46652	1.45094		0.974596	0.836625	0.704751	0.697266			1.84047e-06
ENSMUSG00000010110.17	Stx5a	syntaxin 5A	4.2112	4.1866	4.2739	4.2183	4.2743	4.3014	4.2797	4.2609	3.9917	4.3072	4.1429	4.1678	4.3942	4.2336	4.308	4.3302	4.2641	4.3741	4.4253	4.3032	4.5765	4.471	4.4811	4.3925	4.4884	4.5749	4.5897	4.5251	4.5625	4.5897	4.5416	4.3256	4.3177		4.25079	4.23445	4.40237	4.50862	4.46742		0.996157	1.03566	1.06065	1.05096			1.84049e-06
ENSMUSG00000074591.7	Ankub1	predicted gene 410	2.0442	2.2114	2.1292	2.1814	2.3272	2.2411	2.2484	2.0806	2.2748	2.1583	1.9812	2.1242	2.3428	2.1623	1.9938	2.1334	1.79	1.595	1.4481	1.7641	1.6429	1.7606	1.5589	1.7409	1.4944	1.1769	1.4112	1.6476	1.3786	1.4112	1.5142	2.022	1.8671		2.18294	2.14635	1.66678	1.50498	1.63862		0.983239	0.763551	0.68943	0.750649			1.84123e-06
ENSMUSG00000031320.9	Rps4x	ribosomal protein S4, X-linked	7.6175	7.5898	7.5449	7.3884	7.7477	7.7329	7.7423	7.6067	7.7181	7.7977	7.6611	8.0673	7.4408	7.6349	7.3773	7.7078	8.0673	8.4252	8.3971	8.1208	8.5572	8.1399	8.6242	8.0336	8.8125	8.6414	8.659	8.4657	8.9688	8.659	8.7055	7.8888	8.1795		7.62128	7.67563	8.28458	8.5394	8.48032		1.00713	1.08703	1.12047	1.11272			1.84399e-06
ENSMUSG00000045128.9	Rpl18a	ribosomal protein L18A	8.1119	8.0403	7.9178	7.8632	8.1795	8.0403	8.3268	8.2278	7.9417	7.9245	8.2532	8.1551	7.9178	8.0606	8.0336	8.0992	8.4913	8.8011	8.7559	8.6414	8.8125	8.4411	9.0015	8.6242	9.1619	9.0781	9.062	8.7151	9.109	9.062	8.9439	8.3757	8.4476		8.08845	8.04821	8.65722	8.94047	8.78764		0.995025	1.07032	1.10534	1.08644			1.85043e-06
ENSMUSG00000015879.8	Fam184b	family with sequence similarity 184, member B	1.3191	1.3744	1.4634	1.3497	1.3356	1.2917	1.3258	1.487	1.4434	1.5206	1.4478	1.2285	1.4005	1.5106	1.2454	1.2224	1.2052	1.05	0.9736	1.1425	0.9546	1.1084	0.9305	1.1592	0.9416	0.8633	0.9634	1.0101	0.8344	0.9634	0.9802	1.1299	1.0882		1.36834	1.3774	1.07238	0.978017	0.99922		1.00662	0.783713	0.714748	0.730244			1.86287e-06
ENSMUSG00000059089.4	Fcgr4	Fc receptor, IgG, low affinity IV	0.1154	0.258	0.0785	0.1461	0.157	0.1914	0.3366	0.1178	0.2602	0.2645	0.1925	0.3473	0.2047	0.0334	0.1761	0.1211	1.4109	3.1001	2.9758	2.6038	4.6433	2.1795	3.0509	2.1454	3.8533	5.6561	4.359	3.471	4.5867	4.359	2.9508	1.7315	1.7767		0.1751	0.199975	2.8189	3.75595	3.08094		1.14206	16.0988	21.4503	17.5953			1.87751e-06
ENSMUSG00000005268.20	Prlr	prolactin receptor	1.1827	1.2438	1.2562	1.4288	1.2537	1.2771	1.0035	1.2661	1.3233	1.5716	1.2271	1.1431	1.4314	1.3949	1.2104	1.2654	1.1098	0.819	0.8864	0.906	0.7233	1.1923	0.7431	0.8639	0.664	0.6715	0.8051	0.8059	0.771	0.8051	0.7376	0.6977	1.1541		1.23899	1.3209	0.939467	0.758917	0.8331		1.06611	0.758254	0.61253	0.672404			1.88592e-06
ENSMUSG00000064215.13	Ifi27	interferon, alpha-inducible protein 27	4.5197	4.4946	4.2817	4.1976	4.9209	4.6252	4.9387	4.631	4.249	4.2938	4.6116	4.8458	4.4011	4.5159	4.4249	4.4765	5.7829	6.138	5.8615	5.9479	6.323	5.6591	5.4991	5.7644	5.7518	6.2198	6.0016	5.5927	5.9887	6.0016	5.7994	5.1102	4.8818		4.57618	4.47733	5.95207	5.8049	5.55634		0.978399	1.30066	1.2685	1.21419			1.88757e-06
ENSMUSG00000095115.2	Itpripl2	inositol 1,4,5-triphosphate receptor interacting protein-like 2	1.2798	1.3051	1.1111	1.1624	1.3985	1.3765	1.2	1.2021	1.222	1.1108	1.4382	0.9203	1.2499	1.2831	1.3097	0.8989	1.8948	2.2864	2.4848	1.8462	2.4645	2.0911	3.0004	1.8542	3.2429	3.1563	3.1989	2.7519	3.472	3.1989	2.9359	2.0972	2.0491		1.25444	1.17911	2.17797	2.86743	2.75062		0.939953	1.73621	2.28583	2.19271			1.89979e-06
ENSMUSG00000078853.8	Igtp	interferon gamma induced GTPase	1.4075	1.5596	1.431	1.184	1.655	1.4998	1.7199	1.7362	1.3765	1.4152	1.513	1.5943	1.2742	1.3205	1.1724	1.3089	3.6248	6.0401	4.7126	5.2837	6.8952	4.2176	4.8094	4.3128	5.8431	7.9362	5.7965	4.5749	6.3701	5.7965	5.2032	3.0041	3.2563		1.52413	1.37187	5.129	5.54548	4.72604		0.900107	3.36521	3.63847	3.10082			1.9015e-06
ENSMUSG00000034825.14	Nrip3	nuclear receptor interacting protein 3	4.3595	4.3656	4.4663	4.4743	4.3159	4.2995	4.2041	4.3674	4.3763	4.4701	4.3136	4.2779	4.4311	4.4591	4.4169	4.3938	4.2875	3.9836	3.7342	4.0215	3.7206	4.0375	3.5129	3.9705	3.398	3.3641	3.5281	3.7736	3.3711	3.5281	3.6694	4.0256	4.2045		4.35658	4.39235	3.96415	3.5912	3.75974		1.00821	0.909924	0.824317	0.863004			1.91314e-06
ENSMUSG00000035212.14	Leprot	leptin receptor overlapping transcript	4.1643	4.1747	4.016	4.1232	4.2656	4.2991	4.0846	4.0148	4.2589	4.2577	4.29	4.599	4.2309	4.1382	4.2298	4.2179	4.4289	4.6043	4.9983	4.5389	4.6931	4.5994	4.9174	4.6144	5.2334	5.0991	5.2353	4.7855	5.3404	5.2353	4.9531	4.462	4.3763		4.14279	4.2778	4.64382	4.98085	4.87342		1.03259	1.12094	1.20229	1.17636			1.91435e-06
ENSMUSG00000034295.9	Fhod3	formin homology 2 domain containing 3	2.7188	2.7807	2.7624	2.8485	2.5416	2.3888	2.654	2.6781	2.7093	2.6864	2.7785	2.4959	2.6281	2.7127	2.8392	2.6213	2.3966	2.2229	1.8221	2.2685	1.9609	2.3528	1.8311	2.2739	1.804	1.7673	1.752	1.917	1.7141	1.752	1.8341	2.4015	2.2901		2.67161	2.68392	2.17063	1.89088	1.99836		1.00461	0.812481	0.707769	0.747998			1.91769e-06
ENSMUSG00000027878.11	Notch2	notch 2	2.187	2.0981	2.0171	2.0604	2.0683	1.9294	2.0494	2.0934	2.1193	2.1334	2.1612	1.705	2.0722	2.1857	2.132	1.9628	2.3093	2.5455	2.4252	2.3842	2.5245	2.3985	3.0125	2.4292	2.9545	2.9545	2.8799	2.6062	3.4204	2.8799	2.9294	2.3473	2.3428		2.06289	2.05895	2.4312	2.80613	2.78396		0.998091	1.17854	1.36029	1.34955			1.92039e-06
ENSMUSG00000031344.11	Gabrq	gamma-aminobutyric acid (GABA) A receptor, subunit theta	1.7827	1.836	1.8784	1.8948	1.9973	1.7165	1.761	1.9324	1.8298	1.9815	1.814	1.5806	1.9084	1.9155	1.815	1.9723	1.6047	1.3402	1.4754	1.5033	1.3187	1.5463	1.2592	1.5294	1.1108	1.1266	1.3734	1.2592	1.312	1.3734	1.2583	1.4439	1.513		1.84989	1.85214	1.46477	1.27643	1.38012		1.00122	0.791814	0.690006	0.746056			1.92152e-06
ENSMUSG00000086150.1	Bach2os	BTB and CNC homology 2, opposite strand	0.2836	0.2033	0.2139	0.301	0.2151	0.1741	0.1642	0.2315	0.1148	0.145	0.1512	0.2101	0.0653	0.1826	0.2264	0.145	0.3281	0.7881	0.7299	0.6372	0.9807	0.7116	1.3028	0.7743	1.5355	0.958	1.6777	1.2508	1.9563	1.6777	1.4423	0.6609	0.5481		0.223338	0.15505	0.695933	1.24985	1.25706		0.694241	3.11606	5.59624	5.62852			1.92387e-06
ENSMUSG00000052310.9	Slc39a1	solute carrier family 39 (zinc transporter), member 1	4.2759	4.1855	4.0082	4.0516	4.2123	4.2364	4.2254	4.136	4.1087	4.062	4.2294	4.1077	4.0547	4.1844	4.229	4.1646	4.7549	5.1875	5.4671	4.9911	5.7133	4.9063	5.5293	4.8761	5.7947	6.2082	5.8114	5.2921	5.8574	5.8114	5.4654	4.713	4.7957		4.16641	4.14256	5.17003	5.5853	5.32858		0.994276	1.24088	1.34055	1.27894			1.92592e-06
ENSMUSG00000041707.7	1810011H11Rik	RIKEN cDNA 1810011H11 gene	0.3959	0.692	0.2845	0.3967	0.5457	0.6106	0.6284	0.3895	0.3075	0.4292	0.3882	0.6034	0.2769	0.2099	0.2637	0.772	1.2465	1.9269	1.6218	1.4156	1.9592	1.2004	2.075	1.1745	2.0072	1.7253	2.5148	1.9283	2.5096	2.5148	2.0988	1.2214	1.1084		0.492912	0.40635	1.56173	1.90418	1.8906		0.824386	3.16838	3.86313	3.83557			1.92815e-06
ENSMUSG00000003484.4	Cyp4f18	cytochrome P450, family 4, subfamily f, polypeptide 18	0.3361	0.1605	0.263	0.2252	0.4369	0.1609	0.4532	0.2817	0.2151	0.1869	0.297	0.4146	0.1234	0.1989	0.1876	0.2393	1.3612	2.1877	2.1292	1.6065	2.9632	1.5906	3.3219	1.524	3.9014	4.2753	3.5976	2.7755	4.1343	3.5976	3.1758	1.7926	1.703		0.289687	0.23285	1.97307	3.23262	2.88066		0.803797	6.81102	11.159	9.94403			1.92876e-06
ENSMUSG00000005370.3	Msh6	mutS homolog 6 (E. coli)	2.8905	2.9253	2.9103	2.8148	2.7973	2.8831	2.7783	2.8389	2.8188	2.8092	2.7848	2.9919	2.792	2.815	2.7721	2.7448	2.753	2.7795	2.614	2.7075	2.6767	2.6223	2.5855	2.6379	2.4453	2.4719	2.6128	2.4641	2.6858	2.6128	2.5877	2.9049	2.7648		2.85481	2.81608	2.69217	2.53625	2.7112		0.986431	0.943027	0.888412	0.949695			1.93645e-06
ENSMUSG00000025232.8	Hexa	hexosaminidase A	4.5307	4.571	4.3767	4.4397	4.8246	4.7497	4.8896	4.6558	4.4547	4.4414	4.4701	4.521	4.3745	4.3106	4.455	4.3841	5.3847	6.168	6.4091	5.7734	6.0812	5.6775	7.0771	5.4879	7.2707	6.5045	7.2433	6.8617	7.6565	7.2433	6.9356	5.9336	5.7223		4.62973	4.42643	5.91565	6.74087	6.69826		0.956088	1.27775	1.456	1.44679			1.93974e-06
ENSMUSG00000042353.9	Frem3	Fras1 related extracellular matrix protein 3	0.679	0.7274	0.6835	0.7508	0.6753	0.5166	0.6609	0.5275	0.59	0.6058	0.7332	0.4483	0.606	0.65	0.763	0.7649	0.5916	0.3048	0.4812	0.367	0.3265	0.4372	0.3592	0.3405	0.2009	0.3443	0.28	0.2318	0.2733	0.28	0.216	0.4135	0.3761		0.652625	0.64515	0.41805	0.292783	0.31178		0.988546	0.640567	0.448624	0.477732			1.94765e-06
ENSMUSG00000091387.2	Gcnt4	glucosaminyl (N-acetyl) transferase 4, core 2 (beta-1,6-N-acetylglucosaminyltransferase)	1.3928	1.5672	1.5603	1.5713	1.4327	1.3346	1.4345	1.5077	1.4884	1.637	1.5798	1.1422	1.4998	1.4176	1.5254	1.4519	1.05	0.8619	0.9706	1.086	0.9484	1.0418	0.8415	0.9526	0.6113	1.0743	0.7997	1.0219	0.7227	0.7997	0.8355	1.1431	1.2573		1.47514	1.46776	0.993117	0.88355	0.95166		0.995	0.673237	0.598961	0.645133			2.00728e-06
ENSMUSG00000007891.16	Ctsd	cathepsin D	7.6993	7.6349	7.6306	7.6462	7.8405	7.5485	7.8707	7.5289	7.4546	7.4374	7.6427	7.1185	7.4436	7.4255	7.6693	7.4694	8.8011	9.4879	9.8485	9.0161	9.4879	9.0781	10.3274	8.7346	10.4892	9.7411	11.111	10.1518	11.4051	11.111	10.2231	9.4139	9.196		7.67495	7.45763	9.2866	10.0925	10.2698		0.971684	1.20999	1.31499	1.3381			2.01241e-06
ENSMUSG00000038949.8	Cnst	consortin, connexin sorting protein	3.6081	3.647	3.7112	3.7012	3.583	3.5205	3.5228	3.5888	3.7406	3.6884	3.6856	3.4067	3.6571	3.59	3.6334	3.5567	3.3821	3.3605	3.2084	3.3932	3.1744	3.3285	3.0055	3.3341	2.89	2.9291	3.019	3.1675	3.0329	3.019	3.0158	3.3369	3.3926		3.61033	3.61981	3.30785	3.05753	3.15944		1.00263	0.916219	0.846886	0.875112			2.01343e-06
ENSMUSG00000079362.5	Gm43302	guanylate binding protein 6	0.7561	0.7513	0.7078	0.6466	1.0185	1.0061	1.0913	0.9431	0.7402	0.923	0.7091	0.6956	0.6835	0.7646	0.7884	0.7503	2.9596	4.8928	4.0099	3.7976	5.6425	3.5035	4.4748	3.3104	5.4983	6.9955	5.3718	3.7236	5.8335	5.3718	4.9407	2.2326	2.6743		0.8651	0.756838	4.13432	4.89573	4.21058		0.874856	4.779	5.65915	4.86716			2.02165e-06
ENSMUSG00000021371.5	Mcur1	mitochondrial calcium uniporter regulator 1	2.797	2.7831	2.7206	2.6647	2.915	2.8451	2.8768	2.7283	2.7914	2.8871	2.8474	2.9118	2.8001	2.7408	2.8279	2.7313	3.0777	3.2288	3.4996	3.0726	3.235	3.2286	3.2246	3.1602	3.4269	3.5136	3.2401	3.2254	3.4861	3.2401	3.3279	3.0406	3.1548		2.79132	2.81723	3.22372	3.29847	3.2499		1.00928	1.15491	1.18168	1.16429			2.02772e-06
ENSMUSG00000015947.10	Fcgr1	Fc receptor, IgG, high affinity I	0.873	0.7256	0.839	0.7973	0.8453	0.7166	0.9221	0.7306	0.8254	0.7299	0.8352	1.0846	0.6851	0.7336	0.7924	0.7684	2.0031	2.8741	2.8624	2.8194	3.5755	2.2069	2.3181	2.4089	3.277	4.2635	3.1873	2.5635	3.2836	3.1873	2.8049	2.0004	1.8473		0.806187	0.806825	2.72357	3.00305	2.6247		1.00079	3.37833	3.725	3.25569			2.03212e-06
ENSMUSG00000021339.4	Mrs2	MRS2 magnesium homeostasis factor homolog (S. cerevisiae)	2.7494	2.8531	2.8043	2.8371	2.8231	2.7597	2.8469	2.7505	2.8267	2.8163	2.7814	2.9632	2.8114	2.8066	2.7098	2.8457	2.7837	2.5276	2.5705	2.6307	2.5852	2.6836	2.4815	2.6523	2.4589	2.5299	2.3891	2.4966	2.3709	2.3891	2.4766	2.5482	2.6827		2.80301	2.82014	2.63022	2.50138	2.4935		1.00611	0.938354	0.892391	0.889579			2.03507e-06
ENSMUSG00000029826.14	Zc3hav1	zinc finger CCCH type, antiviral 1	1.6238	1.5947	1.7004	1.6326	1.819	1.8579	1.6733	1.7263	1.842	1.7222	1.6133	1.4785	1.6576	1.6595	1.5302	1.4359	2.5452	3.0354	3.1596	2.7283	3.5571	2.6401	3.2664	2.5248	3.7827	4.192	3.6192	3.1968	3.9346	3.6192	3.3842	2.6401	2.6041		1.7035	1.6174	2.94428	3.43032	3.23644		0.949457	1.72837	2.01369	1.89988			2.04259e-06
ENSMUSG00000029063.16	Nadk	NAD kinase	4.2209	4.1325	4.1747	4.1963	4.224	4.1694	4.308	4.2029	4.154	4.199	4.2161	4.1945	4.2813	4.1213	4.2693	4.2172	4.4318	4.5999	4.7029	4.5765	4.6345	4.5083	4.7912	4.4731	4.85	4.9704	4.8135	4.6305	4.8468	4.8135	4.7175	4.3222	4.3318		4.20359	4.20659	4.57565	4.75478	4.60636		1.00071	1.08851	1.13113	1.09582			2.06202e-06
ENSMUSG00000028745.18	Capzb	capping protein (actin filament) muscle Z-line, beta	6.6942	6.6415	6.7166	6.646	6.5893	6.5625	6.7055	6.7118	6.6345	6.6482	6.6588	6.6792	6.6698	6.6723	6.6859	6.6723	6.7788	6.883	6.7945	6.8485	7.0138	6.7763	7.0411	6.8264	7.0682	7.1185	7.0897	7.0297	7.1284	7.0897	6.99	7.0138	6.7925		6.65842	6.66513	6.84915	7.02893	7.00288		1.00101	1.02864	1.05565	1.05173			2.06503e-06
ENSMUSG00000020988.9	L2hgdh	L-2-hydroxyglutarate dehydrogenase	2.2089	2.1965	2.3701	2.3225	2.2631	2.3077	2.1729	2.4138	2.3104	2.1928	2.1437	2.4873	2.1047	2.2952	2.1538	2.3294	2.1188	1.9074	1.9257	1.9746	1.8653	2.1348	1.9515	1.8832	1.8409	1.6366	1.8133	1.9034	1.9057	1.8133	1.8356	2.0737	2.131		2.28194	2.25216	1.98777	1.83815	1.95186		0.986952	0.871087	0.805522	0.855352			2.0651e-06
ENSMUSG00000031609.3	Sap30	sin3 associated polypeptide	1.8036	1.753	1.8887	1.5957	1.8015	1.9269	1.8295	1.8268	1.9834	2.109	1.9454	2.7157	1.9057	1.782	1.8061	1.8477	2.1279	2.2767	2.7792	2.1842	2.6453	2.2936	2.83	2.2917	3.1215	3.208	2.9634	2.6767	3.5752	2.9634	3.3971	2.2832	2.565		1.80321	2.01187	2.38448	2.84855	2.95678		1.11572	1.32235	1.57971	1.63973			2.07939e-06
ENSMUSG00000015243.4	Abca1	ATP-binding cassette, sub-family A (ABC1), member 1	2.2621	2.1853	2.4439	2.2835	2.4775	2.5579	2.206	2.3381	2.2496	2.3885	2.3319	2.1422	2.3421	2.3727	2.2441	2.1499	3.4013	3.9763	4.6139	3.5418	4.2387	3.5119	5.4457	3.2953	5.4781	5.0589	5.7915	5.0243	6.2274	5.7915	5.4128	4.1467	4.4381		2.34429	2.27763	3.88065	5.01563	5.2033		0.971564	1.65536	2.13951	2.21957			2.08059e-06
ENSMUSG00000033777.3	Tlr13	toll-like receptor 13	0.7734	0.9793	1.105	0.9065	1.0001	0.8798	1.015	0.741	0.999	1.1585	1.0413	0.991	0.7978	0.8387	1.0014	1.059	1.771	2.3149	2.6213	1.9819	3.1409	2.022	3.8324	1.9042	4.093	4.1791	3.8785	3.1666	4.6382	3.8785	3.7378	2.0428	2.0265		0.925012	0.985838	2.30867	3.50897	3.26476		1.06576	2.49582	3.79343	3.52942			2.09453e-06
ENSMUSG00000064325.4	Hhip	Hedgehog-interacting protein	2.1827	2.2911	2.1188	2.2577	2.2405	2.1541	1.8334	1.9512	2.1924	2.273	2.2267	1.9245	2.3339	2.2114	2.1758	2.2557	1.9015	1.5103	1.6002	1.6558	1.2392	1.7325	1.2101	1.6462	1.0797	0.9709	1.0635	1.3291	1.1769	1.0635	1.215	1.2712	1.4835		2.12869	2.19918	1.60658	1.21658	1.24202		1.03311	0.75473	0.571518	0.583468			2.09909e-06
ENSMUSG00000052629.5	Gm9885	predicted gene 9885	0.9847	0.9116	1.0731	1.0095	0.9687	1.0059	1.0166	1.0781	0.8915	0.8706	0.8745	1.3322	1.1226	0.9879	1.0375	1.039	0.7576	0.802	0.6386	0.8724	0.8113	0.698	0.6554	0.7879	0.6073	0.4612	0.5432	0.6779	0.3296	0.5432	0.5728	1.0794	0.8596		1.00603	1.01947	0.763317	0.62215	0.67692		1.01337	0.758745	0.618424	0.672866			2.10099e-06
ENSMUSG00000044197.8	Gpr146	G protein-coupled receptor 146	3.0251	3.0052	2.9325	2.9325	2.8749	2.7067	3.0149	3.0811	2.8851	2.9334	3.0613	2.8493	2.8319	2.8733	3.0672	2.6818	3.2353	3.3213	3.3656	3.276	3.2993	3.2912	3.7146	3.3166	3.4795	3.6429	3.518	3.4823	3.6169	3.518	3.4399	3.1493	3.1633		2.94661	2.89791	3.29812	3.52565	3.37748		0.983473	1.11929	1.19651	1.14622			2.10732e-06
ENSMUSG00000097164.2	Cep83os		2.1712	2.2085	2.2002	2.313	2.0672	2.0616	2.093	1.9853	2.2043	2.1934	2.1961	2.2767	2.1682	2.2104	2.2316	2.1583	2.0182	1.6904	1.855	1.7749	1.6788	2.0347	1.7156	1.8022	1.6619	1.6984	1.5939	1.7782	1.5899	1.5939	1.767	1.7165	1.9942		2.1375	2.20487	1.842	1.70837	1.7323		1.03152	0.861754	0.799236	0.810433			2.11061e-06
ENSMUSG00000111990.1	AC131720.1		1.9515	1.9279	1.873	1.9011	1.8305	2.0168	1.686	1.9332	2.1126	2.3074	1.821	2.2637	1.9876	1.9174	1.8198	2.0676	1.7602	1.5809	1.4757	1.4515	1.5728	1.6333	1.3595	1.6278	1.3707	1.2924	1.3969	1.3894	1.4439	1.3969	1.7008	1.5503	1.7934		1.89	2.03714	1.57907	1.40612	1.57706		1.07785	0.835485	0.743977	0.834423			2.11182e-06
ENSMUSG00000029070.9	Mxra8	matrix-remodelling associated 8	1.9766	2.0226	1.929	1.965	2.0206	1.9406	2.3625	2.3247	1.7362	1.8008	2.0412	1.8417	1.905	2.021	2.051	2.0251	2.2267	2.6671	3.0564	2.5923	3.395	2.5154	3.5964	2.7133	3.7636	3.4486	3.7546	3.1729	3.7699	3.7546	3.3674	3.118	2.9012		2.0677	1.92775	2.74215	3.40823	3.38222		0.932316	1.32618	1.64832	1.63574			2.11204e-06
ENSMUSG00000058454.15	Dhcr7	7-dehydrocholesterol reductase	5.108	5.1959	4.7761	5.0128	5.0849	4.8626	4.9928	4.6297	4.8696	4.8189	5.0351	4.6373	4.9089	4.9928	5.1454	4.9693	4.4091	4.1446	4.2258	4.3745	3.9534	4.4311	3.8216	4.4448	3.8131	4.0594	3.8468	3.8771	3.8288	3.8468	3.7412	3.7136	4.0574		4.95785	4.92216	4.25642	3.97713	3.83756		0.992802	0.858521	0.802189	0.774037			2.11293e-06
ENSMUSG00000021536.7	Adcy2	adenylate cyclase 2	3.7761	3.8207	3.8381	3.8657	3.8086	3.6316	3.7415	3.8174	3.8092	3.7515	3.8694	3.4582	3.8009	3.7742	3.8576	3.7218	3.4346	3.1929	3.0363	3.3461	3.1087	3.3454	2.7676	3.3699	2.67	2.5762	2.6419	3.0573	2.553	2.6419	2.9271	3.5234	3.4265		3.78746	3.75535	3.244	2.84715	3.01438		0.991521	0.85651	0.75173	0.795884			2.11334e-06
ENSMUSG00000045826.8	Ptprcap	protein tyrosine phosphatase, receptor type, C polypeptide-associated protein	0.216	0.145	0.1178	0.2321	0.1234	0.1256	0.3983	0.2227	0.2618	0.2105	0.1544	0.0167	0.1694	0.183	0.3832	0.4128	0.9017	2.075	1.7713	1.1602	2.1934	1.062	1.8466	1.1161	2.5781	2.8154	2.2671	1.7277	2.52	2.2671	2.0981	0.494	0.3994		0.197613	0.223975	1.52727	2.0585	1.55572		1.13341	7.72859	10.4169	7.87258			2.11425e-06
ENSMUSG00000028108.15	Ecm1	extracellular matrix protein 1	1.8923	1.8477	1.8527	1.8657	1.898	1.8708	2.0552	2.0722	1.7462	1.6377	2.0886	2.0276	1.7572	1.5957	1.7956	1.3664	2.6233	3.419	3.933	3.2635	3.8713	2.6854	5.2463	3.0335	5.6242	5.7071	5.7164	4.7039	6.3375	5.7164	5.108	3.527	3.1284		1.91932	1.75188	3.29925	5.00523	4.76346		0.912756	1.71896	2.60781	2.48184			2.11525e-06
ENSMUSG00000089661.9	Mia	melanoma inhibitory activity	2.4165	1.9081	2.158	1.8531	2.6746	2.4579	2.9842	2.6275	2.2727	2.3244	2.5877	2.8929	2.2952	2.1831	2.1355	2.2066	3.7713	4.0365	3.9705	3.7739	4.3644	3.8748	4.4956	3.8824	3.8455	3.8791	3.7005	4.2339	4.1906	3.7005	4.6242	4.0597	3.3653		2.38499	2.36226	3.96523	4.00617	3.98806		0.990472	1.66258	1.67974	1.67215			2.12035e-06
ENSMUSG00000067274.10	Rplp0	ribosomal protein, large, P0	7.1679	7.0351	7.0994	6.9848	7.1563	7.0223	7.1873	7.1475	6.9485	6.9818	7.2099	7.1843	7.0541	7.0597	7.0771	7.1284	7.5706	7.9245	7.9877	7.7477	8.2744	7.6565	8.3391	7.6391	8.5067	8.7559	8.4842	8.0544	8.667	8.4842	8.3268	7.6462	7.5485		7.10008	7.08047	7.86023	8.29657	8.13454		0.997239	1.10706	1.16852	1.1457			2.12902e-06
ENSMUSG00000020601.8	Trib2	tribbles homolog 2 (Drosophila)	3.5956	3.6539	3.5688	3.5878	3.6555	3.68	3.568	3.7618	3.7038	3.7716	3.6946	3.6591	3.5274	3.6762	3.5918	3.5349	3.4807	3.3001	3.3674	3.4091	3.0475	3.5287	2.8891	3.3268	2.9136	2.7319	2.8451	3.0948	2.6703	2.8451	3.0041	3.2965	3.344		3.63393	3.64493	3.35558	2.96688	3.032		1.00303	0.923405	0.81644	0.83436			2.13704e-06
ENSMUSG00000047407.17	Tgif1	TGFB-induced factor homeobox 1	1.5314	1.4349	1.3524	1.292	1.9746	1.5621	1.6258	1.1815	1.5033	1.2254	1.2955	1.7645	1.4193	1.3535	1.4288	1.4692	2.3996	3.0927	3.487	2.5154	3.4389	2.5803	3.7806	2.4953	4.1296	4.5183	4.2859	3.5453	4.237	4.2859	3.4181	2.6601	2.6184		1.49434	1.43244	2.91898	3.7925	3.4439		0.958577	1.95336	2.53791	2.30463			2.14128e-06
ENSMUSG00000002233.13	Rhoc	ras homolog gene family, member C	3.9895	3.8229	3.8213	3.7483	4.0102	4.2321	4.2805	3.8579	3.7499	3.5706	3.8628	3.9729	3.7688	3.8545	4.0234	3.7066	4.4761	4.8666	5.2291	4.7237	5.3999	4.4946	5.0264	4.6386	5.157	5.5336	5.4022	5.0197	5.3338	5.4022	5.0555	4.8574	4.5663		3.97034	3.81369	4.865	5.12958	5.04304		0.960545	1.22534	1.29198	1.27018			2.14235e-06
ENSMUSG00000048200.12	Cracr2b		1.2661	0.9431	1.1585	1.0756	1.1691	1.3771	1.155	1.3628	1.1035	0.6183	1.3001	1.3521	1.0219	1.1134	1.1647	0.537	0.9814	1.5016	1.508	1.3795	1.4397	1.2243	1.7325	1.7027	1.9602	1.753	2.0476	1.8289	2.1148	2.0476	1.6749	1.4615	1.209		1.18841	1.02638	1.33908	1.83748	1.70156		0.863652	1.12678	1.54617	1.43179			2.14665e-06
ENSMUSG00000031959.15	Wdr59	WD repeat domain 59	2.9423	2.994	2.9133	2.9947	2.9955	2.8225	2.8221	2.8558	2.8806	2.9448	3.0041	2.6864	2.8866	2.9113	3.0869	2.8336	2.7203	2.6389	2.5385	2.6328	2.4311	2.767	2.5521	2.6162	2.3597	2.2438	2.3682	2.466	2.3175	2.3682	2.4802	2.5458	2.6389		2.91752	2.90429	2.62143	2.43433	2.47012		0.995463	0.898513	0.834383	0.846649			2.14821e-06
ENSMUSG00000072437.3	Nanos1	nanos homolog 1 (Drosophila)	2.0233	2.1206	2.273	2.1102	2.1644	2.2217	2.0754	2.1458	2.3048	2.3031	2.1035	2.2704	2.1404	2.2336	2.0775	2.2942	1.9324	1.6568	1.6374	1.8133	1.4824	1.7484	1.4271	1.7677	1.4475	1.3377	1.4144	1.7565	1.2798	1.4144	1.6484	1.877	2.0914		2.1418	2.21594	1.71178	1.52515	1.6622		1.03461	0.799227	0.712088	0.776076			2.15384e-06
ENSMUSG00000017697.3	Ada	adenosine deaminase	0.6408	0.5111	1.1869	0.8291	0.6311	0.4807	0.6591	0.4812	0.9463	0.833	0.9505	1.4434	1.1644	0.982	0.679	0.9542	0.7554	1.2056	1.2903	1.0378	1.7878	0.978	1.898	1.4739	2.2797	2.1548	2.4141	1.7666	2.7437	2.4141	1.872	1.35	1.1286		0.6775	0.9941	1.17582	1.99785	1.90168		1.46731	1.73552	2.94886	2.80691			2.16057e-06
ENSMUSG00000068299.11	Nat8f4	RIKEN cDNA 1700019G17 gene	2.1419	2.3394	2.232	2.2204	2.1472	2.2367	2.2654	2.2263	2.231	2.3294	2.1478	2.3556	2.1548	2.2647	2.3279	2.288	1.8846	1.8589	1.7215	1.8638	1.5935	2.0072	1.703	1.7807	1.389	1.2327	1.5445	1.7105	1.3798	1.5445	1.6842	1.787	1.8899		2.22616	2.2624	1.82158	1.56007	1.65708		1.01628	0.818262	0.700787	0.744366			2.16556e-06
ENSMUSG00000063446.4	Plppr1		2.1853	2.0882	2.1928	2.1648	2.3155	2.2069	2.2688	2.3298	2.313	2.5598	2.1651	2.4641	2.3673	2.3008	2.308	2.2939	1.9706	1.7044	1.9239	1.8821	1.9338	2.2118	1.4874	1.9008	1.7289	1.6341	1.6607	1.8201	1.5995	1.6607	1.8937	1.7289	2.0616		2.21901	2.3465	1.93777	1.70533	1.78888		1.05745	0.873256	0.76851	0.80616			2.17731e-06
ENSMUSG00000056130.9	Ticam2	toll-like receptor adaptor molecule 2	0.3413	0.4988	0.3269	0.3721	0.4556	0.4997	0.6842	0.39	0.271	0.5049	0.6575	0.538	0.258	0.335	0.4814	0.2497	1.0491	1.4215	1.5578	1.0951	1.748	1.0551	1.7345	1.0491	2.1598	2.1348	2.1074	1.5763	2.5217	2.1074	1.804	1.2801	1.1976		0.446075	0.411937	1.3211	1.79365	1.78216		0.923471	2.96161	4.02096	3.9952			2.17907e-06
ENSMUSG00000021217.7	Tshz3	teashirt zinc finger family member 3	2.9904	2.8469	3.0143	3.0239	2.8759	2.8239	3.0176	3.0866	3.0811	3.1878	2.9658	2.7712	3.0047	3.0739	3.0309	2.8615	2.7115	2.3644	2.2571	2.7712	2.3802	2.5679	2.4011	2.5992	2.2783	2.0788	2.366	2.4034	2.0733	2.366	2.5604	2.5759	2.7923		2.95994	2.99711	2.50872	2.35447	2.47358		1.01256	0.847557	0.795445	0.835687			2.18253e-06
ENSMUSG00000037649.9	H2-DMa	histocompatibility 2, class II, locus DMa	2.6054	2.634	2.6502	2.5663	2.5956	2.5632	2.6572	2.4406	2.4699	2.598	2.529	2.8689	2.4347	2.5539	2.7433	2.6368	3.2259	4.6386	4.3695	4.297	5.2754	3.7866	4.2154	3.8317	4.8472	5.7799	4.7599	4.2501	4.9988	4.7599	4.342	3.7206	3.7582		2.58906	2.60431	4.2655	4.61403	4.3159		1.00589	1.64751	1.78213	1.66697			2.18274e-06
ENSMUSG00000060519.11	Tor3a	torsin family 3, member A	1.9581	1.8214	1.9313	1.8775	2.0775	2.0206	2.104	2.0733	1.7398	1.9834	2.012	1.9595	1.8825	1.9132	1.8121	1.7008	2.7939	3.1446	3.1301	2.9934	3.5453	2.601	2.9012	2.8418	3.256	3.9389	3.2967	3.0398	3.354	3.2967	3.0661	2.6453	2.6433		1.98296	1.87541	3.03472	3.2124	3.00108		0.945763	1.5304	1.62	1.51343			2.18304e-06
ENSMUSG00000018965.11	Ywhah	tyrosine 3-monooxygenase/tryptophan 5-monooxygenase activation protein, eta polypeptide	8.8899	8.8899	8.9299	8.9439	8.9181	9.0015	8.8125	8.9299	9.0489	9.062	8.8516	9.0781	8.9688	8.9562	8.8262	8.8647	8.6856	8.4411	8.4569	8.5849	8.3471	8.7257	8.1051	8.6161	8.0737	8.0088	8.1119	8.3541	8.0272	8.1119	8.2602	8.6242	8.8647		8.91445	8.95706	8.54022	8.21162	8.37764		1.00478	0.958019	0.921158	0.939782			2.18724e-06
ENSMUSG00000056529.7	Ptafr	platelet-activating factor receptor	0.4301	0.4709	0.4141	0.3562	0.7638	0.6235	0.478	0.5214	0.3755	0.4624	0.4947	0.3271	0.4289	0.461	0.3474	0.4194	1.4835	2.4579	2.5576	1.78	3.1569	1.8849	3.3874	1.5578	3.9417	4.2317	3.8339	3.2105	4.0409	3.8339	3.0251	2.0132	2.0975		0.50725	0.41455	2.22013	3.3605	3.00212		0.81725	4.3768	6.62494	5.91842			2.19054e-06
ENSMUSG00000039901.9	9130011E15Rik	RIKEN cDNA 9130011E15 gene	2.9471	2.931	2.9392	2.9667	2.8409	2.8339	2.9658	2.9895	2.9046	2.9964	3.017	2.7728	2.8204	2.9161	2.9871	2.9778	2.7357	2.7215	2.5329	2.7805	2.5025	2.8392	2.6842	2.6937	2.4622	2.5539	2.4788	2.4944	2.648	2.4788	2.6461	2.5728	2.6892		2.92676	2.92402	2.68538	2.5612	2.60698		0.999065	0.917527	0.875097	0.890738			2.20001e-06
ENSMUSG00000020272.8	Stk10	serine/threonine kinase 10	2.4802	2.4957	2.3509	2.3764	2.6072	2.4285	2.6041	2.4579	2.4076	2.3443	2.4573	2.0555	2.3038	2.3802	2.4969	2.2711	2.6174	3.0018	2.8975	2.9182	2.8267	2.679	3.2331	2.8538	3.3282	3.1694	2.9776	3.0013	3.3647	2.9776	3.0205	2.826	2.7032		2.47511	2.33959	2.82343	3.0939	2.9784		0.945245	1.14073	1.25	1.20334			2.20246e-06
ENSMUSG00000049969.3	Plekhf2	pleckstrin homology domain containing, family F (with FYVE domain) member 2	1.5168	1.6402	1.7649	1.582	1.9602	1.9671	1.5677	1.7153	1.9132	1.7838	1.7	2.2076	1.7734	1.7352	1.6084	1.6429	2.2229	2.4201	2.7973	2.0663	2.9609	2.3919	3.1337	2.3055	3.467	3.3366	3.2393	2.9542	3.6866	3.2393	3.0426	2.158	2.651		1.71428	1.79556	2.47657	3.07272	2.9555		1.04742	1.44467	1.79243	1.72405			2.20489e-06
ENSMUSG00000063434.5	Sorcs3	sortilin-related VPS10 domain containing receptor 3	2.4462	2.4692	2.4827	2.4788	2.4217	2.3313	2.4076	2.5458	2.4215	2.5242	2.3859	2.1703	2.4098	2.4848	2.406	2.4907	2.2046	1.872	1.8194	2.1486	1.8557	2.1137	1.6188	2.1268	1.5278	1.4847	1.601	1.845	1.5695	1.601	1.6315	2.1265	2.2455		2.44791	2.41165	2.00233	1.70068	1.8348		0.985186	0.817976	0.694748	0.749537			2.2066e-06
ENSMUSG00000024910.4	Ctsw	cathepsin W	0.0048	0.0281	0.0597	0.0456	0.0966	0.0796	0.1805	0.2126	0.025	0.1769	0.2783	0.1864	0.1594	0.2006	0.0754	0.2541	1.0341	1.8944	1.7506	1.2893	2.3584	1.129	1.7113	1.2519	2.2185	3.1922	2.4548	1.7731	2.4593	2.4548	2.0258	0.7142	1.0404		0.0884375	0.169512	1.57597	2.1003	1.7389		1.91675	17.8201	23.749	19.6625			2.21081e-06
ENSMUSG00000041449.16	Serpina3h	serine (or cysteine) peptidase inhibitor, clade A, member 3H	0.2886	0.1473	0.6488	0.3959	0.3205	0.3549	0.5078	0.365	0.8006	0.8358	1.4109	0.5919	0.4536	0.5905	0.6015	0.5983	1.9546	3.3564	3.6003	2.6386	4.7348	2.466	3.5456	2.8546	4.2029	5.9741	4.3979	2.7191	4.2728	4.3979	3.7015	2.2273	2.1324		0.3786	0.735387	3.12512	3.94903	3.34638		1.94239	8.2544	10.4306	8.83883			2.21497e-06
ENSMUSG00000064247.14	Plcxd1	phosphatidylinositol-specific phospholipase C, X domain containing 1	1.2447	1.195	1.2077	1.2379	1.151	1.0404	1.1157	1.4774	1.0498	1.3261	1.1821	1.0853	1.2101	1.0557	1.1791	1.3817	0.691	1.1171	0.9338	0.9348	0.8834	0.8815	0.6656	0.779	0.7397	0.8062	0.7431	0.675	0.8967	0.7431	0.8288	0.9379	0.9709		1.20872	1.18374	0.906933	0.734767	0.87548		0.979327	0.750322	0.607886	0.7243			2.21719e-06
ENSMUSG00000009185.2	Ccl8	chemokine (C-C motif) ligand 8	0.0742	0.0003	0.0008	0.0003	0.0914	0.0227	0.0008	0.0022	0.0018	0.0022	0.0564	0.253	0.0018	0.024	0.004	0.0018	0.8941	2.7276	3.954	2.1279	4.6181	1.8432	4.2397	1.3165	4.1308	4.7545	4.6997	4.9488	5.5837	4.6997	4.7206	1.5217	2.3353		0.0240875	0.043125	2.69415	4.015	3.7722		1.79035	111.848	166.684	156.604			2.2185e-06
ENSMUSG00000033706.13	Smyd5	SET and MYND domain containing 5	3.7194	3.581	3.646	3.6571	3.7242	3.6492	3.7112	3.8694	3.4888	3.6762	3.668	3.2758	3.5564	3.5712	3.7397	3.7174	3.3235	3.283	3.251	3.5967	3.4206	3.2618	3.1823	3.4082	3.2162	3.3537	3.2537	3.3613	3.0717	3.2537	3.246	3.6075	3.6285		3.69469	3.58669	3.3561	3.2959	3.36148		0.970769	0.908358	0.892065	0.909814			2.22248e-06
ENSMUSG00000022434.7	Fam118a	family with sequence similarity 118, member A	2.7871	2.7874	2.8711	2.8683	2.8336	2.9738	2.8098	2.8206	2.7989	2.8568	2.7195	3.1744	2.8068	2.753	2.7213	2.7877	2.6035	2.6147	2.5701	2.6653	2.6259	2.7923	2.5635	2.651	2.5488	2.4396	2.4846	2.4393	2.4093	2.4846	2.5705	2.7329	2.725		2.84396	2.8273	2.6453	2.52113	2.58446		0.994141	0.930146	0.886486	0.908753			2.23045e-06
ENSMUSG00000043811.5	Rtn4r	reticulon 4 receptor	2.4053	2.2229	2.0439	2.1482	2.0726	2.2864	2.3104	2.5315	1.9136	2.048	2.2547	2.0132	2.106	2.2501	2.2544	2.2201	1.898	1.6721	1.5199	1.9196	1.7437	1.711	1.4576	1.7824	1.4215	1.5069	1.615	1.5776	1.3599	1.615	1.3595	1.7078	1.7923		2.25265	2.13251	1.74405	1.56017	1.5669		0.946668	0.774221	0.692592	0.695581			2.23167e-06
ENSMUSG00000028923.14	Necap2	NECAP endocytosis associated 2	3.7112	3.6806	3.5567	3.4971	3.646	3.6134	3.954	3.7966	3.487	3.4276	3.7316	3.4646	3.6406	3.6492	3.6844	3.6257	3.898	4.3028	4.2624	4.2879	4.5183	4.07	4.3865	4.2179	4.5354	4.7753	4.5087	4.2875	4.7086	4.5087	4.3686	4.2962	3.9493		3.68195	3.58884	4.22323	4.45188	4.36628		0.974711	1.14701	1.20911	1.18586			2.24163e-06
ENSMUSG00000053110.13	Yap1	yes-associated protein 1	2.6269	2.6827	2.609	2.5519	2.7777	2.8905	2.7785	2.7484	2.5492	2.5879	2.5888	2.8778	2.5947	2.6876	2.5895	2.4347	3.1256	3.315	3.4646	3.1787	3.3589	3.1653	3.4122	3.0558	3.4454	3.2507	3.4149	3.2128	3.4624	3.4149	3.4223	3.2811	3.2731		2.7082	2.61377	3.26802	3.29863	3.37076		0.965134	1.20671	1.21802	1.24465			2.24307e-06
ENSMUSG00000110537.1	Gm4316		1.138	0.9767	1.3542	1.2094	1.062	1.0876	1.201	1.0843	1.0623	1.0623	1.2166	1.2731	1.3685	1.0424	1.3438	0.8165	1.9424	2.8717	2.8245	2.4031	2.7825	1.8686	2.3333	1.8274	2.9432	2.9331	2.7834	2.2544	2.7399	2.7834	2.3963	1.7838	1.5892		1.13915	1.14819	2.4488	2.51247	2.25852		1.00793	2.14967	2.20556	1.98264			2.24378e-06
ENSMUSG00000021694.18	Ercc8	excision repaiross-complementing rodent repair deficiency, complementation group 8	2.4544	2.3972	2.3411	2.3773	2.3208	2.2096	2.2677	2.4393	2.3266	2.4648	2.4151	2.6969	2.2553	2.3622	2.4277	2.6158	2.1588	2.0575	1.9155	2.163	2.1141	2.2493	1.8799	2.014	1.905	2.0449	2.0771	1.9559	1.7593	2.0771	1.9512	2.13	2.3222		2.35093	2.44555	2.1097	1.97947	2.04796		1.04025	0.897391	0.841995	0.871129			2.24782e-06
ENSMUSG00000001588.12	Acap1	ArfGAP with coiled-coil, ankyrin repeat and PH domains 1	0.1256	0.1444	0.1456	0.0583	0.16	0.0323	0.1783	0.2571	0.28	0.2239	0.1204	0.1178	0.1948	0.204	0.1428	0.2521	0.8311	1.2795	1.3161	0.9528	1.419	1.007	1.5499	0.8051	1.737	2.1004	1.7824	1.1728	2.0483	1.7824	1.6319	0.4521	0.4592		0.1377	0.191975	1.13425	1.5246	1.27478		1.39415	8.23711	11.0719	9.25766			2.24969e-06
ENSMUSG00000026974.11	Zmynd19	zinc finger, MYND domain containing 19	3.301	3.1867	3.3923	3.1379	3.1424	3.1266	3.4085	3.2288	3.3064	3.0945	3.2257	3.2787	3.2049	3.1212	3.2643	3.0593	2.9976	2.8351	2.683	3.1409	2.9356	2.909	2.724	2.9471	2.6736	2.6851	2.7361	2.7122	2.491	2.7361	2.8436	3.4262	3.0302		3.24052	3.19437	2.91687	2.74635	2.90542		0.985758	0.900122	0.847502	0.896589			2.25739e-06
ENSMUSG00000001864.13	Aif1l	allograft inflammatory factor 1-like	2.9807	2.9369	2.7399	2.7387	3.0035	3.2418	3.1057	2.9614	2.7035	2.6726	2.9049	2.9037	2.7313	2.8454	2.9392	2.9604	2.7102	2.4131	2.4915	2.4907	1.9186	2.4002	1.4882	2.3838	1.3661	1.3957	1.6412	1.8602	1.4193	1.6412	1.7949	2.3615	2.2677		2.96358	2.83263	2.40405	1.6892	1.89692		0.955814	0.811199	0.569987	0.640078			2.2589e-06
ENSMUSG00000045817.8	Zfp36l2	zinc finger protein 36, C3H type-like 2	3.2095	3.3543	3.2137	3.2342	3.2632	3.567	3.3314	3.4469	3.3748	3.2387	3.3845	3.2646	3.1927	3.2277	3.3341	3.0902	4.4419	4.9353	5.1971	4.5498	5.119	4.3565	5.7343	4.0459	5.8103	5.6281	5.5763	5.1712	5.9097	5.5763	5.3773	4.0062	4.2165		3.32752	3.26341	4.7666	5.32768	5.0172		0.980733	1.43248	1.60109	1.50779			2.25914e-06
ENSMUSG00000020901.13	Pik3r5	phosphoinositide-3-kinase, regulatory subunit 5, p101	1.1447	1.2682	1.2164	1.1598	1.2672	1.1766	1.4642	1.3287	1.0316	1.1323	1.2738	0.9752	0.934	1.1022	1.2612	0.9736	1.8632	2.5119	2.7381	2.2254	3.011	2.0518	3.1659	2.0206	3.6485	3.7633	3.8074	3.1412	4.1869	3.8074	3.0921	2.1122	1.9988		1.25322	1.08549	2.40023	3.25782	3.03948		0.866155	1.91525	2.59955	2.42533			2.26479e-06
ENSMUSG00000029050.15	Ski	ski sarcoma viral oncogene homolog (avian)	4.621	4.5312	4.318	4.4406	4.5213	4.4356	4.5859	4.5511	4.5381	4.5722	4.6004	4.1271	4.4131	4.4904	4.5091	4.4173	4.7875	4.898	5.0789	4.8712	4.8823	4.8057	5.1782	4.822	5.2046	5.2741	5.1179	4.9773	5.2615	5.1179	5.104	4.5611	4.7611		4.50059	4.45846	4.88727	5.09568	4.96112		0.99064	1.08592	1.13223	1.10233			2.28951e-06
ENSMUSG00000050370.4	Ch25h	cholesterol 25-hydroxylase	0.4132	0.1996	0.3095	0.2139	0.6662	0.6544	0.2848	0.4483	1.3489	1.1724	1.5867	1.821	0.6975	0.7341	0.7664	0.3471	1.7967	2.5752	3.1278	2.0997	4.105	2.1591	2.7636	2.4692	3.9437	5.0825	3.999	2.6281	3.0345	3.999	2.609	1.5596	2.1081		0.398738	1.05926	2.64392	3.48102	2.66204		2.65654	6.63072	8.7301	6.67617			2.29034e-06
ENSMUSG00000030148.15	Clec4a2	C-type lectin domain family 4, member a2	0.4398	0.9034	0.5974	0.6888	0.6447	0.7261	0.9677	0.7304	0.6832	0.9517	0.932	1.1226	0.5395	0.6949	0.5686	0.7048	1.6396	2.191	2.5877	2.0324	2.6359	2.2009	2.656	1.5244	3.2643	2.9906	2.9617	2.3434	3.4037	2.9617	2.3895	1.3291	1.8153		0.712287	0.774662	2.21458	2.6234	2.37986		1.08757	3.10911	3.68306	3.34115			2.3438e-06
ENSMUSG00000068876.14	Cgn	cingulin	1.7424	1.6558	2.0083	1.8671	1.7771	1.7487	1.8832	1.8903	1.826	1.7359	1.6648	1.5095	1.7804	1.7215	1.7763	1.7593	1.4896	1.2738	1.2389	1.5099	1.2757	1.3591	1.2194	1.521	1.1346	1.1057	1.0778	1.2186	1.1627	1.0778	1.0721	1.644	1.4598		1.82161	1.72171	1.35783	1.21285	1.28328		0.945158	0.745402	0.665811	0.704475			2.34475e-06
ENSMUSG00000054679.8	Srsf12	serine/arginine-rich splicing factor 12	2.4056	2.4582	2.6331	2.5871	2.5061	2.4525	2.3849	2.495	2.6392	2.7399	2.3414	2.8412	2.611	2.4867	2.5049	2.6811	2.2392	2.0294	2.0886	2.048	1.9346	2.3134	1.8638	2.1605	1.7874	1.5743	1.7074	1.921	1.7487	1.7074	2.0638	2.0216	2.4232		2.49031	2.60568	2.10887	1.83573	1.99294		1.04632	0.846828	0.73715	0.800277			2.35135e-06
ENSMUSG00000071714.5	Csf2rb2	colony stimulating factor 2 receptor, beta 2, low-affinity (granulocyte-macrophage)	0.3456	0.3882	0.3242	0.2195	0.3197	0.2952	0.4079	0.239	0.2872	0.2946	0.3832	0.2905	0.25	0.3163	0.3678	0.3101	1.4813	2.6971	3.2839	2.1028	4.0683	1.9613	3.0761	2.0708	3.7182	5.1918	4.262	2.906	4.0645	4.262	3.0777	1.4692	1.6054		0.317412	0.312462	2.59912	3.53748	2.89576		0.984405	8.18845	11.1448	9.12302			2.35576e-06
ENSMUSG00000085891.7	Gm14634	predicted gene 14634	0.6808	0.8317	0.7585	0.8113	0.9189	0.7244	0.8288	0.9404	0.8135	0.7551	0.8523	1.0191	0.8254	0.8352	0.84	0.7851	0.5621	0.5559	0.4419	0.41	0.4595	0.6539	0.3366	0.5566	0.4054	0.3344	0.4662	0.3952	0.3841	0.4662	0.4267	0.5677	0.6176		0.81185	0.840712	0.513883	0.415733	0.49246		1.03555	0.632978	0.512081	0.60659			2.35724e-06
ENSMUSG00000040177.10	2310057M21Rik	RIKEN cDNA 2310057M21 gene	1.9912	2.0676	2.0368	2.1289	1.998	1.9265	1.9242	2.0043	2.0934	2.1805	2.024	2.3901	2.1655	2.0733	2.0978	2.121	1.7466	1.7299	1.5939	1.7199	1.5168	1.842	1.4824	1.8099	1.508	1.4039	1.4456	1.502	1.4449	1.4456	1.4717	1.7542	1.7402		2.00969	2.1432	1.69152	1.5253	1.57132		1.06643	0.841681	0.758974	0.781873			2.36081e-06
ENSMUSG00000010080.15	Epn3	epsin 3	1.9084	2.0959	1.9636	2.0834	1.8071	1.78	1.9294	1.992	1.8755	1.6769	2.0882	1.9546	1.8029	2.0013	2.1404	2.0572	1.7034	1.5603	1.0397	1.5692	1.2893	1.6637	0.9155	1.5324	0.7168	0.9486	0.9546	1.1563	0.9401	0.9546	1.2021	1.5402	1.3168		1.94497	1.94962	1.47093	1.03737	1.19076		1.00239	0.756274	0.533357	0.612224			2.36175e-06
ENSMUSG00000021048.7	Mthfd1	methylenetetrahydrofolate dehydrogenase (NADP+ dependent), methenyltetrahydrofolate cyclohydrolase, formyltetrahydrofolate synthase	3.9735	3.9228	4.0001	3.9476	3.874	3.8827	4.0174	3.8605	3.8669	3.9031	3.9028	3.8672	3.8576	3.9366	3.9879	3.9318	3.7215	3.7045	3.6192	3.7666	3.6962	3.8465	3.4999	3.7279	3.3983	3.5579	3.3753	3.5103	3.4406	3.3753	3.4553	4.0547	3.7361		3.93483	3.90674	3.72575	3.5116	3.6124		0.992862	0.946865	0.892441	0.918059			2.37296e-06
ENSMUSG00000068758.8	Il3ra	interleukin 3 receptor, alpha chain	0.9248	0.8142	0.8424	0.7776	0.8374	0.8382	0.9326	0.9571	0.8162	0.5945	0.7554	1.1853	0.5785	0.7511	0.9437	0.716	1.4974	2.1998	2.6041	1.845	2.4614	1.6192	2.8546	1.5531	3.2452	3.1653	3.4931	2.9712	3.6568	3.4931	3.0323	2.0832	1.4816		0.865537	0.792588	2.03782	2.88042	2.7494		0.915717	2.35439	3.32789	3.17652			2.3851e-06
ENSMUSG00000030309.16	Caprin2	caprin family member 2	2.6517	2.5598	2.6505	2.5949	2.7006	2.6419	2.6966	2.6136	2.5214	2.7084	2.4002	2.6187	2.6657	2.4249	2.4282	2.674	2.4175	2.3963	2.1979	2.4308	2.3263	2.5248	2.106	2.4522	2.1016	2.1732	2.2484	2.258	2.1137	2.2484	2.2236	2.5468	2.4274		2.6387	2.55519	2.38227	2.22323	2.31198		0.968351	0.902818	0.842549	0.876181			2.38567e-06
ENSMUSG00000040751.12	Lat2	linker for activation of T cells family, member 2	0.9168	0.9348	1.0657	0.6207	1.2675	0.9764	1.3261	0.8733	0.9091	0.5113	1.254	1.1454	0.6519	0.7672	0.7659	0.6447	1.9286	2.9646	3.1575	2.3149	3.5059	2.259	3.6533	1.9409	4.2084	3.7351	3.6605	3.2286	4.2528	3.6605	3.597	2.4131	2.3008		0.997663	0.831188	2.68842	3.40447	3.24484		0.833135	2.69472	3.41244	3.25244			2.38844e-06
ENSMUSG00000024376.6	Epb41l4a	erythrocyte protein band 4.1-like 4a	2.0163	2.082	2.0262	2.0442	1.9413	1.9026	2.1105	1.8635	1.9413	1.8079	2.0336	2.0459	1.9689	1.8887	1.9177	2.0379	1.7786	1.7078	1.6492	1.814	1.7095	1.712	1.4749	1.7391	1.4615	1.423	1.3135	1.5199	1.3216	1.3135	1.4137	1.8635	1.7038		1.99832	1.95524	1.72852	1.48865	1.52322		0.978438	0.864983	0.744949	0.762248			2.39531e-06
ENSMUSG00000032698.15	Lmo2	LIM domain only 2	3.3821	3.4762	3.4103	3.3148	3.6686	3.5787	3.688	3.76	3.4383	3.3794	3.5374	3.7903	3.2827	3.276	3.419	3.1045	4.0739	4.5489	4.7668	4.3053	4.4756	4.1667	5.0473	4.1808	5.3174	4.6242	5.0387	4.7491	5.1072	5.0387	4.8578	4.3238	4.2194		3.53484	3.40345	4.38953	4.82625	4.70938		0.962831	1.24179	1.36534	1.33228			2.40812e-06
ENSMUSG00000016283.13	H2-M2	histocompatibility 2, M region locus 2	0.0538	0.0022	0.0053	0.0022	0.0022	0.0008	0.0179	0.024	0.0212	0.0292	0.0482	0.1204	0.0138	0.0002	0.0179	0.0227	0.6372	2.5739	2.9265	1.7542	2.9426	1.0538	3.4445	1.0159	3.3288	3.1117	3.8992	3.7618	3.9353	3.8992	3.3055	2.3197	2.0093		0.01355	0.0342	1.98137	3.09365	3.0938		2.52399	146.226	228.314	228.325			2.40829e-06
ENSMUSG00000030844.11	Rgs10	regulator of G-protein signalling 10	5.3951	5.141	5.2754	5.1774	5.3958	5.3024	5.4422	5.3891	5.3785	5.4763	5.2067	5.7462	5.3122	5.1072	5.1102	5.3766	5.6989	6.2543	6.1953	6.1636	5.8474	5.7915	6.3113	5.9936	6.3919	5.7278	6.1775	6.0556	6.3436	6.1775	6.1925	5.8672	5.8615		5.3148	5.33924	5.99183	6.10962	6.08846		1.0046	1.12739	1.14955	1.14557			2.41557e-06
ENSMUSG00000027520.15	Zdbf2	zinc finger, DBF-type containing 2	2.1644	2.2524	2.3225	2.3733	2.1551	2.1148	1.9526	2.1129	2.2786	2.4098	2.1448	2.1509	2.3137	2.2223	2.1359	2.3179	2.0428	1.6988	1.678	1.8036	1.5274	1.99	1.4907	1.7695	1.465	1.3261	1.3953	1.6515	1.4835	1.3953	1.6225	1.5688	2.1074		2.181	2.24674	1.7901	1.51635	1.6355		1.03014	0.82077	0.695254	0.749885			2.42117e-06
ENSMUSG00000038811.13	Gngt2	guanine nucleotide binding protein (G protein), gamma transducing activity polypeptide 2	1.1377	1.4141	1.1919	1.3068	1.7867	1.9793	1.7184	1.1862	0.5683	1.1821	1.4043	1.9632	1.2354	1.3661	1.655	1.6669	2.6309	3.6635	4.2753	2.8941	4.4278	2.3225	4.5955	2.7445	5.5353	4.923	5.6242	4.7464	5.7278	5.6242	4.4513	3.2731	2.944		1.46514	1.38016	3.36902	4.69482	4.40408		0.942002	2.29945	3.20435	3.00592			2.42422e-06
ENSMUSG00000074505.5	Fat3	FAT tumor suppressor homolog 3 (Drosophila)	1.9245	1.9682	1.9602	2.0087	1.8857	1.903	1.6561	1.8825	1.8812	1.942	1.7977	1.4706	1.9646	1.9486	1.7487	1.8221	1.7699	1.4991	1.3914	1.621	1.3715	1.5381	1.3671	1.5095	1.208	1.1214	1.1683	1.45	1.2018	1.1683	1.3946	1.6118	1.8808		1.89861	1.82194	1.53183	1.30405	1.45146		0.959615	0.806817	0.686844	0.764485			2.45417e-06
ENSMUSG00000007440.10	Pcdha11	protocadherin alpha 11	1.2605	1.3591	1.3456	1.3346	1.2558	1.3445	1.1893	1.3308	1.2675	1.5318	1.5477	1.3583	1.2928	1.3972	1.3318	1.208	1.2708	0.995	0.9046	0.8669	1.0275	1.0837	1.0215	0.982	0.7994	0.7465	1.0088	0.8902	0.8113	1.0088	0.9254	0.8866	1.1752		1.30252	1.36689	1.02475	0.908067	0.96146		1.04941	0.786741	0.697159	0.738151			2.46161e-06
ENSMUSG00000055923.16	Aasdh	aminoadipate-semialdehyde dehydrogenase	2.1795	2.2932	2.1577	2.1903	2.2125	2.1253	2.2674	2.2422	2.1947	2.02	2.163	1.8799	2.188	2.0729	2.1988	2.1831	2.1834	1.9555	1.9873	2.2111	1.935	2.2114	2.0031	1.9801	1.8895	1.79	1.9239	1.9057	2.0007	1.9239	1.9742	2.107	2.0502		2.20851	2.11255	2.08062	1.91538	2.0112		0.956549	0.94209	0.867273	0.910658			2.47032e-06
ENSMUSG00000031297.14	Slc7a3	solute carrier family 7 (cationic amino acid transporter, y+ system), member 3	1.8301	1.7778	1.6265	1.6992	1.7645	1.836	1.6821	1.8345	1.6297	2.0064	1.6322	2.0329	1.6802	1.6777	1.7572	1.7253	1.5417	1.1946	1.2386	1.3478	1.2004	1.4402	1.184	1.5224	1.2465	1.2316	1.2499	1.3747	1.3497	1.2499	1.4234	1.1693	1.4866		1.75634	1.7677	1.32722	1.30152	1.33578		1.00647	0.755673	0.74104	0.760549			2.47323e-06
ENSMUSG00000057193.8	Slc44a2	solute carrier family 44, member 2	3.8089	3.7212	3.7754	3.8761	3.8097	3.844	3.8608	3.8067	3.8808	3.7228	3.8097	3.6042	3.826	3.8533	3.9714	3.743	4.016	4.1147	4.1726	4.1029	4.1654	4.1522	4.6662	4.0952	4.6758	4.5416	4.4933	4.3561	4.5831	4.4933	4.5389	4.056	4.048		3.81285	3.8014	4.12063	4.47137	4.34386		0.996997	1.08072	1.17271	1.13927			2.47825e-06
ENSMUSG00000004110.15	Cacna1e	calcium channel, voltage-dependent, R type, alpha 1E subunit	3.4352	3.2658	3.5331	3.6134	3.4598	3.3605	3.3138	3.4013	3.4013	3.6922	3.2108	2.7424	3.6058	3.4245	3.2979	3.2683	3.1379	2.7758	2.8619	3.126	2.8279	3.1536	2.906	3.0866	2.8823	2.739	2.8228	2.9639	2.76	2.8228	2.9413	3.0332	3.485		3.42286	3.3304	2.98052	2.9001	3.00846		0.972987	0.870767	0.847273	0.878931			2.47876e-06
ENSMUSG00000056116.18	H2-T22	histocompatibility 2, T region locus 22	1.1302	1.1808	1.0185	0.9827	1.2947	1.0421	1.2444	1.338	1.015	0.8938	1.0988	1.2237	0.9209	1.0721	1.219	1.1197	1.6128	2.1159	1.8657	1.9309	2.1865	1.6623	2.1454	1.9387	2.4089	2.8297	2.2838	1.9023	2.4657	2.2838	1.8509	1.4013	1.3524		1.15392	1.07038	1.89568	2.25147	1.87082		0.927595	1.64281	1.95114	1.62127			2.48458e-06
ENSMUSG00000026029.14	Casp8	caspase 8	1.5488	1.3353	1.1644	1.1032	1.6848	1.4687	1.5257	1.3318	1.5059	1.2004	1.3032	1.5348	1.0409	1.2348	1.2941	1.1653	2.3391	2.9639	3.4595	2.5242	3.3026	2.4925	3.2953	2.4334	3.7659	4.1917	4.0421	3.0158	3.8391	4.0421	3.3398	2.5197	2.1595		1.39534	1.28492	2.84697	3.45737	3.18004		0.92087	2.04034	2.4778	2.27905			2.48498e-06
ENSMUSG00000097626.5	4921504A21Rik	RIKEN cDNA 4921504A21 gene	1.1904	1.2066	1.3859	1.1745	1.157	1.121	1.0116	1.0821	1.155	1.0769	1.0393	1.0715	1.151	1.3132	1.293	1.1933	0.9137	0.8813	0.7922	0.8574	0.7582	0.995	0.81	0.7517	0.7571	0.5497	0.6997	0.6893	0.5744	0.6997	0.8	1.0159	1.0689		1.16614	1.16165	0.8663	0.709583	0.83178		0.996152	0.74288	0.60849	0.713278			2.50605e-06
ENSMUSG00000020097.14	Sgpl1	sphingosine phosphate lyase 1	3.4737	3.4413	3.4592	3.3659	3.5956	3.5888	3.3353	3.4254	3.5047	3.4257	3.4728	3.2003	3.4103	3.3995	3.4011	3.4767	4.1594	4.6125	4.9693	4.3283	4.7952	4.2938	5.5215	4.1226	5.8015	5.378	5.6646	5.0778	6.0216	5.6646	5.358	4.3741	4.4575		3.46065	3.41139	4.52642	5.261	5.17516		0.985765	1.30797	1.52023	1.49543			2.51586e-06
ENSMUSG00000025647.16	Shisa5	shisa homolog 5 (Xenopus laevis)	4.266	4.29	4.1179	4.2923	4.2518	4.323	4.5312	4.3502	4.2731	4.1209	4.2609	4.0909	4.145	4.1743	4.3335	4.1385	4.8081	5.3847	5.4266	5.1789	5.9108	5.0486	5.7153	5.0999	6.1501	6.5874	6.156	5.5656	6.3197	6.156	5.7042	4.8827	4.7694		4.3028	4.19214	5.29295	5.87905	5.5664		0.974281	1.23012	1.36633	1.29367			2.51601e-06
ENSMUSG00000050511.1	Oprd1	opioid receptor, delta 1	1.3931	1.5507	1.5095	1.5892	1.2731	1.1712	1.3421	1.3605	1.3855	1.3142	1.5257	0.6614	1.6276	1.6792	1.6173	1.2458	1.2214	0.7751	0.7876	0.9777	0.7521	1.0597	0.7734	0.9397	0.8352	0.569	0.6347	0.8339	0.7113	0.6347	0.7451	0.9653	1.0932		1.39868	1.38209	0.928933	0.764317	0.82992		0.988141	0.664152	0.546458	0.593362			2.53144e-06
ENSMUSG00000020708.12	Psmc5	protease (prosome, macropain) 26S subunit, ATPase 5	7.557	7.6067	7.6106	7.5361	7.6952	7.6214	7.7122	7.5449	7.4335	7.3662	7.595	7.4961	7.4732	7.5525	7.4809	7.5607	7.3812	7.4408	7.0742	7.2924	7.2071	7.4186	7.0441	7.3812	6.9385	7.0138	7.0028	7.1711	6.8638	7.0028	7.093	7.5744	7.2632		7.61051	7.49476	7.30238	7.09192	7.15944		0.984791	0.959513	0.931858	0.94073			2.53741e-06
ENSMUSG00000020576.10	Nbas	neuroblastoma amplified sequence	3.5343	3.5909	3.4999	3.5685	3.4781	3.3407	3.4962	3.4728	3.3926	3.4478	3.5611	3.0529	3.4598	3.3811	3.5265	3.4481	3.2062	3.1122	2.8799	3.2677	2.9564	3.0942	2.7694	3.1858	2.5699	2.6984	2.7415	2.9416	2.7848	2.7415	2.8808	3.1201	3.1452		3.49768	3.40874	3.0861	2.81777	2.93448		0.974572	0.882329	0.805611	0.83898			2.53777e-06
ENSMUSG00000039990.16	Edrf1	erythroid differentiation regulatory factor 1	2.7154	2.6781	2.6811	2.6041	2.6876	2.6653	2.5806	2.5099	2.7185	2.7554	2.6456	2.5762	2.5318	2.6458	2.5111	2.6969	2.5928	2.4101	2.2786	2.3941	2.2998	2.6671	2.3628	2.3993	2.2468	2.3127	2.2461	2.3985	2.3215	2.2461	2.2531	2.4944	2.6116		2.64026	2.63516	2.44042	2.3277	2.38534		0.998068	0.924308	0.881617	0.903448			2.55774e-06
ENSMUSG00000056004.16	9330182L06Rik	RIKEN cDNA 9330182L06 gene	4.0881	4.2444	4.3136	4.2981	4.3529	4.2582	4.076	4.0683	4.2809	4.3335	4.1318	4.1956	4.317	4.1736	4.0728	4.244	3.9741	3.653	3.7879	3.8269	3.4556	3.9531	3.4372	3.7028	3.3877	3.0544	3.2737	3.6375	3.2713	3.2737	3.5956	3.7156	4.0145		4.21245	4.21865	3.7751	3.41555	3.57414		1.00147	0.896177	0.810823	0.848471			2.55908e-06
ENSMUSG00000020700.11	Map3k3	mitogen-activated protein kinase kinase kinase 3	2.4429	2.561	2.6208	2.7195	2.581	2.609	2.6057	2.466	2.5827	2.3231	2.6153	1.6315	2.5874	2.5392	2.6007	2.4674	2.8711	2.7585	3.0731	2.8808	3.0421	2.9015	3.379	2.8996	3.3004	3.3874	3.3049	3.0613	3.5005	3.3049	3.2036	2.7655	2.743		2.57574	2.41841	2.92118	3.2221	3.1035		0.93892	1.13412	1.25094	1.2049			2.56963e-06
ENSMUSG00000001123.15	Lgals9	lectin, galactose binding, soluble 9	2.8488	2.9572	2.7619	2.8662	3.0694	2.9378	3.1362	3.0547	2.8306	3.0739	2.8612	3.2222	2.9339	2.8944	2.9103	2.6377	3.8583	4.3264	4.5048	4.2229	4.931	3.8818	4.326	3.9457	4.8421	5.5387	4.8076	4.3132	5.0622	4.8076	4.5444	3.5943	3.8407		2.95403	2.92052	4.28753	4.62888	4.36984		0.98866	1.45142	1.56698	1.47928			2.57891e-06
ENSMUSG00000030111.9	A2m	alpha-2-macroglobulin	4.5057	4.3057	4.3392	4.2512	4.7248	4.6725	4.9011	4.5553	4.4419	4.5001	4.285	4.239	4.3929	4.4671	4.4214	4.2246	5.5078	5.4637	5.7153	5.5379	6.086	5.2953	5.9242	5.3927	5.6309	5.342	5.3648	5.638	5.6291	5.3648	5.9443	5.7725	5.9705		4.53194	4.3715	5.601	5.54877	5.73624		0.964598	1.2359	1.22437	1.26574			2.5899e-06
ENSMUSG00000010307.7	Tmem86a	transmembrane protein 86A	3.0129	2.8993	2.8466	2.8606	2.8555	2.6848	2.8415	2.7997	2.6963	2.4063	2.9845	2.9842	2.8418	2.7624	3.0473	2.8826	3.3432	3.7693	3.8092	3.4959	3.934	3.5564	4.5885	3.4588	4.9934	4.5893	4.9901	4.433	5.1185	4.9901	4.6394	3.64	3.5141		2.85011	2.82567	3.65133	4.50885	4.38042		0.991426	1.28112	1.58199	1.53693			2.60154e-06
ENSMUSG00000004677.17	Myo9b	myosin IXb	3.6378	3.5715	3.502	3.5132	3.5976	3.4772	3.6583	3.6334	3.474	3.3899	3.5626	2.9771	3.518	3.5095	3.4793	3.5629	3.7764	3.9895	4.0246	3.992	4.0829	3.8446	4.4491	3.8761	4.5762	4.4591	4.4663	4.2425	4.7267	4.4663	4.308	3.9496	3.8357		3.57388	3.43416	3.95167	4.34488	4.25726		0.960907	1.10571	1.21573	1.19122			2.60778e-06
ENSMUSG00000030761.15	Myo7a	myosin VIIA	0.5452	0.4612	0.5065	0.5661	0.5541	0.4468	0.5448	0.6937	0.3424	0.3921	0.3558	0.3322	0.5072	0.3702	0.5452	0.6861	0.878	1.105	1.1963	1.0703	1.222	0.8992	1.8164	0.9077	1.8286	1.7191	1.8164	1.5534	2.0923	1.8164	1.5924	1.1641	1.0387		0.5398	0.4414	1.0618	1.60693	1.54078		0.81771	1.96702	2.97691	2.85435			2.60819e-06
ENSMUSG00000017057.9	Il13ra1	interleukin 13 receptor, alpha 1	1.6359	1.5939	1.6054	1.7105	1.7719	1.7919	1.6603	1.4068	1.7524	1.6488	1.5724	1.5746	1.6125	1.5976	1.6936	1.6199	2.2949	2.6958	3.0482	2.4619	3.1256	2.3431	3.0547	2.3845	3.3336	3.8321	3.3311	2.8491	3.5387	3.3311	3.2018	2.5105	2.5503		1.64708	1.63397	2.66158	3.13085	3.02648		0.992047	1.61595	1.90085	1.83749			2.60987e-06
ENSMUSG00000025909.16	Sntg1	syntrophin, gamma 1	2.1792	2.3761	2.4664	2.5197	2.2654	2.121	2.2724	2.5217	2.6386	2.272	2.4645	2.2717	2.309	2.4519	2.4966	2.5168	2.1401	1.758	1.5672	2.0718	1.5221	1.938	1.4523	1.9346	1.2639	1.2701	1.3283	1.3837	1.3438	1.3283	1.6904	1.8356	2.0028		2.34024	2.42764	1.83287	1.43882	1.64018		1.03735	0.783197	0.614817	0.70086			2.61705e-06
ENSMUSG00000058163.14	Gm5431	predicted gene 5431	0.0966	0.0553	0.1729	0.1218	0.1461	0.1438	0.3016	0.1852	0.288	0.1664	0.1373	0.2539	0.1434	0.145	0.2343	0.3837	0.9831	1.2697	0.9866	0.7646	1.1207	0.7451	1.2275	0.7858	1.4842	1.7846	1.155	0.9419	1.9283	1.155	1.3287	0.5387	0.6238		0.152913	0.219	0.9783	1.22983	1.1149		1.43219	6.39778	8.04273	7.2911			2.62947e-06
ENSMUSG00000031995.9	St14	suppression of tumorigenicity 14 (colon carcinoma)	0.5013	0.4693	0.3732	0.3601	0.5949	0.3767	0.7251	0.518	0.3751	0.639	0.5172	0.4599	0.5481	0.5143	0.3695	0.3665	0.8155	1.1114	1.1319	0.9448	1.2854	1.0387	1.5713	0.9358	1.5668	1.9239	1.5091	1.5285	1.5664	1.5091	1.5716	1.5999	0.9814		0.489825	0.4737	1.05462	1.5059	1.44568		0.96708	2.15305	3.07436	2.95142			2.6315e-06
ENSMUSG00000062328.7	Rpl17	ribosomal protein L17	7.8936	7.7809	7.9771	7.8527	7.8936	7.8033	7.9771	7.9877	7.83	7.8762	7.8707	8.0992	7.8191	7.7701	7.6952	7.9631	8.2074	8.4569	8.3471	8.3321	8.4187	8.2744	8.6329	8.2004	8.7653	8.6046	8.8647	8.5758	8.877	8.8647	8.7876	8.2829	8.1119		7.89575	7.86545	8.33943	8.60728	8.58482		0.996162	1.05619	1.09012	1.08727			2.63497e-06
ENSMUSG00000023008.18	Fmnl3	formin-like 3	2.2574	2.215	2.005	2.1317	2.3065	2.1712	2.4435	2.1947	2.0959	2.0743	2.2634	2.002	1.9335	2.0506	2.2779	1.7782	2.6612	2.9882	3.1036	2.8741	2.9698	2.7445	3.3827	2.6153	3.4138	3.2439	3.2016	3.1132	3.156	3.2016	2.9778	2.8098	2.8482		2.21563	2.05947	2.89023	3.16175	2.99868		0.929523	1.30448	1.42702	1.35342			2.64437e-06
ENSMUSG00000112302.1	AC148324.1		1.3869	1.4981	1.4252	1.4595	1.3813	1.5749	1.4757	1.4565	1.5507	1.5672	1.3305	1.6795	1.3329	1.4481	1.3546	1.4317	1.4508	1.225	1.0818	1.1363	1.1029	1.2944	1.0699	1.1396	0.9959	0.9326	1.0964	1.2399	1.0753	1.0964	1.0661	1.2689	1.2234		1.45726	1.4619	1.2152	1.07905	1.14602		1.00318	0.833892	0.740464	0.78642			2.64604e-06
ENSMUSG00000029228.15	Lnx1	ligand of numb-protein X 1	3.5898	3.6087	3.582	3.5219	3.5056	3.4386	3.4823	3.5906	3.5337	3.4646	3.6242	3.6909	3.4807	3.5284	3.3273	3.4882	3.1935	2.9797	2.99	3.1165	3.0484	3.4073	2.8686	3.1699	2.7188	2.5845	2.7276	3.0705	2.7256	2.7276	2.9041	3.2143	3.1591		3.53994	3.51725	3.12257	2.85665	2.94614		0.993591	0.882097	0.806978	0.832258			2.64826e-06
ENSMUSG00000050855.16	Zfp940	zinc finger protein 940	1.9678	1.983	2.2114	2.0743	1.989	2.0265	1.8812	1.9124	2.0781	2.1159	1.9717	2.1203	2.248	2.0569	2.0894	2.1159	1.761	1.7345	1.4558	1.7034	1.4362	1.601	1.5606	1.7296	1.4801	1.4434	1.459	1.5661	1.3914	1.459	1.7953	2.1369	1.9873		2.0057	2.09952	1.61532	1.5398	1.75398		1.04678	0.805363	0.767712	0.874498			2.65581e-06
ENSMUSG00000071265.10	1700086L19Rik	RIKEN cDNA 1700086L19 gene	1.8227	1.6761	2.106	2.3481	1.9424	2.0368	2.0233	1.9328	1.9038	2.0435	1.7245	1.6665	2.2904	1.9717	1.9458	1.8568	1.8083	1.4785	1.423	1.7827	1.6322	1.3883	1.1619	1.3392	1.2444	1.0647	1.0291	1.3571	1.2723	1.0291	1.3305	1.6014	1.8067		1.98602	1.92537	1.5855	1.1994	1.408		0.969462	0.798328	0.60392	0.708954			2.66045e-06
ENSMUSG00000016087.13	Fli1	Friend leukemia integration 1	1.4409	1.4888	1.527	1.5168	1.5344	1.6739	1.596	1.2708	1.3417	1.3736	1.4615	1.4386	1.4884	1.3261	1.3226	0.8017	2.1892	2.6641	2.89	2.4037	2.6709	2.3118	3.0462	2.1282	3.3858	3.0801	3.1968	2.5806	3.0902	3.1968	2.5528	2.0997	2.0715		1.50607	1.31927	2.52162	2.90295	2.6022		0.875969	1.6743	1.92749	1.7278			2.66338e-06
ENSMUSG00000044122.14	Proca1	protein interacting with cyclin A1	2.5356	2.674	2.7081	2.5877	2.6041	2.7682	2.4638	2.8392	2.7273	2.6773	2.5326	3.0282	2.727	2.6706	2.5455	2.5839	2.0415	2.0213	1.6352	2.0514	1.7576	1.8353	1.7513	2.1557	1.2616	1.2848	1.595	1.5845	1.5511	1.595	1.6856	3.0942	2.1458		2.64759	2.68655	1.89038	1.60548	2.01434		1.01472	0.714002	0.606395	0.760821			2.66757e-06
ENSMUSG00000021595.18	Nsun2	NOL1/NOP2/Sun domain family member 2	4.6945	4.8037	4.9315	4.8326	4.7761	4.8743	4.762	4.7694	4.7821	4.8032	4.7729	4.9084	4.8076	4.7219	4.7434	4.812	4.681	4.647	4.462	4.6092	4.4499	4.6373	4.4941	4.5737	4.3472	4.3828	4.4579	4.5001	4.2821	4.4579	4.5001	4.913	4.7434		4.80551	4.79394	4.58107	4.4593	4.5793		0.997591	0.953294	0.927955	0.952926			2.67349e-06
ENSMUSG00000049130.6	C5ar1	complement component 5a receptor 1	0.5741	0.6408	0.4755	0.4483	0.6679	0.6027	0.9755	0.7021	0.7026	0.5923	0.723	0.7357	0.451	0.6419	0.4706	0.6417	1.2598	2.2858	2.921	1.8114	3.446	1.9001	3.5427	1.9067	4.1095	4.7611	4.2444	3.1001	4.741	4.2444	3.6313	1.7742	1.3315		0.635862	0.61985	2.27068	3.61075	3.14448		0.974818	3.57103	5.67851	4.94522			2.68668e-06
ENSMUSG00000043702.9	Pde12	phosphodiesterase 12	1.8153	1.8664	1.9581	1.9317	1.9084	1.9618	1.752	1.8036	2.0867	1.9174	1.816	2.0415	1.9581	1.9008	1.9837	1.965	1.6688	1.6488	1.6561	1.6254	1.5999	1.7734	1.5677	1.5417	1.6014	1.6322	1.6202	1.5863	1.6102	1.6202	1.6492	1.5684	1.8271		1.87466	1.95865	1.66207	1.59158	1.65502		1.0448	0.886595	0.848997	0.882836			2.69542e-06
ENSMUSG00000068328.9	Aup1	ancient ubiquitous protein 1	4.8905	4.74	4.6911	4.721	4.851	4.8753	5.0461	4.93	4.5981	4.4705	4.7464	4.6514	4.6725	4.6945	4.8525	4.7733	4.9353	5.1398	5.1268	5.1384	5.2817	5.0943	5.3807	5.1737	5.4162	5.58	5.4501	5.405	5.4637	5.4501	5.331	5.1843	4.8859		4.84312	4.6824	5.11938	5.40095	5.263		0.966814	1.05704	1.11518	1.0867			2.69724e-06
ENSMUSG00000029335.5	Bmp3	bone morphogenetic protein 3	1.1937	1.061	1.2761	1.1798	1.2598	1.118	1.1517	1.3456	1.3715	1.5324	1.0511	1.165	1.2592	1.2745	1.191	1.3132	0.9613	0.784	0.7576	0.9111	0.7924	1.0357	0.8008	0.9524	0.7434	0.7138	0.7664	0.8294	0.6429	0.7664	1.0172	0.9074	1.0657		1.19821	1.26974	0.873683	0.801033	0.87992		1.05969	0.729156	0.668524	0.734361			2.71865e-06
ENSMUSG00000041559.7	Fmod	fibromodulin	3.3621	3.3705	3.0296	3.0152	3.7609	3.6145	3.6546	3.5503	2.9709	2.8356	3.4819	2.7816	2.9342	2.9886	3.4013	2.8436	5.1756	4.9645	5.4137	5.3822	5.2013	4.7034	5.2788	4.8873	4.7233	4.3522	4.6181	5.3003	4.6614	4.6181	5.2602	5.9874	5.3964		3.41971	3.02971	5.14012	4.86	5.1847		0.885955	1.50308	1.42117	1.51612			2.73145e-06
ENSMUSG00000085337.1	Gm15964	predicted gene 15964	0.5582	0.3776	0.3443	0.3792	0.3532	0.3524	0.3319	0.3372	0.2965	0.4501	0.4369	0.4794	0.4597	0.3813	0.3144	0.37	0.5919	0.6753	0.7048	0.6987	0.5833	0.8436	0.632	0.6949	0.7919	0.8899	0.692	0.7601	0.8768	0.692	0.7946	0.5741	0.7378		0.37925	0.398538	0.682933	0.743467	0.73506		1.05086	1.80075	1.96036	1.93819			2.73425e-06
ENSMUSG00000042389.13	Tsen2	tRNA splicing endonuclease 2 homolog (S. cerevisiae)	2.7283	2.8753	2.9021	2.836	2.9601	2.7965	2.9136	2.8689	2.897	2.7785	2.8168	3.1733	2.7247	2.8239	2.8031	2.913	2.4744	2.5963	2.2895	2.5309	2.498	2.3469	2.2441	2.6241	2.1965	2.2342	2.2354	2.4131	2.2346	2.2354	2.3333	2.8185	2.6653		2.8601	2.86629	2.456	2.32457	2.45742		1.00216	0.858711	0.812757	0.859208			2.74973e-06
ENSMUSG00000004347.16	Pde1c	phosphodiesterase 1C	2.3356	2.5008	2.4986	2.5468	2.4367	2.3461	2.3294	2.3048	2.4208	2.5315	2.5058	2.2804	2.4953	2.3381	2.4056	2.3641	2.2208	2.1372	2.016	2.0853	1.7934	2.1193	1.9098	2.1167	1.7341	1.7146	1.8106	1.945	1.8492	1.8106	1.9713	2.1289	2.2962		2.41235	2.4177	2.062	1.8718	2.01124		1.00222	0.854768	0.775924	0.833726			2.75841e-06
ENSMUSG00000004698.10	Hdac9	histone deacetylase 9	2.8724	2.713	2.8037	2.9701	3.0001	2.8993	2.8659	2.9294	3.0072	3.1613	2.8935	2.9727	2.8522	2.8729	2.9185	2.8817	2.6668	2.3481	2.5238	2.6966	2.2504	2.7421	2.2995	2.5068	2.3518	2.0101	2.3638	2.3561	2.3068	2.3638	2.4089	2.5494	2.654		2.88174	2.945	2.53797	2.31468	2.45658		1.02195	0.880707	0.803225	0.852465			2.76494e-06
ENSMUSG00000060568.14	Fam78b	family with sequence similarity 78, member B	2.8472	2.9952	3.0378	3.0975	2.8711	2.7616	2.8263	2.8279	2.9213	2.9331	2.9296	2.7673	3.0256	2.8233	3.0032	2.919	2.8018	2.3996	2.2452	2.6769	2.4731	2.7399	2.3597	2.6044	2.3619	2.4239	2.3162	2.3509	2.3275	2.3162	2.4025	2.5594	2.6125		2.90807	2.9153	2.55608	2.40283	2.44362		1.00248	0.878961	0.826263	0.840288			2.78143e-06
ENSMUSG00000063063.12	Ctnna2	catenin (cadherin associated protein), alpha 2	4.8934	4.9279	5.0703	5.0176	4.9418	4.8854	4.8696	4.9022	4.9115	4.9285	4.931	4.7273	5.0269	4.9402	4.9854	4.9546	4.7846	4.7338	4.5273	4.7757	4.6915	4.8458	4.488	4.73	4.3318	4.4201	4.477	4.4893	4.2213	4.477	4.3792	4.815	4.7654		4.93853	4.92568	4.72645	4.48937	4.53158		0.997398	0.957057	0.90905	0.917598			2.78711e-06
ENSMUSG00000070695.4	Cntnap5a	contactin associated protein-like 5A	2.2422	2.3709	2.4898	2.5346	2.2848	2.2374	2.074	2.3235	2.4429	2.5369	2.2698	2.0545	2.4585	2.3795	2.3644	2.3052	2.0993	1.7253	1.7863	1.8723	1.5113	2.0562	1.5203	1.847	1.4987	1.292	1.5525	1.7263	1.4295	1.5525	1.7311	1.6655	2.188		2.31965	2.35146	1.84178	1.5728	1.71332		1.01371	0.793992	0.678033	0.738611			2.79076e-06
ENSMUSG00000022218.15	Tgm1	transglutaminase 1, K polypeptide	0.2323	0.197	0.3121	0.1226	0.2959	0.368	0.569	0.2511	0.2043	0.2117	0.2375	0.3203	0.2114	0.227	0.2437	0.1989	1.6164	3.1697	3.6009	2.6223	4.636	2.3604	3.1128	2.4811	4.3252	5.6827	4.0319	2.7914	3.9206	4.0319	3.6334	2.2643	1.9038		0.2935	0.23185	3.00095	3.73752	3.1508		0.789949	10.2247	12.7343	10.7353			2.81111e-06
ENSMUSG00000059173.19	Pde1a	phosphodiesterase 1A, calmodulin-dependent	2.0216	1.9692	2.133	2.1839	2.034	1.9916	1.8914	2.1369	2.3381	1.9858	2.1954	2.0068	2.0993	2.0754	2.09	2.0616	1.953	1.7549	1.7659	1.7854	1.6831	1.7199	1.6757	1.7583	1.6988	1.6184	1.6962	1.6422	1.7402	1.6962	1.7617	1.6795	1.9664		2.0452	2.10655	1.77703	1.6816	1.7688		1.03	0.86888	0.822218	0.864854			2.81128e-06
ENSMUSG00000041890.17	Git2	G protein-coupled receptor kinase-interactor 2	3.8818	3.8384	3.8852	3.8929	3.866	3.8184	3.9709	3.9567	3.9054	3.8177	3.9567	3.4868	3.9363	3.8605	3.8679	3.8905	3.9683	3.9714	4.1213	4.154	4.001	4.0418	4.2821	4.1779	4.3335	4.1888	4.1927	4.0686	4.335	4.1927	4.1229	3.8402	4.0024		3.88879	3.84022	4.04297	4.20727	4.09864		0.987512	1.03965	1.0819	1.05396			2.81283e-06
ENSMUSG00000020253.15	Ppm1m	protein phosphatase 1M	2.7417	2.6265	2.7127	2.731	2.7367	2.7973	2.8756	2.915	2.516	2.7648	2.6523	2.8174	2.6991	2.6591	2.5827	2.8157	2.8799	3.0726	3.2787	3.0627	3.1107	3.0501	3.4313	3.0498	3.5189	3.4284	3.4421	3.2532	3.4929	3.4421	3.2478	3.0882	2.942		2.76706	2.68839	3.07578	3.35395	3.2426		0.971567	1.11157	1.2121	1.17186			2.81656e-06
ENSMUSG00000024960.8	Plcb3	phospholipase C, beta 3	2.8574	2.6882	2.8009	2.6628	2.7261	2.7469	2.8953	2.8204	2.6795	2.6229	2.7762	2.3208	2.6505	2.7894	2.7127	2.5303	3.0426	3.1076	3.2277	3.1299	3.5343	2.8808	3.5035	3.0708	3.5875	3.594	3.4181	3.304	3.5392	3.4181	3.2669	3.4181	3.1579		2.77475	2.63529	3.15382	3.41298	3.36004		0.949739	1.13661	1.23001	1.21093			2.82576e-06
ENSMUSG00000017667.9	Zfp334	zinc finger protein 334	2.3978	2.3746	2.4582	2.4043	2.388	2.3197	2.3275	2.3394	2.3966	2.3096	2.3877	2.2759	2.4331	2.4415	2.4229	2.4654	2.2606	1.9837	1.9973	2.0867	1.7666	2.1775	1.9551	2.1598	1.8194	1.7451	1.8513	2.001	1.8386	1.8513	1.8083	2.2242	2.2009		2.37619	2.39159	2.0454	1.92195	1.98466		1.00648	0.860791	0.808838	0.835229			2.85763e-06
ENSMUSG00000049939.6	Lrrc4	leucine rich repeat containing 4	3.562	3.5614	3.673	3.626	3.5239	3.4181	3.5349	3.5567	3.5401	3.5032	3.531	3.2137	3.647	3.6095	3.8103	3.5456	3.4327	3.1939	3.2426	3.2923	3.0869	3.2929	2.882	3.2882	2.7527	2.7762	2.7079	2.9604	2.5641	2.7079	2.9069	3.2572	3.3432		3.557	3.55005	3.25688	2.89457	2.95586		0.998046	0.915626	0.813766	0.830998			2.86485e-06
ENSMUSG00000037552.17	Plekhg2	pleckstrin homology domain containing, family G (with RhoGef domain) member 2	1.9235	1.7095	1.6412	1.6918	1.5749	1.5499	1.7444	1.7141	1.3318	1.214	1.5896	1.1237	1.7126	1.5033	1.6769	1.355	1.9534	2.1206	2.4239	2.1503	2.4025	1.942	2.3524	2.2118	2.5446	2.8225	2.591	2.261	2.4631	2.591	2.3727	1.8182	1.8156		1.69366	1.43836	2.16545	2.46388	2.21212		0.849262	1.27856	1.45477	1.30612			2.87702e-06
ENSMUSG00000040852.5	Plekhh2	pleckstrin homology domain containing, family H (with MyTH4 domain) member 2	2.1472	2.2367	2.1506	2.3008	2.3175	2.3241	2.258	2.3496	2.204	2.0487	2.2012	1.8198	2.1697	2.1557	2.0463	2.0781	2.0498	1.6677	1.6235	1.9305	1.5189	1.8473	1.8168	1.8364	1.6777	1.3898	1.582	1.8253	1.5434	1.582	1.7763	2.0124	1.9413		2.26056	2.09044	1.77295	1.688	1.77108		0.924742	0.784296	0.746717	0.783469			2.87874e-06
ENSMUSG00000000276.11	Dgke	diacylglycerol kinase, epsilon	3.2797	3.3196	3.3664	3.449	3.0899	3.006	2.9695	3.1738	3.3115	3.3247	3.2941	3.3282	3.3424	3.3285	3.3032	3.1588	3.0523	2.7765	2.6575	2.7994	2.3784	2.9271	2.308	2.7373	2.2162	2.2531	2.4101	2.4766	2.2535	2.4101	2.4811	2.6534	2.9239		3.20674	3.29893	2.7652	2.40022	2.5444		1.02875	0.862309	0.748492	0.793454			2.88397e-06
ENSMUSG00000050708.16	Ftl1	ferritin light chain 1	7.5325	7.3922	7.4809	7.5744	7.6655	7.7615	7.6952	7.6349	7.2192	7.2665	7.4879	7.4142	7.5744	7.3848	7.5821	7.3513	8.2602	8.8374	9.5204	8.4987	9.3362	8.5067	9.69	8.2532	9.7936	9.9071	10.2231	9.7411	10.2231	10.2231	9.69	8.659	8.6501		7.59214	7.41005	8.8266	9.60135	9.48906		0.976016	1.1626	1.26464	1.24985			2.88424e-06
ENSMUSG00000027983.13	Cyp2u1	cytochrome P450, family 2, subfamily u, polypeptide 1	2.2779	2.5005	2.2907	2.375	2.4056	2.2517	2.3074	2.399	2.2217	2.3852	2.3716	2.3553	2.2329	2.3168	2.4775	2.395	2.2336	1.9782	1.7885	1.9834	1.6469	1.9869	1.6875	2.0061	1.4362	1.5896	1.5503	1.8531	1.5773	1.5503	1.6249	1.9094	1.9057		2.35098	2.3445	1.93625	1.68713	1.71352		0.997246	0.823594	0.717631	0.728855			2.90594e-06
ENSMUSG00000037405.8	Icam1	intercellular adhesion molecule 1	1.3609	1.3557	1.1986	1.189	1.4828	1.6345	1.442	1.5525	1.4658	1.442	1.9159	1.815	1.3848	1.595	1.3504	1.214	2.8538	3.9004	3.8197	3.5287	4.6577	3.2027	3.634	3.1394	4.4157	5.7734	4.6886	3.5564	4.3992	4.6886	3.8223	3.1974	2.8007		1.402	1.52286	3.6605	4.20125	3.78164		1.08621	2.61091	2.99661	2.69732			2.92092e-06
ENSMUSG00000033335.17	Dnm2	dynamin 2	4.8331	4.6285	4.8338	4.7694	4.6186	4.6717	4.8884	4.6329	4.5801	4.6175	4.7942	4.306	4.898	4.8022	4.8536	4.7942	4.9789	4.9673	5.1371	5.1479	5.1875	5.0243	5.3484	5.0925	5.3528	5.5122	5.2436	5.1982	5.2378	5.2436	5.0634	5.1954	4.8231		4.73455	4.70572	5.07383	5.29128	5.11266		0.993912	1.07166	1.11759	1.07986			2.92305e-06
ENSMUSG00000025885.18	Myo5b	myosin VB	1.8454	1.5954	1.7827	1.8383	1.6366	1.5766	1.6988	1.7889	1.7664	1.8891	1.6969	1.2864	1.8054	1.826	1.5546	1.7652	1.2761	0.9969	1.2447	1.2605	1.1884	1.2951	1.1926	1.4464	1.195	1.1912	1.185	1.2861	0.9975	1.185	1.208	1.4362	1.419		1.72034	1.69875	1.21028	1.24938	1.24914		0.987452	0.703515	0.726243	0.726102			2.92336e-06
ENSMUSG00000031502.11	Col4a1	collagen, type IV, alpha 1	2.7603	2.6057	2.5739	2.657	2.6598	2.7869	2.957	2.9707	2.4135	2.4265	2.5852	2.3168	2.7511	2.5638	2.8469	2.0594	3.3936	3.6113	4.2766	3.2206	4.0076	3.2089	4.7625	3.4113	4.7186	4.9928	5.1552	4.511	5.4788	5.1552	4.4386	2.7062	2.9689		2.74641	2.4954	3.61977	4.5919	4.14954		0.908603	1.318	1.67196	1.51089			2.92557e-06
ENSMUSG00000026869.12	Psmd5	proteasome (prosome, macropain) 26S subunit, non-ATPase, 5	3.5885	3.6919	3.5904	3.6574	3.6655	3.5706	3.6084	3.5053	3.6055	3.8138	3.6727	3.8348	3.6665	3.5761	3.5453	3.6179	3.5437	3.4043	3.3336	3.3936	3.3415	3.5116	3.0372	3.4315	3.1101	3.1593	3.126	3.1724	3.1648	3.126	3.1942	3.2543	3.3805		3.60975	3.66657	3.42138	3.17275	3.22396		1.01574	0.947817	0.878939	0.893126			2.93862e-06
ENSMUSG00000004626.14	Stxbp2	syntaxin binding protein 2	2.3121	2.3906	2.3587	2.3378	2.4292	2.4855	2.6319	2.4123	2.2739	2.3052	2.4513	2.4692	2.4182	2.4005	2.516	2.4912	2.8424	3.3708	3.446	3.1965	3.449	2.8747	3.8929	3.0384	4.0459	4.3144	4.0375	3.4526	4.1866	4.0375	3.5923	3.0893	2.9268		2.41976	2.41569	3.19657	3.79695	3.5665		0.998316	1.32102	1.56914	1.4739			2.95142e-06
ENSMUSG00000052384.13	Nrros	negative regulator of reactive oxygen species	1.4032	1.3901	1.4587	1.3161	1.3068	1.2997	1.304	1.2648	1.2587	1.5247	1.596	1.704	1.6588	1.5751	1.4562	1.5257	2.0469	2.6644	3.1882	2.331	3.212	2.4173	3.2371	2.2382	3.9343	4.1467	4.1115	3.165	4.1516	4.1115	3.2421	2.0559	2.3515		1.34292	1.5374	2.6433	3.47213	3.18252		1.14481	1.96832	2.5855	2.36984			2.9522e-06
ENSMUSG00000099974.1	Bcl2a1d	B cell leukemia/lymphoma 2 related protein A1d	0.8048	0.5402	0.5514	0.4151	0.7861	0.8875	0.7037	0.2323	0.6264	1.188	0.701	1.1589	0.5199	0.6616	0.3947	0.7119	1.8966	3.3586	3.7368	2.6401	4.6514	1.7513	3.697	2.2111	4.4419	5.6933	5.0314	3.8177	4.8338	5.0314	3.7536	2.2072	2.583		0.615138	0.7453	3.0058	4.14873	3.6818		1.2116	4.88639	6.7444	5.98533			2.96129e-06
ENSMUSG00000022949.9	Clic6	chloride intracellular channel 6	0.7119	0.6774	0.6273	0.497	0.6715	0.6753	0.6178	0.634	0.6192	0.5275	0.7892	0.7215	0.5703	0.5867	0.5648	0.62	0.49	0.4808	0.3706	0.4789	0.2836	0.4625	0.3258	0.4398	0.3181	0.4002	0.4023	0.3913	0.4606	0.4023	0.4171	0.358	0.4887		0.639025	0.6249	0.427733	0.379583	0.42534		0.977896	0.669353	0.594004	0.665608			2.96512e-06
ENSMUSG00000005882.18	Uqcc1	ubiquinol-cytochrome c reductase complex assembly factor 1	3.6893	3.7381	3.7666	3.7659	3.6952	3.5697	3.6825	3.698	3.6266	3.6583	3.796	3.7919	3.8077	3.6847	3.7587	3.7103	3.5258	3.4251	3.1528	3.6344	3.4946	3.4691	3.1962	3.4991	3.0596	3.1234	3.1522	3.2464	3.1858	3.1522	3.2649	3.9457	3.4707		3.70066	3.72927	3.4503	3.21282	3.40386		1.00773	0.932347	0.868173	0.919797			2.97316e-06
ENSMUSG00000069792.5	Wfdc17	WAP four-disulfide core domain 17	0.0733	0.13	0.2126	0.049	0.3275	0.2664	0.1698	0.3402	0.2874	0.1933	0.6486	0.4516	0.205	0.1873	0.1954	0.1841	1.293	4.15	5.2026	2.7906	5.0943	2.635	6.6968	2.0361	7.4335	7.2287	7.6727	6.3671	8.0403	7.6727	6.5235	2.0616	3.1724		0.1961	0.294088	3.52758	6.23915	5.4941		1.49968	17.9887	31.8162	28.0168			2.98004e-06
ENSMUSG00000037316.9	Bag4	BCL2-associated athanogene 4	3.1073	3.0731	3.1916	3.2291	3.071	3.0619	2.899	3.0975	3.1919	3.3605	2.9265	3.3262	3.2012	3.1346	3.0933	3.1272	2.9848	2.6104	2.6693	2.6933	2.4876	2.9508	2.7329	2.739	2.6575	2.5892	2.5229	2.7513	2.6325	2.5229	2.7579	2.6433	3.0596		3.09131	3.17017	2.7327	2.66547	2.72324		1.02551	0.883993	0.862244	0.880933			2.98527e-06
ENSMUSG00000034566.10	Atp5h	ATP synthase, H+ transporting, mitochondrial F0 complex, subunit D	8.5401	8.4987	8.659	8.5401	8.5954	8.667	8.4987	8.5227	8.667	8.659	8.5153	9.3847	8.6414	8.5665	8.5316	8.5954	8.3909	8.2353	7.9297	8.2829	8.1737	8.1657	8.047	8.3471	7.9579	7.8888	7.9517	8.0862	7.8707	7.9517	8.0673	8.6046	8.5401		8.56521	8.69511	8.19637	8.04645	8.20688		1.01517	0.956937	0.939434	0.958164			3.00626e-06
ENSMUSG00000042099.15	Kank3	KN motif and ankyrin repeat domains 3	2.3883	2.404	2.4225	2.344	2.5332	2.4343	2.621	2.4925	2.2465	2.436	2.4194	2.8028	2.2877	2.2524	2.4426	1.2994	2.7445	2.675	2.7768	2.6912	2.5632	2.8493	3.008	2.9721	2.9378	2.7725	2.7445	2.8762	2.99	2.7445	2.9471	2.611	2.4622		2.45497	2.27335	2.71667	2.88518	2.75096		0.926018	1.1066	1.17524	1.12057			3.0066e-06
ENSMUSG00000030711.15	Sult1a1	sulfotransferase family 1A, phenol-preferring, member 1	2.2528	1.6519	2.4674	2.4784	1.644	1.4488	2.0518	2.0382	2.3688	2.8929	2.2131	3.0122	2.7335	2.58	2.3685	2.3746	1.9253	2.3515	2.0251	2.0747	2.7215	2.0952	3.7559	3.2286	3.7087	3.5453	3.1962	3.4562	3.8924	3.1962	3.2464	2.8787	2.5542		2.00416	2.56795	2.19888	3.48182	3.15358		1.28131	1.09716	1.73729	1.57352			3.00779e-06
ENSMUSG00000103703.2	Gm42568		0.7785	0.981	0.7612	0.729	0.8899	0.6783	0.8281	0.7927	0.5487	0.902	0.6488	1.059	0.6452	0.7109	0.7593	0.845	0.6846	0.5772	0.3654	0.3908	0.6949	0.8368	0.3879	0.4624	0.4978	0.2888	0.314	0.4586	0.2356	0.314	0.5472	0.5659	0.4984		0.804838	0.764862	0.591617	0.401583	0.43222		0.950332	0.735076	0.498962	0.537028			3.00972e-06
ENSMUSG00000026031.15	Cflar	CASP8 and FADD-like apoptosis regulator	2.6147	2.5524	2.5888	2.5435	2.6062	2.6382	2.4881	2.3679	2.5614	2.5752	2.598	2.412	2.7038	2.5223	2.5722	2.3215	3.1381	3.5287	3.71	3.2602	3.7128	3.2967	4.0348	3.1832	4.1791	4.6027	4.1087	3.6689	4.376	4.1087	3.8429	3.1403	3.1296		2.54997	2.5333	3.44108	3.9629	3.7195		0.993461	1.34946	1.55409	1.45864			3.03011e-06
ENSMUSG00000109602.1	Gm31597		0.0199	0.0315	0.1483	0.0128	0.1434	0.3132	0.2491	0.0499	0.0623	0.1964	0.2017	0.3335	0.0308	0.1584	0.0368	0.0607	0.0754	0.1241	0.545	0.4773	0.705	0.4418	0.7383	0.6682	1.0275	1.0837	0.8721	0.5548	1.2234	0.8721	0.3061	0.5601	0.4243		0.121012	0.135075	0.394767	0.8241	0.6772		1.11621	3.2622	6.81004	5.59612			3.03742e-06
ENSMUSG00000070287.3	Slc35g2	solute carrier family 35, member G2	3.79	3.7784	4.0154	3.8798	3.8576	4.0683	3.9414	3.8474	3.9467	4.0392	3.7368	4.3837	4.0226	3.8269	3.8244	4.0177	3.8366	3.6762	3.6543	3.5946	3.4804	3.8504	3.2162	3.544	3.2664	3.3122	3.3603	3.5341	3.2689	3.3603	3.5858	3.7248	3.7903		3.89729	3.97475	3.68208	3.3722	3.54602		1.01988	0.944781	0.865268	0.909869			3.04879e-06
ENSMUSG00000109780.1	Gm45447		1.5802	1.7267	1.9462	1.6611	1.6476	1.7466	1.6326	1.6282	1.6704	1.526	1.9324	2.0279	1.8356	1.5755	1.8011	1.6651	1.4356	1.4611	1.5381	1.2823	1.1898	1.1937	1.061	1.2697	0.8224	0.9473	0.8831	1.2447	0.9426	0.8831	1.0436	1.3135	1.4754		1.69615	1.75425	1.3501	1.03803	1.13164		1.03425	0.795979	0.611994	0.667182			3.05115e-06
ENSMUSG00000087620.7	5330434G04Rik	RIKEN cDNA 5330434G04 gene	1.9042	1.9417	1.9887	2.0598	1.9074	1.6648	1.7487	1.8564	2.0175	2.0386	1.8657	1.5448	2.09	1.9309	1.9613	2.1811	1.7633	1.4944	1.5122	1.5743	1.2792	1.8047	1.4661	1.4923	1.3492	1.2661	1.2958	1.4205	1.341	1.2958	1.3747	1.5511	1.7565		1.88396	1.95374	1.57135	1.38167	1.46382		1.03704	0.834066	0.733383	0.77699			3.07154e-06
ENSMUSG00000078652.9	Psme3	proteaseome (prosome, macropain) activator subunit 3 (PA28 gamma, Ki)	5.2545	5.2638	5.1931	5.2553	5.2471	5.1646	5.2695	5.2852	5.1632	5.1652	5.2241	4.9556	5.086	5.1911	5.2046	5.208	5.2501	5.1789	4.9955	5.0802	5.0745	5.1658	4.9651	5.1227	4.9531	4.9714	4.982	5.0522	4.9033	4.982	5.1119	5.0181	5.1652		5.24164	5.14972	5.12417	5.00775	5.0361		0.982465	0.977589	0.955379	0.960788			3.07576e-06
ENSMUSG00000043716.13	Rpl7	ribosomal protein L7	7.3335	7.2924	7.4515	7.2192	7.4583	7.504	7.3701	7.2989	7.3884	7.5785	7.3552	7.7423	7.3812	7.4073	7.1616	7.5207	7.7977	7.8762	7.9004	7.7809	7.9953	7.6214	8.148	7.6655	8.2477	8.1051	8.1939	7.9698	8.2829	8.1939	8.1657	7.6611	7.7864		7.36599	7.4419	7.82865	8.055	8.018		1.01031	1.06281	1.09354	1.08852			3.10239e-06
ENSMUSG00000022682.7	Rrn3	RRN3 RNA polymerase I transcription factor homolog (yeast)	4.3841	4.2455	4.3557	4.3733	4.1607	4.2041	4.183	4.1935	4.3188	4.3914	4.239	4.2357	4.3472	4.2896	4.2482	4.2217	4.0881	3.9917	4.009	4.0246	3.9518	4.2041	3.9111	3.9931	3.8291	3.9064	3.8375	3.9398	3.8229	3.8375	3.9854	4.0371	4.1956		4.26249	4.28645	4.04488	3.90283	3.9757		1.00562	0.948949	0.915623	0.932718			3.12166e-06
ENSMUSG00000045733.7	Sprn	shadow of prion protein	2.4086	2.4083	2.4635	2.4311	2.3815	2.4415	2.581	2.5679	2.3647	2.6442	2.3573	2.4444	2.5635	2.417	2.5983	2.5995	2.1151	1.8694	1.8383	2.1285	2.0124	2.1242	1.7755	2.1928	1.6739	1.8613	1.8238	1.9865	1.7428	1.8238	1.7786	2.0683	2.2617		2.46042	2.49861	2.01465	1.88563	1.93504		1.01552	0.818822	0.766385	0.786466			3.12323e-06
ENSMUSG00000038879.7	Nipal2	NIPA-like domain containing 2	2.1486	2.2122	2.0968	2.0616	2.1144	2.1285	2.0897	2.2877	2.1242	2.1253	2.2348	2.6044	2.1419	2.2108	2.1296	2.2917	2.0186	1.7692	1.8075	1.848	1.5499	1.8755	1.5362	1.7937	1.4638	1.3719	1.4824	1.7989	1.3508	1.4824	1.5228	1.5995	2.0514		2.14244	2.23284	1.81145	1.57448	1.60138		1.04219	0.845509	0.734903	0.747457			3.12598e-06
ENSMUSG00000041870.16	Ankrd13a	ankyrin repeat domain 13a	4.6228	4.5972	4.762	4.6052	4.4571	4.4676	4.5256	4.3177	4.6767	4.8472	4.7025	4.6181	4.785	4.7611	4.5633	4.787	4.7224	4.8062	4.964	4.7584	5.0408	4.8766	5.3181	4.913	5.4153	5.4266	5.2934	5.1559	5.4128	5.2934	5.1523	4.8256	4.8215		4.5444	4.71761	4.8614	5.25372	5.10112		1.03812	1.06976	1.15609	1.12251			3.15752e-06
ENSMUSG00000020990.5	Cdkl1	cyclin-dependent kinase-like 1 (CDC2-related kinase)	2.9837	3.0302	3.2272	3.1607	2.7857	2.6978	2.9378	2.9701	2.9531	2.8659	3.1163	2.687	2.8744	2.9776	3.079	2.899	2.8877	2.5601	2.3228	2.4699	2.2474	2.7355	2.1155	2.5093	1.945	1.847	1.8887	2.1054	1.9571	1.8887	2.2553	2.6805	2.6882		2.97415	2.93154	2.53723	2.06848	2.29396		0.985672	0.853095	0.695487	0.771299			3.16244e-06
ENSMUSG00000040528.15	Milr1	mast cell immunoglobulin like receptor 1	0.284	0.3382	0.288	0.2189	0.3118	0.3819	0.4269	0.2351	0.2197	0.6753	0.3121	0.3504	0.2528	0.1717	0.2688	0.365	1.3338	2.0555	2.1393	1.4915	2.3985	1.531	2.7261	1.374	3.1269	3.5755	2.7736	1.9563	3.0272	2.7736	2.4377	1.6345	1.5224		0.3106	0.326975	1.82493	2.58873	2.27908		1.05272	5.87551	8.33462	7.33767			3.16701e-06
ENSMUSG00000036275.13	9530068E07Rik	RIKEN cDNA 9530068E07 gene	5.083	5.0854	4.9084	5.0773	5.0165	5.0908	5.0254	5.0467	5.1214	5.1125	5.1352	5.0308	5.0943	5.0698	5.0755	5.0254	5.3702	5.434	5.6093	5.2514	5.4376	5.4203	5.5863	5.2463	5.6713	5.4951	5.5611	5.459	5.702	5.5611	5.5943	5.0686	5.3612		5.04169	5.08311	5.42047	5.50318	5.45744		1.00822	1.07513	1.09154	1.08246			3.18045e-06
ENSMUSG00000024521.7	Pmaip1	phorbol-12-myristate-13-acetate-induced protein 1	1.9147	2.0867	2.378	2.0525	1.8067	1.902	2.2162	1.8686	2.4239	2.5815	2.5743	2.9572	2.4579	2.3556	2.1133	1.2474	2.5539	2.9738	2.7405	2.4261	2.7771	2.5471	2.821	2.5919	2.7688	3.0184	2.7215	2.8445	2.9801	2.7215	2.9065	1.9294	2.909		2.02818	2.33889	2.66975	2.79435	2.6893		1.1532	1.31633	1.37777	1.32597			3.18798e-06
ENSMUSG00000022176.11	Rem2	rad and gem related GTP binding protein 2	1.6929	1.3298	1.346	1.3758	1.3268	1.4569	1.3827	1.4393	1.5776	1.644	1.5066	1.6238	1.4219	1.5088	1.5507	1.5059	1.3107	0.9046	0.9227	1.1366	0.9847	1.2275	0.6934	1.0913	0.6743	0.7371	0.6772	0.8976	0.624	0.6772	0.9382	1.1585	1.1141		1.41878	1.54241	1.08113	0.79515	0.9024		1.08714	0.762019	0.560448	0.636042			3.20021e-06
ENSMUSG00000031016.9	Wee1	WEE 1 homolog 1 (S. pombe)	3.0435	3.1656	2.9797	3.0323	2.9831	2.9637	2.8168	2.9995	3.3166	3.0939	3.2331	3.5225	2.9692	3.111	3.0426	3.077	2.9205	2.8204	2.6927	2.7459	2.7203	2.9967	2.5461	2.7294	2.6625	2.5214	2.5482	2.598	3.1101	2.5482	2.9136	2.4324	2.9457		2.99803	3.17074	2.81608	2.60093	2.79		1.05761	0.939313	0.867549	0.930613			3.21522e-06
ENSMUSG00000040158.12	Tax1bp3	Tax1 (human T cell leukemia virus type I) binding protein 3	2.7652	2.6622	2.4963	2.5461	2.7533	2.8885	2.8606	2.9791	2.445	2.4876	2.8331	2.9465	2.4737	2.6601	2.6773	2.5858	3.118	3.5168	3.8181	3.3521	3.7752	3.274	3.8184	3.2956	4.2433	4.0912	4.1802	3.743	4.2538	4.1802	3.9108	3.1379	3.2377		2.74391	2.63864	3.4757	3.89528	3.74408		0.961633	1.26669	1.41961	1.3645			3.22102e-06
ENSMUSG00000042312.9	S100a13	S100 calcium binding protein A13	4.7865	4.5074	4.7608	4.5872	4.7584	4.9966	4.9757	4.6242	4.5938	4.5657	4.7591	5.2908	4.6047	4.7555	4.7654	4.7649	4.9667	5.2953	5.459	5.4099	5.73	4.8326	5.5439	5.3533	5.8486	5.7234	5.5961	5.3388	5.5917	5.5961	5.4292	5.8486	5.2443		4.7496	4.76249	5.28225	5.56735	5.54198		1.00271	1.11215	1.17217	1.16683			3.22968e-06
ENSMUSG00000074758.10	Gm5535	predicted gene 5535	0.9709	1.0916	1.2441	1.2147	1.085	1.0763	1.4569	1.325	0.9807	1.0355	1.0418	0.7612	1.1734	1.0699	1.2675	0.9286	0.7279	0.6682	0.3853	0.5399	0.7045	0.553	0.4386	0.7949	0.4015	0.4218	0.3898	0.5347	0.4375	0.3898	0.6194	0.8382	0.6178		1.18306	1.03232	0.596467	0.496883	0.58054		0.872587	0.504172	0.419998	0.490709			3.2438e-06
ENSMUSG00000026188.11	Tmem169	transmembrane protein 169	2.5877	2.5242	2.8831	2.709	2.571	2.5743	2.4403	2.5725	2.6618	2.6548	2.6113	2.6069	2.778	2.5852	2.7332	2.6947	2.3485	2.1557	1.9675	2.1938	1.9602	2.2346	1.8527	2.2346	1.8694	1.7487	1.9574	2.0371	1.7092	1.9574	2.2273	2.522	2.3764		2.60776	2.66574	2.14338	1.94998	2.15846		1.02223	0.821924	0.747761	0.827706			3.24823e-06
ENSMUSG00000026018.12	Ica1l	islet cell autoantigen 1-like	2.6665	2.8216	2.8609	2.8114	2.8012	2.7029	2.8049	2.9351	2.9627	2.9476	2.7303	2.7319	2.8239	2.8107	2.8401	2.9479	2.5171	2.2742	2.3727	2.4409	2.1122	2.541	1.9984	2.5096	1.9819	1.8368	1.8539	2.1016	2.0379	1.8539	2.1437	2.3913	2.6004		2.80056	2.84939	2.37635	2.04703	2.20544		1.01743	0.848526	0.730936	0.787499			3.2542e-06
ENSMUSG00000110404.1	Rnf223		0.5078	0.5247	0.4208	0.4978	0.4994	0.5076	0.4317	0.5828	0.5147	0.5019	0.3711	0.6452	0.5214	0.4631	0.3275	0.4906	0.3091	0.4115	0.331	0.2318	0.3555	0.3772	0.3496	0.2312	0.2318	0.3087	0.2955	0.2628	0.276	0.2955	0.3188	0.3793	0.3112		0.496575	0.479437	0.336017	0.279933	0.31616		0.965489	0.676669	0.563728	0.636681			3.25888e-06
ENSMUSG00000044933.2	Sstr3	somatostatin receptor 3	1.3962	1.5728	1.6139	1.5254	1.4244	1.4642	1.4724	1.6715	1.4764	1.5013	1.7728	1.3058	1.6188	1.6246	1.6026	1.6777	1.3287	1.1664	0.7939	1.1385	1.1141	1.2805	0.8745	1.2592	0.7978	0.8214	0.7391	0.92	0.7556	0.7391	1.0001	1.3338	1.219		1.5176	1.5725	1.13702	0.902	1.00952		1.03618	0.74922	0.59436	0.665208			3.26082e-06
ENSMUSG00000033538.13	Casp4	caspase 4, apoptosis-related cysteine peptidase	0.0785	0.2562	0.2511	0.16	0.2762	0.3273	0.3521	0.1651	0.3542	0.2807	0.3298	0.3045	0.1428	0.2002	0.2905	0.3693	1.0873	2.2429	2.3455	1.6704	3.6655	1.1624	2.3418	1.578	2.8188	3.9725	3.1473	2.069	3.0966	3.1473	2.4491	1.6448	1.3043		0.233313	0.284	2.029	2.65457	2.32842		1.21725	8.69649	11.3777	9.97983			3.26311e-06
ENSMUSG00000069117.4	Gm10260	ribosomal protein S18 pseudogene	6.3782	6.3307	6.2738	6.112	6.4999	6.5176	6.4425	6.2851	6.2649	6.0725	6.3265	6.6698	6.138	6.4408	6.1586	6.4562	6.8485	7.096	7.2892	6.9104	7.557	6.8617	7.4142	6.8391	7.6391	7.8405	7.6391	7.3061	7.652	7.6391	7.4408	7.0383	6.8391		6.35498	6.31591	7.0938	7.44635	7.32186		0.993853	1.11626	1.17174	1.15215			3.28621e-06
ENSMUSG00000036334.12	Igsf10	immunoglobulin superfamily, member 10	1.389	1.4342	1.3998	1.3229	1.4565	1.3859	1.3025	1.254	1.431	1.4569	1.4234	1.2704	1.3258	1.4658	1.4576	1.4445	1.707	1.615	1.8931	1.6765	1.8839	1.6852	1.7311	1.5525	1.6834	1.7387	1.8198	1.7207	1.894	1.8198	1.9242	1.9335	1.7572		1.3681	1.40942	1.74345	1.7077	1.86574		1.03021	1.27436	1.24823	1.36375			3.28873e-06
ENSMUSG00000040713.12	Creg1	cellular repressor of E1A-stimulated genes 1	4.0986	4.0444	4.1869	4.1176	4.275	4.3792	4.2546	4.092	4.2055	4.0713	4.0523	4.1637	4.1325	4.1126	4.0782	4.1133	4.788	5.252	5.6336	5.1233	5.0925	5.0153	6.2943	4.8032	6.2351	5.5908	6.2274	6.0492	6.5481	6.2274	5.9851	5.3573	5.3478		4.18104	4.11618	5.15078	5.86667	5.89314		0.984487	1.23194	1.40316	1.40949			3.29419e-06
ENSMUSG00000040820.15	Hlcs	holocarboxylase synthetase (biotin- [propriony-Coenzyme A-carboxylase (ATP-hydrolysing)] ligase)	2.5507	2.6174	2.5145	2.5749	2.4528	2.4654	2.4619	2.4818	2.5423	2.4664	2.5587	2.4907	2.3966	2.5644	2.6401	2.4141	2.2398	2.1184	1.9682	2.1995	1.9538	2.162	1.8594	2.2717	1.6534	1.7245	1.7498	1.8959	1.7524	1.7498	1.9446	2.1857	2.2474		2.51492	2.50916	2.10695	1.85912	1.97598		0.997709	0.837778	0.739233	0.785701			3.30194e-06
ENSMUSG00000102918.1	Pcdhgc3	protocadherin gamma subfamily C, 3	4.4194	4.2853	4.3162	4.2233	4.2771	4.0289	4.2827	4.3494	4.1485	4.1622	4.4696	2.8251	4.208	4.4016	4.4131	4.1041	4.8426	4.9453	5.1658	4.9483	4.7048	4.6752	5.2153	4.8062	4.9271	4.8671	4.7206	4.8155	4.6987	4.7206	4.9499	4.7932	4.6039		4.27279	4.09153	4.88033	4.89197	4.75326		0.957577	1.14219	1.14491	1.11245			3.31062e-06
ENSMUSG00000026839.16	Upp2	uridine phosphorylase 2	2.8528	2.8845	2.9113	3.0279	2.7946	2.6781	2.778	2.7273	3.0146	2.8966	3.0296	2.9701	2.8733	2.7927	2.7877	3.0069	2.6419	2.3155	1.9742	2.2911	1.9239	2.4185	1.9646	2.477	1.7989	1.7359	1.9283	2.0788	1.5005	1.9283	1.9599	2.3316	2.3235		2.83181	2.92144	2.26085	1.99725	2.00876		1.03165	0.798376	0.70529	0.709355			3.32314e-06
ENSMUSG00000040345.10	Arhgap9	Rho GTPase activating protein 9	1.4382	1.3449	1.2154	1.1595	1.6792	1.5031	1.4112	1.1664	1.4673	1.037	1.5157	1.5863	1.3346	1.2778	1.0712	1.4222	1.8487	2.5882	2.7065	2.2514	3.1699	2.0631	3.276	2.1482	3.7669	3.8167	3.6316	2.9508	3.8407	3.6316	3.0764	2.1928	1.8447		1.36474	1.33901	2.43797	3.26503	2.91724		0.98115	1.7864	2.39243	2.13758			3.32537e-06
ENSMUSG00000033854.10	Kcnk10	potassium channel, subfamily K, member 10	1.9723	2.0223	2.0537	2.1044	2.0435	2.0914	2.1541	2.0324	2.1155	1.9797	2.0276	1.7719	2.1573	2.0679	2.0814	1.9008	1.7728	1.8026	1.4173	1.8164	1.5206	1.7126	1.3414	1.8502	1.5359	1.4201	1.3438	1.4365	1.3531	1.3438	1.4481	1.7545	1.6543		2.05926	2.01276	1.67372	1.48798	1.51076		0.977419	0.812775	0.722581	0.733641			3.34104e-06
ENSMUSG00000000562.5	Adora3	adenosine A3 receptor	0.736	0.7643	0.7521	0.7241	0.9591	1.0465	0.928	0.6099	0.7701	0.7236	1.0706	0.8913	0.7917	0.7829	0.7582	0.9302	1.8364	2.3653	2.2326	2.1928	2.6128	1.9343	1.6721	1.9181	2.187	2.6588	1.8868	1.6419	1.7466	1.8868	1.9753	1.4427	1.7015		0.815	0.839825	2.1957	1.99412	1.75058		1.03046	2.69411	2.44677	2.14795			3.35788e-06
ENSMUSG00000000275.16	Trim25	tripartite motif-containing 25	0.9089	1.0162	1.1234	0.9335	1.2474	1.1697	1.2354	1.2628	0.8294	1.0241	1.0047	0.8896	1.1428	1.2382	1.0721	0.8844	1.9474	1.9505	2.1155	1.7583	2.3916	1.747	2.476	1.8246	2.6123	3.2054	2.5257	2.2364	3.0312	2.5257	2.4211	1.5302	1.5658		1.11216	1.01066	1.98505	2.48007	2.2148		0.908736	1.78486	2.22995	1.99144			3.3594e-06
ENSMUSG00000021190.14	Lgmn	legumain	7.0319	7.0652	7.0297	6.9714	7.0223	6.8929	7.0167	6.8782	6.99	6.9585	7.1185	7.0086	6.9511	6.9748	7.0319	6.99	7.4224	7.6427	7.83	7.5404	7.9469	7.5	8.0144	7.465	8.4118	8.0806	8.3971	7.813	8.4763	8.3971	8.0144	7.2162	7.4006		6.98854	7.00293	7.64707	8.03032	7.90092		1.00206	1.09423	1.14907	1.13055			3.3623e-06
ENSMUSG00000041014.17	Nrg3	neuregulin 3	2.6078	2.6404	2.8891	2.8197	2.5398	2.4363	2.5868	2.6181	2.7909	2.7006	2.6493	2.6554	2.7502	2.7188	2.9008	2.7026	2.4864	2.104	1.9853	2.2654	1.8909	2.3698	1.877	2.1672	1.6385	1.5661	1.7387	2.0083	1.7102	1.7387	1.9128	2.2263	2.4165		2.64225	2.73358	2.18363	1.83263	2.0009		1.03456	0.826429	0.693588	0.757271			3.37083e-06
ENSMUSG00000046387.5	Pcdhb17	protocadherin beta 17	1.8484	1.9865	1.9057	1.8992	1.9801	2.0704	1.9432	1.9257	2.0487	1.8594	1.9121	2.0013	1.8962	2.0157	1.9249	1.8171	1.8557	1.5892	1.7088	1.5939	1.5282	1.6893	1.6576	1.6914	1.4256	1.5324	1.6146	1.6231	1.458	1.6146	1.5048	1.6168	1.8966		1.9449	1.93443	1.66085	1.59078	1.61816		0.994614	0.853951	0.817926	0.832002			3.37274e-06
ENSMUSG00000022525.13	Hrasls	HRAS-like suppressor	3.1104	3.2984	3.1735	3.2494	3.2584	3.2249	3.1215	3.0119	3.2418	3.2575	3.379	3.3911	3.1823	3.1379	3.0913	3.1729	2.9837	2.8932	2.7837	2.8236	2.7319	2.9804	2.31	2.8204	2.4185	2.1366	2.3534	2.5904	2.2154	2.3534	2.6769	2.8768	3.0933		3.18105	3.23172	2.86608	2.43822	2.64316		1.01593	0.900987	0.766482	0.830908			3.39693e-06
ENSMUSG00000094626.1	Cecr6	cat eye syndrome chromosome region, candidate 6	1.0944	1.0791	1.0166	1.0574	0.9696	0.9165	0.9358	0.9656	1.0001	1.119	0.9074	1.0275	1.1359	1.1356	1.2	1.02	0.7664	0.7048	0.787	0.7274	0.7292	0.8396	0.5998	0.7939	0.5674	0.6637	0.5413	0.7268	0.4499	0.5413	0.6282	0.6614	0.7971		1.00438	1.06819	0.759067	0.648817	0.61558		1.06353	0.75576	0.64599	0.612899			3.40845e-06
ENSMUSG00000042686.5	Jph1	junctophilin 1	2.1393	2.1386	2.13	2.1761	2.1688	2.2936	1.9413	1.8996	2.132	2.1292	2.1758	2.1675	2.0827	2.2215	2.0559	2.1985	1.8436	1.4888	1.6907	1.7267	1.1738	1.69	1.4687	1.711	1.2771	1.0788	1.2742	1.4087	1.2864	1.2742	1.291	1.4926	1.5842		2.11091	2.14539	1.60227	1.36975	1.38568		1.01633	0.75904	0.64889	0.656436			3.40944e-06
ENSMUSG00000064023.4	Klk8	kallikrein related-peptidase 8	1.431	1.2622	1.1494	0.99	1.4789	1.6168	1.4226	1.0125	1.2527	1.2186	1.0809	1.5813	1.1237	1.0815	1.0146	1.2014	2.1998	3.9826	4.1087	3.1956	4.0875	2.6912	4.395	2.5598	5.0208	5.153	5.0663	3.6134	4.7039	5.0663	4.1463	1.9753	1.7713		1.29542	1.19434	3.37757	4.30138	3.53262		0.921966	2.6073	3.32044	2.727			3.4448e-06
ENSMUSG00000021288.18	Klc1	kinesin light chain 1	8.3909	8.3268	8.3321	8.3391	8.1939	8.298	8.2407	8.3669	8.3268	8.2744	8.305	8.148	8.2829	8.3541	8.298	8.2407	8.0403	7.7615	7.6693	7.9004	7.5361	8.0017	7.4732	7.9362	7.3123	7.1563	7.3444	7.6863	7.2039	7.3444	7.4772	8.1869	8.0205		8.31105	8.27874	7.81822	7.48478	7.64658		0.996112	0.940701	0.900582	0.92005			3.45458e-06
ENSMUSG00000020891.11	Alox8	arachidonate 8-lipoxygenase	2.093	2.3275	2.2587	2.2733	2.0068	2.0733	2.3336	2.3319	2.3398	2.3528	2.3927	2.1972	2.1133	2.3087	2.2698	2.1805	1.9636	1.7233	1.3356	1.8291	1.1869	1.7173	1.2827	1.7843	1.1444	0.902	1.1635	1.3575	1.0159	1.1635	1.2031	1.8906	1.8829		2.21226	2.26935	1.62597	1.2724	1.4312		1.02581	0.734979	0.575158	0.64694			3.46157e-06
ENSMUSG00000037251.5	Pomk	protein-O-mannose kinase	3.0749	3.1645	3.1237	3.207	3.1466	3.1191	3.1744	3.0945	3.2168	3.0736	3.2156	3.2641	3.1769	3.1516	3.3238	3.0999	3.0279	2.932	2.731	2.9443	2.8197	2.815	2.6755	2.9217	2.6098	2.5263	2.6262	2.8263	2.5913	2.6262	2.7676	3.0705	2.8802		3.13809	3.19029	2.87832	2.69763	2.78716		1.01663	0.91722	0.859642	0.888172			3.46193e-06
ENSMUSG00000026222.16	Sp100	nuclear antigen Sp100	1.6173	1.6128	1.6023	1.7027	1.7362	1.936	1.7817	1.742	1.383	1.6633	1.419	1.6242	1.712	1.4919	1.6128	0.5655	2.7244	3.3486	3.277	3.1079	3.6756	2.5233	3.2478	2.731	3.8465	4.535	3.7123	3.1443	3.8821	3.7123	3.0672	2.5576	2.2858		1.71638	1.43396	3.10947	3.53615	3.101		0.83546	1.81165	2.06024	1.80671			3.48276e-06
ENSMUSG00000037984.9	Neurod6	neurogenic differentiation 6	1.453	1.4598	1.6388	1.5481	1.5763	1.6319	1.4324	1.3872	1.7778	1.8322	1.6531	1.9692	1.7169	1.844	1.47	1.7311	1.2101	1.1538	0.8804	1.2693	1.2176	1.3623	0.7821	1.1234	0.9259	0.8412	0.9237	1.1919	0.8586	0.9237	1.0821	1.1105	1.3508		1.51594	1.74929	1.18225	0.9647	1.06514		1.15393	0.77988	0.636372	0.702628			3.48541e-06
ENSMUSG00000026829.9	Gbgt1	globoside alpha-1,3-N-acetylgalactosaminyltransferase 1	0.4175	0.7881	0.7208	0.6187	0.8626	0.6842	1.0554	0.7248	0.5586	0.4531	0.92	0.2735	0.4658	0.7821	0.9486	0.6058	1.3682	2.121	1.833	1.6519	1.7022	1.4035	2.2471	1.4116	2.2128	2.6958	2.1726	1.8379	2.3042	2.1726	1.5422	1.2851	1.3894		0.734012	0.625938	1.67997	2.0963	1.7387		0.852761	2.28874	2.85595	2.36876			3.49416e-06
ENSMUSG00000045502.6	Hcar2	niacin receptor 1	0.535	0.3524	0.2664	0.3659	0.4968	0.3744	0.3095	0.3158	0.401	0.3719	0.3824	0.5232	0.2195	0.2899	0.2528	0.4579	1.6184	2.7405	2.858	2.5276	3.7709	1.8694	2.5102	2.2488	3.228	4.986	3.2904	2.6795	2.6499	3.2904	2.5296	1.6349	1.4339		0.377025	0.362325	2.56413	3.15715	2.30774		0.961011	6.80096	8.37385	6.12092			3.50043e-06
ENSMUSG00000037010.7	Apln	apelin	4.0351	4.145	4.0212	4.125	4.2421	4.2561	4.1343	4.2779	4.1064	4.0164	4.1393	4.0001	4.07	4.0663	4.3043	3.9714	3.6505	3.4999	3.3603	3.6224	3.1482	3.5406	2.8543	3.5649	2.8191	2.3353	2.8194	3.2257	2.7949	2.8194	3.14	3.6814	3.6429		4.15459	4.08427	3.47032	2.93645	3.21572		0.983076	0.835298	0.706797	0.774017			3.50318e-06
ENSMUSG00000042349.13	Ikbke	inhibitor of kappaB kinase epsilon	0.5101	0.6673	0.5686	0.5188	0.6888	0.6207	0.689	0.5779	0.5013	0.605	0.6196	0.5304	0.6386	0.5224	0.5299	0.7066	1.2264	2.3381	2.3518	1.7134	3.0196	1.5168	2.8225	1.6072	3.2596	4.0398	3.5401	2.6275	3.5567	3.5401	2.6453	1.541	1.3399		0.60515	0.581725	2.02768	2.98278	2.5246		0.961291	3.35071	4.929	4.17186			3.50827e-06
ENSMUSG00000051498.6	Tlr6	toll-like receptor 6	0.5785	0.5457	0.5525	0.535	0.5101	0.5382	0.7058	0.5856	0.4404	0.4243	0.614	0.6213	0.3771	0.4495	0.5774	0.5216	0.999	1.3268	1.6018	1.0272	1.4545	1.0708	1.6534	1.1286	1.8933	2.13	1.9286	1.3123	2.1598	1.9286	1.5688	1.0338	0.858		0.568925	0.5032	1.24668	1.67437	1.5098		0.884475	2.1913	2.94304	2.65378			3.50842e-06
ENSMUSG00000035936.6	Aldh5a1	aldhehyde dehydrogenase family 5, subfamily A1	3.778	3.8821	3.7736	3.8237	3.7851	3.634	3.6478	3.6659	3.6712	3.7627	3.7957	3.5107	3.7879	3.8125	3.7723	3.6508	3.4113	3.078	3.0517	3.163	2.9648	3.3908	2.9689	3.2646	2.5992	2.4541	2.754	3.0547	2.6493	2.754	3.0887	3.4294	3.3788		3.74878	3.72047	3.1766	2.84925	3.06004		0.992451	0.84737	0.760048	0.816277			3.50894e-06
ENSMUSG00000107182.1	Gm43268		2.1861	2.1775	2.2395	2.314	2.1345	2.1658	2.0247	2.069	2.1217	2.2242	2.0529	2.062	2.2959	2.1155	2.0655	2.0679	2.0272	1.7245	1.8117	1.8594	1.705	2.1129	1.7267	1.8969	1.648	1.5314	1.6534	1.7625	1.547	1.6534	1.7444	1.5724	2.1557		2.16389	2.1257	1.87345	1.70315	1.73458		0.982352	0.86578	0.787079	0.801604			3.5313e-06
ENSMUSG00000033436.13	Armcx2	armadillo repeat containing, X-linked 2	4.5652	4.5536	4.7459	4.7258	4.462	4.4434	4.4832	4.5385	4.5714	4.4888	4.5006	4.568	4.7148	4.5057	4.756	4.4629	4.4348	4.2966	4.285	4.2827	4.2298	4.436	3.9534	4.2689	3.8924	3.8354	3.9792	4.0392	3.8283	3.9792	4.0076	4.2437	4.2627		4.5647	4.57102	4.32748	3.99475	4.0643		1.00139	0.948032	0.87514	0.890376			3.54597e-06
ENSMUSG00000036298.10	Slc2a13	solute carrier family 2 (facilitated glucose transporter), member 13	2.906	2.9244	3.0178	3.1057	2.8978	2.8676	2.8089	2.9976	3.0681	3.2534	2.9517	2.8418	3.0501	3.0293	2.9741	2.9221	2.8123	2.2125	2.3451	2.6395	2.3906	2.7828	2.2904	2.6123	2.2329	2.0641	2.2501	2.4599	2.203	2.2501	2.5339	2.4758	2.8975		2.94073	3.01133	2.53047	2.31828	2.47206		1.02401	0.860491	0.788337	0.840629			3.54791e-06
ENSMUSG00000040102.10	Klhl42	kelch-like 42	2.4406	2.4842	2.4271	2.4465	2.4611	2.3716	2.2779	2.4363	2.499	2.5431	2.5016	2.3806	2.4554	2.5131	2.5043	2.4645	2.3531	2.0569	2.2415	2.1249	1.7843	2.3158	1.9841	2.1808	1.9501	1.797	2.0336	2.0579	1.99	2.0336	1.9731	1.9368	2.1452		2.41816	2.4827	2.14608	2.00058	2.01574		1.02669	0.887485	0.827316	0.833583			3.5557e-06
ENSMUSG00000026676.7	Ccdc3	coiled-coil domain containing 3	4.6078	4.2564	4.153	4.1626	4.2856	4.2353	4.739	3.7233	4.4209	4.6896	4.1712	4.3366	4.504	4.5762	4.2962	4.5611	5.0622	5.1304	5.151	4.9519	5.273	5.3165	5.9055	5.2093	5.5556	5.4473	5.296	5.6561	5.4399	5.296	5.5854	4.9826	5.239		4.27037	4.44448	5.1475	5.51163	5.30858		1.04077	1.2054	1.29067	1.24312			3.55673e-06
ENSMUSG00000037318.10	Traf3ip3	TRAF3 interacting protein 3	0.2857	0.4773	0.5266	0.4247	0.6083	0.5366	0.4798	0.6121	0.3937	0.6408	0.552	0.5582	0.3955	0.3536	0.3482	0.4087	1.1873	1.5658	1.5066	1.465	1.6879	1.1237	1.6633	1.2392	2.192	2.002	1.842	1.1884	1.6641	1.842	1.3557	1.008	0.8008		0.493887	0.456338	1.42272	1.68782	1.33412		0.923971	2.88065	3.41741	2.70126			3.55738e-06
ENSMUSG00000059022.14	Kcp	kielin/chordin-like protein	0.729	0.633	0.5806	0.538	0.6602	0.6429	0.6119	0.6822	0.5019	0.6712	0.4822	0.7449	0.5201	0.6289	0.7533	0.4173	0.8875	0.9077	0.932	1.058	0.5831	0.8507	0.9987	0.8978	1.0282	0.8393	0.9607	0.8523	1.0699	0.9607	1.0235	0.3898	0.5653		0.634725	0.589975	0.869833	0.9295	0.80184		0.929497	1.37041	1.46441	1.26329			3.56145e-06
ENSMUSG00000053004.9	Hrh1	histamine receptor H1	2.0934	2.1416	1.8973	1.9927	2.0838	1.9946	2.1317	2.4111	2.1968	2.1355	2.1626	2.2307	1.9109	2.1087	2.1454	2.1896	1.7352	1.7319	1.543	1.767	1.4661	1.8383	1.3283	1.7253	1.2097	1.3886	1.2693	1.3176	1.2801	1.2693	1.1784	1.9757	1.7184		2.09327	2.13503	1.68025	1.37313	1.48438		1.01994	0.80269	0.655974	0.709118			3.56926e-06
ENSMUSG00000057715.13	A830018L16Rik	RIKEN cDNA A830018L16 gene	2.3503	2.5052	2.5898	2.711	2.3408	2.2855	2.1695	2.3806	2.5494	2.5471	2.4232	2.4934	2.5168	2.5739	2.5389	2.4503	2.2583	2.0068	1.9671	1.907	1.689	2.1296	1.6433	1.9261	1.6164	1.4032	1.7606	1.5795	1.6214	1.7606	1.7437	2.021	2.3431		2.41659	2.51162	1.99297	1.65485	1.89796		1.03933	0.824703	0.684788	0.785388			3.58589e-06
ENSMUSG00000045294.11	Insig1	insulin induced gene 1	5.7684	5.6867	5.5936	5.572	5.6134	5.5429	5.6134	5.3573	5.5837	5.616	5.6085	5.4907	5.5311	5.7434	5.6425	5.5495	5.0522	4.6047	4.7186	4.6936	4.6247	5.2153	4.3472	4.9994	4.3514	4.9843	4.2475	4.3714	4.1657	4.2475	4.26	4.5408	4.732		5.59346	5.59567	4.81818	4.5502	4.3892		1.0004	0.861395	0.813485	0.784702			3.59096e-06
ENSMUSG00000091553.1	Serpina3e-ps	serine (or cysteine) peptidase inhibitor, clade A, member 3E, pseudogene	0.1976	0.3831	0.2275	0.2815	0.1813	0.1933	0.3335	0.2557	0.3574	0.2633	0.2772	0.4048	0.2771	0.1676	0.5116	0.1499	0.3058	0.7133	0.5372	1.1269	0.6839	0.5916	0.5985	1.2512	0.8745	1.0897	0.8147	1.0197	0.9486	0.8147	0.8097	0.5078	0.4462		0.256688	0.301113	0.659783	0.941383	0.7054		1.17307	2.57038	3.66743	2.74809			3.59503e-06
ENSMUSG00000085887.2	Arhgap27os3	Rho GTPase activating protein 27, opposite strand 3	0.4468	0.2343	0.2221	0.2719	0.3584	0.2668	0.2972	0.2257	0.264	0.2318	0.3476	0.3371	0.3717	0.3521	0.2781	0.3658	0.8176	1.193	1.318	1.0185	1.0517	1.2841	1.1631	1.1631	1.2605	1.9286	1.4481	0.8944	1.2303	1.4481	0.9659	0.5826	0.5205		0.2904	0.318525	1.11382	1.30963	0.94948		1.09685	3.83546	4.50976	3.26956			3.59768e-06
ENSMUSG00000073062.3	Zxdb	zinc finger, X-linked, duplicated B	2.1761	2.1461	2.1751	2.2333	2.0923	2.0579	1.9313	2.0545	2.1886	2.2617	2.101	2.2108	2.1372	2.2316	2.1942	2.1775	1.9132	1.8268	1.8242	1.8099	1.7767	2.1035	1.6322	1.7745	1.79	1.7897	1.7191	1.7824	1.8308	1.7191	1.8026	1.431	2.1098		2.10833	2.18783	1.87572	1.74798	1.77866		1.03771	0.889672	0.829086	0.843637			3.59969e-06
ENSMUSG00000066643.12	Wdr35	WD repeat domain 35	3.4903	3.4861	3.5183	3.5349	3.5005	3.5602	3.5177	3.5367	3.5163	3.6896	3.4237	3.4364	3.4834	3.4556	3.3877	3.4434	3.3627	3.2374	3.1622	3.2871	3.2311	3.455	3.096	3.2779	3.0444	2.8442	3.0013	3.2078	3.0636	3.0013	3.1846	3.4929	3.4276		3.51809	3.47951	3.28925	3.0786	3.234		0.989035	0.934954	0.875078	0.919249			3.62905e-06
ENSMUSG00000032507.15	Fbxl2	F-box and leucine-rich repeat protein 2	3.2632	3.2621	3.2478	3.2125	3.2101	3.2794	3.2054	3.297	3.3383	3.3619	3.2716	3.4493	3.2841	3.1727	3.2486	3.3833	3.0302	2.7182	2.6963	2.9651	2.7894	2.9277	2.7023	3.0824	2.6451	2.6908	2.7513	2.8401	2.6557	2.7513	2.5898	2.8377	3.0978		3.24719	3.31372	2.85448	2.78533	2.78646		1.02049	0.879063	0.857768	0.858115			3.63499e-06
ENSMUSG00000043602.5	Zfp3	zinc finger protein 3	2.1341	2.2858	2.3901	2.1672	2.1931	2.3381	2.1109	2.2079	2.3553	2.2789	2.2111	2.1524	2.2708	2.2795	2.3237	2.0168	2.0754	1.8227	1.9993	1.9515	1.69	1.9011	1.8308	1.8546	1.7057	1.7494	1.9084	1.9042	1.6273	1.9084	1.7004	2.4191	2.162		2.2284	2.23606	1.90667	1.82552	1.96344		1.00344	0.855621	0.819205	0.881099			3.63701e-06
ENSMUSG00000037815.6	Ctnna1	catenin (cadherin associated protein), alpha 1	4.8854	4.9503	4.855	4.8241	5.0069	4.9865	4.9551	4.9342	4.9402	4.8773	4.9911	4.8495	4.9178	4.9335	4.8976	4.8366	5.1102	5.1868	5.3484	5.3053	5.3863	5.0128	5.4543	5.1454	5.53	5.519	5.4679	5.2878	5.5087	5.4679	5.3352	5.4575	5.134		4.92469	4.90545	5.22497	5.40073	5.38066		0.996094	1.06097	1.09667	1.09259			3.64392e-06
ENSMUSG00000031292.14	Cdkl5	cyclin-dependent kinase-like 5	2.5604	2.654	2.6647	2.7862	2.5784	2.395	2.2807	2.3606	2.5788	2.6716	2.5419	2.0258	2.5968	2.6119	2.5171	2.487	2.3806	1.7867	2.019	2.0978	1.6161	2.143	1.8274	1.9766	1.6824	1.5278	1.6496	1.9585	1.7	1.6496	1.8755	1.8114	2.122		2.535	2.50386	2.0072	1.77038	1.8317		0.987717	0.791795	0.698376	0.722564			3.64846e-06
ENSMUSG00000019888.16	Mgat4c	mannosyl (alpha-1,3-)-glycoprotein beta-1,4-N-acetylglucosaminyltransferase, isozyme C (putative)	1.7524	1.9578	2.0879	2.0058	1.965	1.8763	1.6887	1.7867	2.0365	2.1379	1.5999	2.1019	1.9853	2.0244	1.6852	1.8546	1.7934	1.4813	1.5755	1.47	1.4816	1.7534	1.3161	1.3778	1.2554	1.1134	1.1286	1.4884	1.213	1.1286	1.5664	1.5849	1.793		1.89008	1.92821	1.59253	1.27995	1.45718		1.02018	0.842577	0.677195	0.770964			3.71076e-06
ENSMUSG00000026439.14	Rbbp5	retinoblastoma binding protein 5	4.3404	4.3595	4.3609	4.346	4.2739	4.2978	4.2645	4.3491	4.3376	4.2553	4.2108	4.183	4.2675	4.2962	4.2405	4.3028	4.2084	4.1304	4.1467	4.1492	3.985	4.1643	4.072	4.0906	3.9745	3.8174	3.9968	4.0836	3.8437	3.9968	4.0735	4.2015	4.2012		4.32401	4.26171	4.13067	4.00582	4.06334		0.985592	0.955286	0.926412	0.939715			3.71127e-06
ENSMUSG00000024553.7	Galr1	galanin receptor 1	1.04	0.9574	1.2546	1.2426	1.1484	1.1664	1.1704	1.1444	1.1795	1.3291	1.1312	0.6154	1.3392	1.2217	1.1053	1.0064	0.9224	0.5978	0.8176	0.9248	0.8847	1.0381	0.8028	0.8501	0.6721	0.7368	0.7261	0.8071	0.6611	0.7261	0.9179	0.7922	1.0298		1.14053	1.11597	0.864233	0.765833	0.82542		0.978475	0.75775	0.671474	0.723719			3.72511e-06
ENSMUSG00000074030.3	Exoc8	exocyst complex component 8	2.986	3.0761	2.9443	2.9327	3.0984	2.9743	2.931	2.9451	2.9474	2.9801	3.029	2.8052	3.0058	2.95	3.1082	2.8885	2.8935	2.7612	2.7185	2.6958	2.6374	2.8735	2.4928	2.7877	2.4211	2.6098	2.5309	2.5971	2.5707	2.5309	2.6116	2.6899	2.6665		2.98599	2.96428	2.76332	2.57323	2.61392		0.992729	0.925428	0.86177	0.875395			3.75184e-06
ENSMUSG00000061132.13	Blnk	B cell linker	1.1441	1.4523	1.3132	1.2243	1.5142	1.5746	1.5964	1.3021	1.4565	1.298	1.3312	1.7602	1.207	1.2962	1.3075	1.4397	2.6181	3.2452	3.1242	2.9648	2.5604	2.5983	3.6064	2.4784	3.6476	2.2959	3.4484	3.3592	3.5079	3.4484	3.2452	2.8371	2.7716		1.39015	1.38704	2.85183	3.13932	3.16204		0.997761	2.05146	2.25826	2.2746			3.75227e-06
ENSMUSG00000079057.4	Cyp4v3	cytochrome P450, family 4, subfamily v, polypeptide 3	2.0747	2.0565	2.1811	2.1213	2.1697	2.1355	2.1924	2.188	2.3001	2.2006	2.1253	2.2992	2.1213	2.1472	2.1745	2.0182	2.6436	3.1566	3.2137	2.7294	3.2356	2.7728	3.8054	2.6038	4.0362	3.9179	3.8846	3.529	4.3271	3.8846	3.6081	3.0984	2.917		2.1399	2.1733	2.95862	3.62948	3.56704		1.01561	1.3826	1.6961	1.66692			3.75417e-06
ENSMUSG00000035407.8	Kank4	KN motif and ankyrin repeat domains 4	2.5452	2.5953	2.5788	2.6356	2.544	2.4168	2.5055	2.6647	2.5498	2.466	2.5266	2.4239	2.4548	2.6038	2.7047	2.4114	2.2769	2.1115	1.686	2.0959	1.7249	2.1665	1.5095	2.1047	1.2861	1.1494	1.4951	1.8003	1.2941	1.4951	1.6142	2.0708	2.0175		2.56074	2.51763	2.01028	1.55752	1.69834		0.983164	0.785041	0.60823	0.663223			3.75991e-06
ENSMUSG00000020377.15	Ltc4s	leukotriene C4 synthase	2.0031	1.9403	1.771	1.8117	1.8561	1.7328	2.1834	1.439	1.6238	1.2601	1.9376	2.3144	1.7173	1.8744	1.5672	1.779	2.8383	2.7172	3.4463	2.6389	2.1764	2.6205	4.0004	2.8683	4.0028	2.9629	3.7422	3.1716	3.6873	3.7422	3.4611	1.9815	2.4754		1.84217	1.75922	2.7396	3.45803	3.0695		0.954972	1.48716	1.87715	1.66624			3.76945e-06
ENSMUSG00000044452.10	Zfp507	zinc finger protein 507	2.4671	2.3822	2.5096	2.5339	2.3631	2.2841	2.4069	2.3584	2.4635	2.5058	2.3924	1.7484	2.4645	2.4974	2.5233	2.2455	2.3152	1.9613	1.9678	2.0917	1.6218	2.1662	1.9301	2.1697	1.8179	1.819	1.6951	1.892	1.6777	1.6951	1.8857	2.0864	2.156		2.41316	2.3551	2.02067	1.8873	1.90018		0.975939	0.837352	0.782086	0.787423			3.78191e-06
ENSMUSG00000048905.4	4930539E08Rik	RIKEN cDNA 4930539E08 gene	0.9971	1.0522	1.0415	0.9906	1.0616	0.9934	1.0485	1.146	0.9338	1.1279	0.9841	0.8065	1.0769	0.9913	1.1157	1.075	0.7541	0.7258	0.7976	0.682	0.8002	0.8291	0.6427	0.8866	0.7133	0.7743	0.6684	0.6218	0.6705	0.6684	0.5983	0.817	0.8872		1.04136	1.0139	0.7648	0.71785	0.72828		0.973628	0.734422	0.689337	0.699353			3.78399e-06
ENSMUSG00000035829.13	Ppp1r26	protein phosphatase 1, regulatory subunit 26	2.3891	2.4217	2.4792	2.4381	2.5148	2.3579	2.5108	2.6585	2.308	2.4734	2.4611	2.2012	2.4667	2.4947	2.4681	2.3937	2.259	1.9935	2.1133	2.2079	1.8156	2.1271	1.7956	2.2027	1.6955	1.6044	1.6914	1.8383	1.6278	1.6914	1.8428	2.2111	2.1337		2.47126	2.40836	2.08607	1.80465	1.90136		0.974547	0.84413	0.730254	0.769388			3.79825e-06
ENSMUSG00000084910.1	C630043F03Rik	RIKEN cDNA C630043F03 gene	1.5684	1.5995	1.4735	1.4892	1.705	1.6637	1.5495	1.4368	1.298	1.3935	1.4739	1.7141	1.4378	1.4661	1.5798	1.6157	1.2896	1.1622	0.9419	1.2972	0.889	1.185	0.5161	1.1795	0.679	0.7323	0.887	0.9906	0.7585	0.887	1.0197	1.2334	1.1627		1.5607	1.49736	1.12748	0.83075	1.01226		0.959417	0.722422	0.532293	0.648594			3.80081e-06
ENSMUSG00000038023.12	Atp6v0a2	ATPase, H+ transporting, lysosomal V0 subunit A2	4.2015	4.3283	4.1705	4.2317	4.3549	4.145	4.1913	4.2059	4.2119	4.1866	4.2864	3.7758	4.1429	4.2183	4.213	4.2463	4.6087	4.6886	4.8733	4.5817	4.8307	4.5643	4.6553	4.507	4.6601	4.7889	4.5701	4.5141	4.5959	4.5701	4.6781	4.4443	4.4028		4.22864	4.16015	4.69122	4.61592	4.53824		0.983804	1.10939	1.09158	1.07322			3.80865e-06
ENSMUSG00000024066.8	Xdh	xanthine dehydrogenase	1.7437	1.8767	1.8799	1.9181	1.6599	1.4681	1.9335	1.8319	1.8067	1.8462	2.0514	1.6098	2.0408	1.9074	1.6238	0.6009	1.8393	2.5635	2.5482	2.2392	3.3196	2.2727	3.55	2.7188	3.9253	4.5897	3.9315	3.2442	4.5291	3.9315	3.783	2.7851	2.0666		1.78898	1.68587	2.46375	3.65992	3.41906		0.942369	1.37719	2.04582	1.91118			3.81193e-06
ENSMUSG00000000628.10	Hk2	hexokinase 2	1.0427	1.155	1.1608	1.0248	1.3587	1.2214	1.3438	1.0053	1.2499	1.2083	1.4324	1.0479	1.1012	1.1507	1.1693	1.1323	2.3573	3.019	2.9857	2.6181	2.9497	2.4576	2.7603	2.3294	3.1758	4.2127	3.2817	2.6322	3.1337	3.2817	2.784	2.3093	1.8466		1.16406	1.1865	2.73123	3.06535	2.67106		1.01928	2.34629	2.63332	2.2946			3.81615e-06
ENSMUSG00000028933.11	Xrcc2	X-ray repair complementing defective repair in Chinese hamster cells 2	1.7688	1.8398	1.5213	1.7348	1.9026	1.8887	1.7362	1.8242	1.9555	1.7706	1.7395	1.9399	1.7977	1.7778	1.7285	1.737	1.5037	1.2651	1.3497	1.596	1.4576	1.2742	1.0444	1.3722	1.2202	1.213	1.2682	1.3782	1.4797	1.2682	1.304	1.5924	1.5651		1.77705	1.80581	1.40772	1.24937	1.44188		1.01619	0.792165	0.703057	0.81139			3.81842e-06
ENSMUSG00000043153.6	Ispd	isoprenoid synthase domain containing	2.5002	2.4891	2.541	2.5279	2.5248	2.5005	2.3972	2.5916	2.6284	2.696	2.5318	2.9051	2.4963	2.6331	2.5673	2.7325	2.4782	2.2727	2.4722	2.308	2.3269	2.4243	2.0941	2.2776	2.0722	1.8747	2.1285	2.1513	2.0666	2.1285	2.1834	2.3828	2.5181		2.50904	2.64881	2.38038	2.09973	2.25588		1.05571	0.948724	0.836868	0.899102			3.82353e-06
ENSMUSG00000039358.3	Drd5	dopamine receptor D5	0.8703	0.8992	0.8275	0.9434	0.9526	0.8967	0.8858	1.0279	0.8257	1.008	0.8294	0.8523	0.949	1.1164	0.9155	0.9789	0.7212	0.4999	0.6172	0.6699	0.4731	0.5774	0.374	0.6686	0.4816	0.5892	0.6282	0.5726	0.4396	0.6282	0.637	0.4858	0.7659		0.912925	0.9344	0.593117	0.552367	0.5913		1.02352	0.649688	0.605052	0.647698			3.82958e-06
ENSMUSG00000050777.7	Tmem37	transmembrane protein 37	1.2562	1.0958	1.0913	1.0785	1.058	1.3682	1.3287	1.2107	1.2858	1.3236	1.0743	1.5048	1.0651	1.1893	0.8757	1.0635	1.7556	2.1032	2.52	1.8305	2.7676	1.9717	3.1117	1.8638	3.6207	3.5047	3.3241	2.767	3.9054	3.3241	3.2162	2.1648	2.1883		1.18593	1.17276	2.1581	3.032	2.95976		0.988901	1.81976	2.55665	2.49574			3.8476e-06
ENSMUSG00000025534.17	Gusb	glucuronidase, beta	3.0625	3.1772	3.1511	3.1191	3.1944	3.2626	3.2389	3.1792	3.1224	3.0438	3.0916	3.3446	3.0366	3.0432	3.0924	3.1744	3.7988	4.5028	4.7599	4.0686	5.103	4.0725	5.6474	3.8567	6.0401	5.4654	5.8277	5.2817	6.1939	5.8277	5.4535	4.4811	4.2689		3.17312	3.11862	4.38427	5.35317	5.24502		0.982825	1.38169	1.68703	1.65295			3.84888e-06
ENSMUSG00000067586.4	S1pr3	sphingosine-1-phosphate receptor 3	1.4378	1.5362	1.3917	1.3165	1.7586	1.6933	1.6142	1.4471	1.3287	1.4554	1.5668	1.3325	1.214	1.3768	1.7502	1.2882	2.551	3.1633	3.7729	2.9655	4.2279	2.7102	3.0164	2.8213	3.2658	4.5268	3.3897	2.9537	2.7973	3.3897	3.4454	3.0585	2.9869		1.52443	1.41407	3.2318	3.32895	3.13556		0.927612	2.12001	2.18374	2.05688			3.86469e-06
ENSMUSG00000026187.8	Xrcc5	X-ray repair complementing defective repair in Chinese hamster cells 5	3.327	3.3805	3.4211	3.3753	3.4386	3.3513	3.3241	3.4682	3.4228	3.4093	3.5032	3.8495	3.3543	3.3052	3.2987	3.4108	3.2333	3.1463	3.1755	3.2587	3.2389	3.1954	2.9648	3.2098	2.848	2.821	3.0001	2.9037	2.716	3.0001	3.0032	3.3208	3.3733		3.38576	3.44422	3.20802	2.9579	3.08268		1.01727	0.947502	0.873629	0.910483			3.88754e-06
ENSMUSG00000070031.11	Sp140	Sp140 nuclear body protein	1.1715	1.0623	1.1573	1.1025	1.1657	0.9335	1.2169	1.1808	0.7943	0.8147	1.1673	0.9125	1.0134	1.0303	0.9268	1.0759	1.5773	2.2276	1.9563	1.8106	2.3597	1.537	2.1883	1.5552	2.3127	2.7023	2.3247	2.1475	2.7664	2.3247	2.0764	1.6164	1.5348		1.12381	0.9669	1.91142	2.20512	2.06374		0.860375	1.70083	1.96217	1.83637			3.88803e-06
ENSMUSG00000031577.10	Tti2	TELO2 interacting protein 2	2.3587	2.3118	2.3644	2.2767	2.2553	2.2861	2.349	2.3981	2.3241	2.4766	2.3304	2.4374	2.2976	2.3584	2.3269	2.4384	2.1839	1.9825	1.9822	2.2175	1.929	2.214	1.9494	2.1448	1.8424	2.0506	2.0216	1.9413	1.9993	2.0216	2.016	1.9837	2.1359		2.32501	2.37373	2.08485	1.99168	2.0313		1.02095	0.896705	0.856633	0.873673			3.89155e-06
ENSMUSG00000044043.4	Pcdhb14	protocadherin beta 14	1.0638	1.0843	0.999	1.0206	1.0876	1.0418	0.9206	0.9965	0.9998	1.1677	1.0113	1.1171	0.9364	1.0928	1.0665	1.1029	0.9388	0.8	0.7937	0.723	0.8053	0.8923	0.7585	0.7922	0.5752	0.7776	0.7743	0.7439	0.6637	0.7743	0.9314	0.7521	0.9308		1.02677	1.06181	0.825517	0.73695	0.81046		1.03412	0.80399	0.717733	0.789326			3.89776e-06
ENSMUSG00000035356.16	Nfkbiz	nuclear factor of kappa light polypeptide gene enhancer in B cells inhibitor, zeta	1.123	1.2661	1.4176	1.2941	1.3782	1.2854	1.207	1.3671	1.4168	1.4994	1.4583	1.7949	1.5732	1.524	1.3736	1.431	2.1155	2.417	2.8522	2.3534	3.5415	1.9332	2.7259	2.1615	2.9291	3.8213	2.9314	2.5756	3.4214	2.9314	3.23	2.1461	2.5108		1.29231	1.5089	2.53547	2.85747	2.84794		1.1676	1.96196	2.21113	2.20375			3.89921e-06
ENSMUSG00000039086.9	Ss18l1	synovial sarcoma translocation gene on chromosome 18-like 1	3.4816	3.41	3.6242	3.5709	3.3858	3.4601	3.3551	3.4536	3.4291	3.4663	3.3392	3.3157	3.5313	3.5582	3.5604	3.4013	3.2946	3.1272	3.1057	3.1062	2.8496	3.2949	2.8356	3.1721	2.8316	2.7466	2.6691	3.0066	2.7107	2.6691	2.8474	3.1829	3.3404		3.46766	3.45019	3.1297	2.87693	2.9501		0.994961	0.902539	0.829646	0.850746			3.92192e-06
ENSMUSG00000005107.13	Slc2a9	solute carrier family 2 (facilitated glucose transporter), member 9	0.2974	0.2406	0.3667	0.2933	0.3597	0.2224	0.3205	0.28	0.3137	0.3099	0.2535	0.4283	0.3324	0.3002	0.345	0.368	0.6078	0.7622	0.7078	0.6257	1.0154	0.618	1.0593	0.6793	1.3634	1.2917	1.0433	0.8285	1.2742	1.0433	0.8819	0.5737	0.6476		0.297575	0.331375	0.722817	1.04425	0.88414		1.11358	2.42902	3.5092	2.97115			3.92548e-06
ENSMUSG00000050967.5	Creg2	cellular repressor of E1A-stimulated genes 2	3.3421	3.4354	3.5611	3.5177	3.3256	3.2277	3.1622	3.4674	3.4322	3.4004	3.4282	3.2266	3.3974	3.4257	3.4188	3.3412	3.1764	2.8424	2.7093	2.9476	2.5778	3.0726	2.643	2.9598	2.4268	2.3436	2.5705	2.7316	2.4891	2.5705	2.6963	3.055	3.1613		3.3799	3.38381	2.88768	2.61255	2.79444		1.00116	0.854369	0.772967	0.826782			3.92805e-06
ENSMUSG00000050473.5	Slc35d3	solute carrier family 35, member D3	2.2917	2.2405	2.4063	2.4779	2.3653	2.3431	2.2351	2.4862	2.4432	2.3792	2.2955	2.7352	2.4101	2.4314	2.3673	2.2786	2.1271	1.8984	1.6977	1.998	1.6584	2.1404	1.6315	1.9588	1.5106	1.2991	1.3521	1.7681	1.5581	1.3521	1.5658	2.1883	2.1842		2.35576	2.41756	1.92	1.5867	1.7697		1.02623	0.815023	0.67354	0.751222			3.93387e-06
ENSMUSG00000031932.14	Gpr83	G protein-coupled receptor 83	1.8829	2.019	1.9177	1.9395	1.8876	1.6607	1.8094	1.9734	1.929	2.0419	1.9606	1.6984	1.9585	1.8458	1.9478	1.809	1.6739	1.6802	1.2838	1.5783	1.7274	1.5492	1.3872	1.5257	1.1933	1.4754	1.4423	1.3898	1.2569	1.4423	1.6688	1.4284	1.5661		1.88627	1.89888	1.58213	1.40228	1.4725		1.00668	0.838761	0.743414	0.780639			3.95313e-06
ENSMUSG00000032101.6	Ddx25	DEAD (Asp-Glu-Ala-Asp) box polypeptide 25	3.0052	3.0093	3.1364	3.0969	2.9593	2.8248	2.9837	3.1237	3.0335	3.0113	3.0575	3.1356	2.9523	3.023	3.0227	3.0498	2.7825	2.5937	2.2858	2.5443	2.3469	2.6974	2.2989	2.619	1.917	1.9588	2.0864	2.3414	1.9272	2.0864	2.3149	2.7739	2.7325		3.01741	3.03571	2.54177	2.20358	2.36698		1.00606	0.842366	0.730289	0.78444			3.95615e-06
ENSMUSG00000032737.13	Inppl1	inositol polyphosphate phosphatase-like 1	3.8286	3.7663	3.6332	3.6618	3.7472	3.5934	3.7639	3.5858	3.6473	3.7176	3.8846	3.1197	3.6796	3.744	3.8327	3.7567	4.1477	4.2602	4.4473	4.3267	4.0778	4.1155	4.4452	3.9823	4.5685	4.2568	4.335	4.3506	4.3095	4.335	4.196	4.0627	3.8808		3.69752	3.67277	4.2292	4.32307	4.1568		0.993306	1.14379	1.16918	1.12421			3.95806e-06
ENSMUSG00000030921.17	Trim30a	tripartite motif-containing 30A	1.0044	0.994	0.9251	0.8813	1.2594	1.0367	0.7657	1.0219	0.8473	1.0011	1.0863	1.1396	0.8649	0.9749	0.7444	0.5186	2.6732	3.1669	3.2797	2.7182	3.8369	2.5055	3.0498	2.3451	3.5465	4.8878	3.4787	3.0309	3.9244	3.4787	3.1932	1.8755	2.2223		0.986062	0.897137	3.03007	3.3898	2.93882		0.909818	3.0729	3.43771	2.98036			3.97209e-06
ENSMUSG00000102166.1	Gm36947		0.6277	0.6856	0.6927	0.5209	0.7233	0.8002	0.7301	0.3925	0.3016	0.4653	0.7402	0.7686	0.8944	0.593	0.7091	0.8056	0.2802	0.411	0.3158	0.428	0.2206	0.3346	0.2096	0.2623	0.1034	0.1651	0.2301	0.1279	0.086	0.2301	0.181	0.3221	0.1993		0.646625	0.659725	0.3317	0.183067	0.2037		1.02026	0.512971	0.283111	0.31502			3.98576e-06
ENSMUSG00000016552.13	Foxred2	FAD-dependent oxidoreductase domain containing 2	2.5788	2.5653	2.6353	2.6213	2.4308	2.3285	2.4544	2.6309	2.609	2.4727	2.5323	2.4522	2.4763	2.6098	2.7679	2.4904	2.2724	1.9993	1.9609	2.1094	1.6981	2.2256	2.0476	2.229	2.0587	1.8751	1.8933	1.9797	2.2211	1.8933	2.0652	2.281	2.2593		2.53066	2.55133	2.04428	2.0139	2.14398		1.00816	0.807806	0.7958	0.847201			4.00186e-06
ENSMUSG00000024479.2	Mal2	mal, T cell differentiation protein 2	3.2578	3.235	3.3877	3.3977	3.3574	3.4922	3.3331	3.3574	3.5845	3.6796	3.1775	3.8997	3.5304	3.383	3.2491	3.5885	3.3291	2.9746	3.1858	2.9794	2.8586	3.2982	2.6845	3.0899	2.7648	2.6309	2.696	2.925	2.621	2.696	3.0638	2.7294	3.3761		3.35229	3.51154	3.10428	2.79852	2.89726		1.0475	0.926019	0.834808	0.864264			4.01024e-06
ENSMUSG00000028497.12	Hacd4		0.6609	1.0498	0.9984	0.8504	0.9571	0.8561	0.5478	0.822	0.9128	1.0958	0.8479	0.8125	0.7055	0.7992	0.6506	0.7615	1.8295	2.1001	2.469	1.781	1.7352	1.6329	2.7448	1.5236	3.1607	2.3579	2.9202	2.451	3.3486	2.9202	2.6575	1.9384	1.7215		0.842812	0.823225	1.92462	2.52637	2.51724		0.976759	2.28356	2.99754	2.98671			4.01588e-06
ENSMUSG00000021671.9	Poc5	POC5 centriolar protein homolog (Chlamydomonas)	3.1206	3.1585	3.3049	3.2959	3.1417	3.1493	3.1163	3.2442	3.2581	3.3472	3.2294	3.1663	3.2455	3.1864	3.1769	3.2033	3.0555	2.8159	2.8905	2.9043	2.7524	3.0728	2.5882	2.838	2.5429	2.3197	2.4025	2.7707	2.4252	2.4025	2.6604	2.9724	3.0245		3.19142	3.22664	2.91523	2.577	2.697		1.01103	0.913458	0.807476	0.845077			4.04218e-06
ENSMUSG00000035773.6	Kiss1r	KISS1 receptor	1.6399	1.5542	1.4954	1.5976	1.4193	1.3962	1.5849	1.5422	1.7241	1.2211	1.5488	1.4828	1.5842	1.7092	1.6511	1.5492	1.3985	1.3305	1.0879	1.2761	1.1557	1.2749	1.185	1.1251	0.9917	0.9311	1.1431	1.2321	0.9674	1.1431	0.9511	1.224	1.374		1.52871	1.55881	1.25393	1.10135	1.13192		1.01969	0.820255	0.720443	0.74044			4.05272e-06
ENSMUSG00000002068.16	Ccne1	cyclin E1	2.9317	2.9405	2.9761	2.9457	2.9034	2.7442	2.9399	2.8941	2.9147	2.8863	2.9383	3.0978	2.9359	2.8808	2.9718	3.0314	2.647	2.6801	2.4876	2.5766	2.4879	2.571	2.1719	2.6944	2.1245	2.3017	2.2297	2.256	2.215	2.2297	2.0634	2.6811	2.4645		2.90945	2.95713	2.57503	2.29637	2.33074		1.01639	0.885058	0.789279	0.801093			4.05981e-06
ENSMUSG00000097316.2	Gm10516	predicted gene 10516	1.1346	1.0837	1.1865	1.05	0.9774	0.9419	1.0703	1.2133	1.0721	1.0453	1.2612	1.2533	0.9799	1.1454	1.1263	0.9292	0.7704	0.7332	0.9761	0.8396	0.7355	0.7563	0.7739	0.7971	0.588	0.6178	0.7194	0.6758	0.5041	0.7194	0.6343	0.8006	1.0894		1.08221	1.10159	0.80185	0.695333	0.74956		1.0179	0.740936	0.642511	0.692618			4.0611e-06
ENSMUSG00000040570.14	Rundc3b	RUN domain containing 3B	2.7943	2.8552	2.8291	2.8386	2.8445	2.6041	2.5733	2.6854	2.9807	2.9609	2.7816	2.8506	2.8174	2.8439	2.8216	2.858	2.5833	2.3597	2.2146	2.3792	2.1998	2.7554	1.9328	2.3251	1.7428	1.7038	1.9935	2.1867	1.8951	1.9935	2.0559	2.2283	2.4966		2.75306	2.86434	2.41533	1.98078	2.13388		1.04042	0.877326	0.719484	0.775093			4.07274e-06
ENSMUSG00000037492.16	Zmat4	zinc finger, matrin type 4	3.1835	3.132	3.2283	3.2904	3.0657	3.1346	3.0259	3.1656	3.3356	3.4284	3.1508	2.9904	3.1891	3.1579	3.134	3.1171	2.9925	2.7442	2.6439	2.7113	2.3682	2.882	2.297	2.7774	2.1433	1.966	2.2517	2.4947	2.1886	2.2517	2.4608	2.6612	2.951		3.15325	3.18791	2.72368	2.32168	2.50266		1.01099	0.86377	0.736283	0.793676			4.07745e-06
ENSMUSG00000029614.13	Rpl6	ribosomal protein L6	7.6135	7.5449	7.7977	7.5989	7.6805	7.7864	7.6993	7.6655	7.7034	7.6863	7.5989	7.813	7.792	7.652	7.6258	7.6805	7.8707	8.0862	8.047	7.9362	8.0862	7.8707	8.2477	7.8936	8.2744	8.1737	8.2602	8.1339	8.319	8.2602	8.22	7.9362	7.9245		7.67334	7.69399	7.98283	8.16392	8.13198		1.00269	1.04033	1.06393	1.05977			4.08143e-06
ENSMUSG00000034066.13	Farp2	FERM, RhoGEF and pleckstrin domain protein 2	2.0598	2.0459	1.9482	2.0827	1.9542	1.8487	1.9542	1.8959	1.8805	1.9613	2.1942	1.4583	1.8436	2.0147	2.048	1.8542	1.7064	1.5146	1.4842	1.6871	1.4324	1.6122	1.5724	1.6739	1.3047	1.4382	1.2543	1.4994	1.4345	1.2543	1.5348	1.6792	1.7202		1.9737	1.90685	1.57282	1.45715	1.5246		0.96613	0.796887	0.738283	0.772458			4.09189e-06
ENSMUSG00000041849.7	Card6	caspase recruitment domain family, member 6	0.5282	0.535	0.5985	0.5297	0.5988	0.5898	0.5468	0.557	0.5393	0.4456	0.6498	0.4429	0.5327	0.6156	0.6766	0.634	0.7934	0.8724	0.968	0.7675	0.9272	0.9786	1.1441	0.8291	1.2166	1.2035	1.0888	0.8439	1.2484	1.0888	1.0188	0.7405	0.7654		0.560475	0.567063	0.884517	1.05433	0.97238		1.01175	1.57816	1.88114	1.73492			4.09768e-06
ENSMUSG00000022607.14	Ptk2	PTK2 protein tyrosine kinase 2	3.8675	3.8967	3.781	3.8009	3.9386	3.7691	3.8843	3.781	3.8422	3.8878	3.8642	3.8391	3.688	3.7283	3.7944	3.7165	3.71	3.6558	3.7885	3.6926	3.64	3.8411	3.5343	3.6605	3.5243	3.5849	3.4749	3.5959	3.3662	3.4749	3.6837	3.7143	3.6332		3.83989	3.79506	3.72133	3.56247	3.57446		0.988326	0.969126	0.927753	0.930876			4.10073e-06
ENSMUSG00000042286.13	Stab1	stabilin 1	0.9419	1.0903	0.9555	0.9382	1.2316	1.0706	1.1415	1.0453	0.8361	0.9493	1.1263	0.852	0.9023	0.9927	1.0574	0.6724	1.6072	2.2465	2.6456	1.7366	2.716	1.8502	3.999	1.8891	4.1504	3.9506	4.1705	3.1619	4.96	4.1705	3.73	1.7064	1.5406		1.05186	0.923563	2.13368	3.55358	3.2215		0.878026	2.02848	3.37837	3.06266			4.10566e-06
ENSMUSG00000110523.1	C230057M02Rik		0.9302	0.9407	1.0107	0.9286	0.8787	0.8745	0.8989	1.0162	1.1615	1.1554	1.011	0.7802	1.0159	0.9376	1.17	0.958	0.7835	0.7055	0.7414	0.8142	0.8008	0.8626	0.6611	0.7718	0.6438	0.6798	0.6694	0.7682	0.6776	0.6694	0.7268	0.7712	0.7256		0.934813	1.0237	0.784667	0.699017	0.71412		1.09509	0.839384	0.747761	0.763918			4.10969e-06
ENSMUSG00000050623.4	Catsperz	testis expressed 40	1.3205	1.243	1.3898	1.4554	1.2281	1.0577	1.4141	1.5224	1.3872	1.0638	1.2917	1.5402	1.2723	1.1105	1.1422	1.4977	0.5021	0.8097	0.7994	0.9143	0.8552	0.7152	0.4879	0.8102	0.4645	0.8831	0.6458	0.6456	0.5754	0.6458	0.4493	0.9749	0.8056		1.32888	1.2882	0.765983	0.656183	0.6902		0.969391	0.576415	0.493789	0.519387			4.11379e-06
ENSMUSG00000043999.6	Gpr75	G protein-coupled receptor 75	2.1808	2.2143	2.1019	2.1416	2.2531	2.0882	2.1184	2.2795	1.9738	2.0871	2.2046	1.7656	2.2382	2.074	2.1567	2.2101	1.9206	1.8043	1.6648	1.8561	1.6848	1.8257	1.5899	1.9555	1.4673	1.4684	1.6648	1.5749	1.4977	1.6648	1.6507	1.5438	1.845		2.17223	2.08876	1.79272	1.62013	1.6404		0.961577	0.825291	0.74584	0.75517			4.12602e-06
ENSMUSG00000032562.13	Gnai2	guanine nucleotide binding protein (G protein), alpha inhibiting 2	6.9925	6.8638	6.7242	6.8034	6.9976	6.9538	7.1442	7.1679	6.7219	6.727	7.011	6.6815	6.6723	6.8593	6.8097	6.7363	7.315	7.4436	7.6028	7.5525	7.6863	7.3627	7.5989	7.4583	7.7701	7.9065	7.7034	7.4844	7.7223	7.7034	7.595	7.2325	7.3701		6.95593	6.77737	7.49382	7.6536	7.52466		0.974331	1.07733	1.1003	1.08176			4.12801e-06
ENSMUSG00000032399.8	Rpl4	ribosomal protein L4	8.2602	8.2667	8.2532	8.2074	8.2914	8.2353	8.2353	8.2477	8.1795	8.2667	8.2477	8.2602	8.1939	8.2407	8.1551	8.2602	8.4187	8.5572	8.6242	8.4118	8.6161	8.5316	8.6501	8.3669	8.745	8.6756	8.6414	8.6242	8.7876	8.6414	8.7151	8.4331	8.4042		8.24965	8.2255	8.5266	8.6172	8.59628		0.997073	1.03357	1.04455	1.04202			4.13327e-06
ENSMUSG00000114309.1	AC163038.1		1.2665	1.4201	1.2626	1.2658	1.4295	1.2488	1.3388	1.431	1.206	1.1953	1.2376	1.458	1.3363	1.4434	1.3876	1.4356	0.9758	1.0209	0.9577	0.8787	0.9712	1.0873	0.9157	1.0715	0.706	0.7976	0.7513	0.6153	0.4588	0.7513	0.8235	0.8246	0.9419		1.33289	1.33747	0.981933	0.809567	0.76002		1.00344	0.736696	0.607378	0.570206			4.13919e-06
ENSMUSG00000025779.10	Ly96	lymphocyte antigen 96	0.8875	1.2941	1.1226	1.219	1.1585	1.2654	1.2616	1.0654	1.5716	1.3786	1.0911	1.5359	1.2577	1.2474	1.2745	1.1144	1.485	1.9789	2.1633	1.7556	2.2923	1.4793	2.5131	1.7502	2.9233	2.4986	3.0638	2.3512	3.2811	3.0638	2.583	1.7008	2.0203		1.15926	1.3089	1.85907	2.5167	2.5298		1.12908	1.60366	2.17095	2.18225			4.14548e-06
ENSMUSG00000035273.14	Hpse	heparanase	0.2036	0.1928	0.2398	0.2537	0.117	0.1822	0.3133	0.2781	0.3322	0.2826	0.1903	0.2647	0.2096	0.282	0.2511	0.2836	1.119	2.3834	2.5184	1.4478	2.7912	1.4761	4.0209	1.1777	4.3416	3.4015	4.1064	3.5469	4.8554	4.1064	3.8833	2.3333	2.0659		0.222562	0.262012	1.95598	3.4325	3.44886		1.17725	8.78847	15.4226	15.4961			4.14569e-06
ENSMUSG00000001016.12	Ilf2	interleukin enhancer binding factor 2	4.6742	4.6747	4.6698	4.7295	4.5893	4.6702	4.5969	4.7233	4.636	4.6915	4.5985	4.9198	4.6601	4.6858	4.6101	4.741	4.5243	4.5213	4.4567	4.4969	4.4487	4.5412	4.4095	4.5317	4.3147	4.4135	4.3588	4.3388	4.1408	4.3588	4.3428	4.6172	4.6324		4.66599	4.69285	4.49818	4.3945	4.4184		1.00576	0.964037	0.941816	0.946938			4.14873e-06
ENSMUSG00000021057.15	Akap5	A kinase (PRKA) anchor protein 5	1.7989	1.8417	2	1.8821	1.7688	1.9084	1.8609	2.0093	1.9954	2.0412	1.8265	1.5991	2.021	1.9894	1.8413	1.9335	1.6262	1.426	1.4126	1.6988	1.2962	1.6962	1.3642	1.5314	1.2727	1.1127	1.1124	1.4831	1.3014	1.1124	1.5213	1.8413	1.917		1.88376	1.90593	1.526	1.31275	1.53868		1.01177	0.810081	0.696877	0.816812			4.16335e-06
ENSMUSG00000026709.10	Dars2	aspartyl-tRNA synthetase 2 (mitochondrial)	2.2955	2.3266	2.4018	2.3172	2.4046	2.3349	2.2043	2.4011	2.3282	2.2889	2.3534	2.5323	2.3391	2.2637	2.195	2.3093	2.2848	2.248	2.3931	2.2557	2.1401	2.1886	1.9837	2.1509	1.9542	1.9946	2.0917	2.0206	2.0842	2.0917	2.1853	2.3434	2.0247		2.33575	2.32624	2.25172	2.03262	2.14586		0.995927	0.964023	0.87022	0.918703			4.18204e-06
ENSMUSG00000111792.1	AC117245.5		0.4984	0.5814	0.429	0.3181	0.319	0.4056	0.5339	0.3519	0.5266	0.7142	0.3806	0.609	0.286	0.4811	0.6443	0.1996	0.7381	1.254	1.4789	1.1472	0.8759	1.2133	1.6988	1.2285	1.4496	1.0107	0.9691	1.1923	1.0272	0.9691	0.8008	0.5988	0.6525		0.429663	0.480175	1.1179	1.25817	0.80968		1.11756	2.60181	2.92827	1.88446			4.19168e-06
ENSMUSG00000061353.11	Cxcl12	chemokine (C-X-C motif) ligand 12	3.7287	3.7949	3.6448	3.7375	4.0212	3.9807	3.848	3.8545	3.7949	3.7474	3.7844	3.7313	3.9417	3.7934	3.7579	2.1193	4.0334	4.2683	4.2008	4.2574	5.0979	4.2414	5.0063	4.3271	4.6992	5.3114	5.1795	4.8298	5.0467	5.1795	4.8307	4.5629	4.5206		3.82629	3.58379	4.34987	4.89222	4.82808		0.936623	1.13684	1.27858	1.26182			4.19399e-06
ENSMUSG00000041920.14	Slc16a6	solute carrier family 16 (monocarboxylic acid transporters), member 6	2.5587	2.6641	2.7124	2.6594	2.6671	2.7026	2.6303	2.5226	2.7133	2.5128	2.5898	2.4298	2.6924	2.6461	2.7316	2.565	2.9589	3.0372	3.1711	3.1221	3.1619	3.0754	3.125	2.9985	3.3551	3.6169	3.3435	3.2006	3.1775	3.3435	3.0143	2.7445	2.83		2.63965	2.6101	3.08777	3.27327	3.02196		0.988805	1.16976	1.24004	1.14483			4.20589e-06
ENSMUSG00000060924.15	Csmd1	CUB and Sushi multiple domains 1	1.4423	1.4884	1.5549	1.5103	1.4176	1.2527	1.3518	1.375	1.5477	1.5995	1.4163	1.0544	1.5328	1.4987	1.4234	1.4757	1.2438	0.9155	0.9924	1.0873	0.8558	1.0766	1.1105	1.0689	1.0846	0.9348	1.0307	1.1127	1.1257	1.0307	1.1444	1.0294	1.4271		1.42413	1.44356	1.02857	1.05703	1.15146		1.01365	0.722245	0.742234	0.808539			4.20726e-06
ENSMUSG00000070705.3	Eid2b	EP300 interacting inhibitor of differentiation 2B	2.7965	2.8092	2.7745	2.756	2.7869	2.9262	2.8552	2.7631	2.83	2.9078	2.6598	2.9161	2.8095	2.8424	2.846	2.8043	2.5949	2.4243	2.5346	2.6914	2.4439	2.8077	2.5194	2.6609	2.4314	2.4298	2.5049	2.5203	2.4969	2.5049	2.8028	2.7707	2.7267		2.80845	2.82699	2.5828	2.51112	2.6604		1.0066	0.919653	0.894129	0.947284			4.25001e-06
ENSMUSG00000022526.7	Zfp251	zinc finger protein 251	2.8941	2.9445	3.0829	2.9485	2.9764	2.9247	2.9051	2.9348	3.0131	3.1051	2.9788	2.495	3.0266	3.0761	3.0916	2.9614	2.8163	2.6198	2.4818	2.6892	2.5282	2.7345	2.5983	2.7412	2.4696	2.4191	2.3212	2.439	2.4692	2.3212	2.7096	2.9221	2.7965		2.95138	2.96846	2.64497	2.49807	2.64372		1.00579	0.896181	0.846408	0.895759			4.2597e-06
ENSMUSG00000026455.14	Klhl12	kelch-like 12	3.2272	3.4291	3.4158	3.4116	3.2884	3.2406	3.2297	3.2764	3.3571	3.2006	3.2932	3.4712	3.2904	3.2494	3.2371	3.2743	3.1724	3.0808	2.7707	3.0622	2.9545	3.1724	2.8634	3.0137	2.6374	2.7373	2.656	2.9236	2.6612	2.656	3.001	3.1775	3.078		3.31485	3.29666	3.0355	2.80523	2.91474		0.994513	0.915728	0.846263	0.879298			4.26612e-06
ENSMUSG00000030043.11	Tacr1	tachykinin receptor 1	1.9376	2.1588	1.9595	1.9801	1.9845	1.9042	2.0054	2.1265	1.9245	1.936	1.9801	1.8153	1.8635	2.0846	2.0948	2.0792	1.7455	1.6337	1.4666	1.6696	1.2889	1.6476	1.2754	1.6269	1.0766	1.0488	1.1996	1.525	1.1134	1.1996	1.4047	1.6904	1.6867		2.00707	1.97225	1.57532	1.29205	1.41896		0.982649	0.784882	0.643748	0.706979			4.27299e-06
[truncated: 16,512 more rows]
