# Supplementary material for: CSF1R signaling is a regulator of pathogenesis in progressive MS
Source: Cell Death Dis. 2020 Oct 23;11(10):904. doi: 10.1038/s41419-020-03084-7 (PMC7584629; doi:10.1038/s41419-020-03084-7)
Supplement: Supplementary file 13 — Editable tables [file 41419_2020_3084_MOESM13_ESM.xlsx]

## Sheet: Figure 2F
	Pathway	p-Value	Ratio
	Cell adhesion: Integrin mediated cell matrix adhesion	1.025e-20	109/214
	Immune response: Phagocytosis	1.24e-20	112/223
	Immune response:Phagosome in antigen presentation	1.324e-19	117/243
	Translation: Initiation	6.926e-18	89/171
	Inflammation: Interferon aignaling	9.1676e-18	66/110
	Development: EMT regulation of epithelial to mesenchymal transition	1.213e-15	103/224
	Cell adhesion: Platelet-endothelium-leucocyte interaction	1.508e-15	86/174
	Apoptosis: Anti-apoptosis mediated by external signals via NF-kB	2.269e-15	63/111
	Inflammation: Amphoterin signaling	5.949e-15	65/118
	Proliferation: Lymphocyte proliferation	1.714e-13	94/210

## Sheet: Sup Fig 1A
	Sample ID#	Brain ID	Type of Sample	Source	RIN	PMI
	1	5293	NAWM	UCLA	8.2	11.5
	2	4823	NAWM	UCLA	6.4	11.8
	3	5214	NAWM	UCLA	8	19.5
	4	4621	NAWM	UCLA	7.1	17.6
	5	4514	NAWM	UCLA	7.5	17.3
	6	5154	RRMS	UCLA	7	12.6
	7	5139	RRMS	UCLA	7.1	36.8
	8	5095	RRMS	UCLA	9.5	8.1
	9	5102	RRMS	UCLA	8.3	14.7
	10	5123	RRMS	UCLA	2	24.8
	11	5053	SPMS	UCLA	8.2	24.9
	12	5056	SPMS	UCLA	8	20.1
	13	5276	SPMS	UCLA	8.5	16.9
	14	4959	SPMS	UCLA	7.5	21.1
	15	4678	SPMS	UCLA	6.4	13.6
	16	4961	PPMS	UCLA	7.8	9.3
	17	4951	PPMS	UCLA	7.5	24.8
	18	2485	PPMS	UCLA	7.5	9
	19	5149	PPMS	UCLA	8	11
	20	3816	PPMS	UCLA	8.7	20.7
	21	4399	MS	UCLA	7.8	7.4
	22	5252	MS	UCLA	9.1	10.5
	23	4307	NAWM	UCLA	8.5	11.8

## Sheet: Sup Fig 1B
Comparison	Author	Fold Change	Adjusted p-value
ALS Microglia (Sod1, Endpoint) vs. control microglia	Chiu et al.	17.005	0.0124
ALS Microglia (Sod1, day 100) vs. control microglia	Chiu et al.	15.488	0.0588
Alzheimer's disease microglia (5XFAD) vs. wild type microglia	Wang et al.	5.954	3.21e-12
Alzheimer's disease microglia (App-Ps1) vs. wild type microglia	Orre et al.	4.251	6.81e-12
Cuprizone: Demyelinated microglia (5 weeks) vs. Demyelinated microglia (2 weeks)	Olah et al.	4.091	0.00214
Microglia (TREM2-KO) vs. wild type microglia	Wang et al.	3.66	2.51e-09
Old microglia (24 months) vs. Young Microglia (5 months)	Hickman et al.	3.377	5.53e-16
Cuprizone: Demyelinated microglia (2 weeks) vs. control microglia	Olah et al.	3.118	0.0741
Alzheimer's disease microglia (5XFAD) vs. Alzheimer's diseaes microglia (TREM2-KO, 5XFAD	Wang et al.	3.054	0.0123
Ramified microglia vs. ameoboid microglia	Parakalan et al.	2.68	0.427
LPS-stimulated microglia (4 hours) vs. control microglia	Holtman et al.	2.6	2.26e-19

## Sheet: Sup Fig 9B
Gene Name	EAE vs. Naïve	p-value		Gene Name	EAE vs. Naïve	p-value		Gene Name	sCSF1Rinh vs. Veh	p-value
Lag3	7.6041	5.18663e-08		Serpinf1	0.0572848	1.5979e-08		Fizz1	5.53503	0.00263058
Cxcl16	4.67685	9.47078e-06		ENSMUSG00000079376	0.240712	3.09626e-07		Tim4	5.28881	0.0442952
Clec7a	5.50206	2.18244e-05		Frmd4a	0.452467	7.31917e-07		NRG1	5.22752	0.00233888
Csf1	12.8875	0.000233362		Fscn1	0.273228	1.20425e-06		C5	5.1569	0.0374564
Ifi202b	16.3588	0.000454832		Gpr165	0.0635873	2.0207e-06		Nos2	5.13062	0.00416251
Casp1	4.14113	0.000888614		Adamts1	0.242815	7.92875e-06		Tspan18	4.97337	0.00401333
C1qc	2.26842	0.000948851		LOC100038847	0.293589	1.51817e-05		DKK1	4.27589	0.00416304
C1qb	2.42828	0.00121404		P2ry12	0.352471	1.55898e-05		Rptor	4.1505	0.00190615
C1qa	2.33033	0.00134595		P2ry13	0.443793	2.96696e-05		IL6	3.97452	0.00779265
Axl	7.84443	0.00136447		Fcrls	0.263604	4.29787e-05		Vegf	3.85633	0.0274826
Npl	4.10009	0.00145227		Plxdc2	0.473878	5.39205e-05		Jam2	2.90796	0.0144318
Cd83	2.2038	0.00151462		Mef2c	0.443415	5.43678e-05		Frmd4a	2.78208	0.00493263
Fabp5	5.48932	0.00198971		Arhgap5	0.407933	7.3061e-05		Adamts16	2.61321	0.0220408
Ccl2	3.59648	0.00249444		Ptprm	0.254974	8.02673e-05		Gpr165	2.52687	0.0154211
Crybb1	6.35212	0.00275743		Rab6b	0.145706	0.00011295		ll7r	2.50561	0.0142308
Fcgr1	2.52161	0.00317714		B930046C15Rik	0.319538	0.000114757		Gas7	2.40414	0.0157592
C4a	61.0791	0.00390595		D830030K20Rik	0.295736	0.000211743		Il1a	2.21149	0.000583402
Ctsl	2.95722	0.00431036		Gpr34	0.420467	0.000236716		Gpr84	2.20238	0.000406345
Gbgt1	2.29355	0.00452945		Cxxc5	0.484542	0.000305514		Ccnd1	2.05723	0.0418803
Itgax	3.29592	0.00474177		Tubgcp5	0.445707	0.000326385		Abi3	1.88616	0.00169172
Fth1	3.23244	0.00576559		Ccnd1	0.465307	0.000409388		Rab6b	1.83085	0.028053
Apoe	28.3893	0.00628326		Atp8a2	0.436176	0.000466156		FcgrIIIa (CD16a)	1.80086	0.0157594
Hvcn1	1.81024	0.0068973		Csmd3	0.253891	0.000470154		Tmem119	1.80077	0.00301226
Mr1	4.41323	0.00803048		Chst7	0.321805	0.000587718		Adora3	1.78889	0.00333374
CYBA	2.37983	0.00851904		Bco2	0.486883	0.00117896		P2ry12	1.77561	0.00978638
Fcgrt	3.26769	0.00863598		Ccr5	0.472039	0.00125107		Pak1	1.7674	0.00330103
Sec22b	2.1476	0.00933969		MPO (myeloperoxidase)	0.244571	0.00158597		Slc2a5	1.75731	0.0142316
CEBPB	2.88776	0.0119492		Tjp1	0.443481	0.00171181		F11r	1.756	0.0176592
Timp2	3.3725	0.0121363		Siglech	0.388722	0.00192081		Atp8a2	1.75389	0.00784575
Flot1	3.4578	0.013585		Mef2a	0.466123	0.00212663		ENSMUSG00000079376	1.74501	0.0407889
Ctss	1.91253	0.013701		Plxna4	0.28241	0.00253174		Cxxc5	1.74183	0.0111203
Vps11	1.84915	0.0137368		C5	0.218402	0.00254984		Asph	1.72616	0.00269162
C5aR	1.97484	0.0147644		Slc2a5	0.445274	0.00282162		Tmem195	1.69632	0.0302238
Gas6	2.47482	0.0163131		NRG1	0.199244	0.0036023		Hprt1	1.67018	0.02894
Spp1	32.1044	0.0179469		Pmepa1	0.485102	0.00376128		P2ry13	1.66732	0.00836376
Beclin	2.70779	0.0180833		Fizz1	0.293944	0.00414765		Gtf2h2	1.66296	0.0105533
Ctsd	1.77522	0.0183886		Gab1	0.387128	0.00426561		Socs3	1.65494	0.00498073
Dap12	1.62445	0.0202306		Jam2	0.168824	0.00466237		Atf3	1.63988	0.0306321
CD300f	10.0038	0.0213682		Nlgn3	0.33754	0.00549442		Ckb	1.62733	0.017248
Cd86	1.70975	0.0252552		ll7r	0.25553	0.00600893		D18Ertd653e	1.61443	0.0330515
Ptgfrn	2.9451	0.0256841		F11r	0.469499	0.00641951		Rapgef5	1.59401	0.0344413
Tlr2	2.21966	0.0286608		Adamts16	0.17211	0.00678671		Bin1	1.59371	0.0282649
Gpnmb	10.9277	0.032815		Nos2	0.375109	0.00887247		Chst7	1.59071	0.0321418
Gas7	2.1318	0.0340102		Hprt1	0.352008	0.00981271		Cx3cr1	1.57775	0.00895909
Il10rb	1.57649	0.0343952		DKK1	0.122893	0.0100434		Arhgap5	1.57247	0.0241625
Apoc1	7.09516	0.0344611		Tspan18	0.212065	0.0111828		Gbgt1	1.54823	0.0399982
Manba	2.10983	0.0347583		Adcyap1r1	0.179621	0.0118513		Csf3r	1.54432	0.0471699
FcgrIIa (CD32a)	1.44177	0.0350434		Aif1	0.473128	0.0128239		Pdgfb	1.54056	0.0142906
Lilrb4	17.782	0.0359484		Slco1a4	0.319161	0.0129363		Siglec3 (CD33)	1.51765	0.0425143
Gusb	1.61782	0.0371502		Flt1	0.49078	0.015956		Ccr5	1.51375	0.0298976
Syngr1	1.70906	0.039863		Tanc2	0.453684	0.0165466		Fcgr1	1.5131	0.0405887
FcgrIIIa (CD16a)	2.65177	0.0406446		Gpr56	0.498358	0.026346		Cd34	1.43221	0.0302991
Acp2	1.39838	0.0473187		IL6	0.213254	0.0270983		Map2k1	1.35338	0.0154413
				Rptor	0.471991	0.0331021		Fabp5	0.404272	0.0014969
				Vegf	0.390001	0.0371699		Spp1	0.357821	0.0275098
				Tfeb	0.456583	0.0407491		Lilrb4	0.334681	0.0312761
				Chn2	0.49761	0.0411111		Apoc1	0.261095	0.0108361
				Slc24a3	0.352254	0.0463599		Gpnmb	0.238464	0.010646
				Spry1	0.425621	0.0479087
